# Supplementary material for: Determining DNA–Protein Binding Affinities and Specificities from Crude Lysates Using a Combined SILAC/TMT Labeling Strategy
Source: J Proteome Res. 2023 Jul 19;22(8):2683–93. doi: 10.1021/acs.jproteome.3c00248 (PMC10407929; doi:10.1021/acs.jproteome.3c00248)
Supplement: Supplementary file 1 — pr3c00248_si_001.xlsx [file pr3c00248_si_001.xlsx]

## Sheet: SP-KLF SILAC PASMAN
Proteome Discoverer output SILAC data from PASMAN SP/KLF motif
Accession	Gene Symbol	Abundance Ratio: (F1, Light) / (F1, Heavy)	Abundance Ratio: (F2, Light) / (F2, Heavy)	Abundances (Grouped): F1, Light	Abundances (Grouped): F1, Heavy	Abundances (Grouped): F2, Light	Abundances (Grouped): F2, Heavy	Found in Sample: F1: Light, Sample	Found in Sample: F1: Heavy, Sample	Found in Sample: F2: Light, Sample	Found in Sample: F2: Heavy, Sample
B4DNB9								High	n/a	High	n/a
A8K0G7								n/a	n/a	n/a	High
K7ERQ8		100	100	196.7		203.3		High	High	High	n/a
B4DTK7		1.352	1.304	95	70.3	132.9	101.9	High	High	High	High
Q9NXW1								n/a	High	n/a	n/a
A0A0C4DFR6		0.898	0.855	100.9	112.4	86	100.6	High	High	High	High
Q53GD1		0.955	0.738	89.3	93.5	106.9	110.3	High	High	High	High
B3KRQ2								High	High	High	High
A8K3Y5		1.2	1.91	127.8	54.8	168	49.4	High	High	High	High
B2R5Y4		4.658	0.885	143	30.7	106.3	120	High	Peak Found	High	High
B8XCX8								High	n/a	n/a	n/a
B4DZE5								n/a	High	n/a	n/a
B3KNC3		0.904	1.128	92.9	93.3	114.4	99.4	High	High	High	High
A8K5B6		1.186	1.551	122	85.3	123.1	69.6	High	High	High	High
B4DJ30								n/a	n/a	High	n/a
Q59H77				141.4	48.6	166.2	43.8	High	High	High	High
B4E3G8								n/a	High	n/a	n/a
B2RAI2		0.286	5.63	40.9	136.7	202.8	19.6	High	High	High	High
E5KMT5								n/a	High	n/a	n/a
B2R7G6		0.69	0.918	117.8	167.5	54.9	59.8	High	High	High	High
Q53HB9		100	100	156.6		243.4		Peak Found	n/a	High	n/a
B3KY60		1.568	0.869	109.9	67.6	103.5	119	High	High	High	High
Q59EC0		0.982	0.762	88.7	99.5	91.5	120.3	High	High	High	High
B4DL07		0.996	1.006	112.5	108.9	102.6	76	High	High	High	High
B2RD96		1.419	0.753	116.2	86	91.1	106.8	High	High	High	High
E9PLN8		1.012	1.045	93.5	92.4	109.4	104.7	High	High	High	High
B7Z809		0.693	0.578	116.8	104.6	92.9	85.7	High	High	High	High
B2R791		1.047	0.797	154.1	30.3	137.4	78.1	High	High	High	High
E5KSX8		0.76	1.619	80.8	108.2	131.5	79.5	High	High	High	High
E7ENX8		0.01	0.01		212.6		187.4	High	Peak Found	n/a	High
A8K3H8		1.087	0.946	120.3	110.7	82.2	86.8	High	High	High	High
B4DNR0		0.928	0.663	150	58.3	111.8	79.8	High	High	High	High
B2R9K8								Peak Found	High	Peak Found	High
A8KA74		100	100	200.4		199.6		High	High	High	n/a
A0A140VK70		0.723	0.745	55.8	127.7	56.4	160.1	High	High	High	High
Q53F47								n/a	n/a	High	n/a
A0A0A0MR66		1.459	1.442	122.1	83.7	114.7	79.5	High	High	High	Peak Found
B4DZF2		1.012	0.986	143.5	60.7	136.1	59.7	High	Peak Found	High	Peak Found
B4DT31		1.37	0.974	120.3	83.8	100.2	95.7	High	High	High	High
Q59E91		1.268	1.253	103.5	101.3	98.9	96.2	High	High	High	High
B2R8Z8		1.005	0.386	118.8	51.3	93.5	136.3	High	High	Peak Found	Peak Found
Q14473		100	100	229.5		170.5		High	n/a	High	n/a
A0A0A1HAW1								n/a	n/a	High	n/a
B2RBD5		0.99	0.832	104.1	105.1	86.6	104.2	n/a	n/a	n/a	n/a
P49750		1.258	1.341	110.6	61	145.3	83.1	High	High	High	High
A0A024QZR3		0.01	0.01		200.2		199.8	n/a	High	High	High
H7BY55		1.141	0.923	109.9	96.4	93	100.7	Peak Found	High	Peak Found	High
Q9HD43								n/a	n/a	High	n/a
B4DEQ7								n/a	n/a	n/a	High
A8K3Q9		1.6	1.557	133.5	65.9	133.9	66.7	High	High	High	High
A0A0A0MSG2		1.254	0.909	144.3	42.8	171.9	41	High	High	High	High
B3KMV8		0.86	0.75	83.5	148.9	70.8	96.7	High	High	High	High
Q9Y2R4		0.932	1.248	110	86.6	127.2	76.3	High	High	High	High
Q53G47		100	100	238		162		High	n/a	High	n/a
B2R8R5		1.501	0.625	106.3	70.8	85.7	137.2	High	High	High	High
B4DNC0								n/a	High	n/a	n/a
A8K6U2								n/a	n/a	n/a	High
Q9GZS1		0.889	0.778	86.7	103.1	83.2	127	High	High	High	High
Q9Y618		1.152	1.144	98.2	96.4	103.8	101.6	High	Peak Found	High	High
Q71V07		100		400				Peak Found	High	n/a	n/a
Q59G24		100		400				High	High	n/a	High
B7Z287		0.01	0.01		180.8		219.2	n/a	High	n/a	Peak Found
A0A1W2PP11		0.844	0.986	33.8	192.9	42.7	130.5	High	Peak Found	High	High
B4DLJ3								n/a	High	n/a	n/a
Q59GY0		1.037	0.661	101.7	103.3	74.3	120.7	High	High	High	High
A8K5U9		1.142	1.03	97.9	86	112.3	103.9	High	High	High	High
A8K651		1.206	1.238	108.4	95.1	109.4	87.1	High	High	High	High
A8K5Y7		0.01			167.4	60	172.6	High	High	High	High
Q13344		1.173	0.802	92	81.5	103.6	122.9	High	High	High	High
B2R4A2				40.5	137.3	16.3	205.9	High	High	High	High
A0A087WWE2		100	100	169.5		230.5		Peak Found	n/a	High	n/a
Q7Z4X2		1.021	0.92	104.9	102.8	92.2	100.1	Peak Found	High	High	High
B4DUT2				45.3	158.7	21.5	174.6	Peak Found	High	High	High
A0A0G2JH68		100	100	221.3		178.7		High	n/a	High	n/a
B4DU42		0.453	0.949	73.5	117	105.8	103.7	High	High	High	High
Q5SQP8		0.819	0.688	84.9	99.6	94.7	120.8	High	High	High	High
A0A1U9X819		0.01	0.01		140.7		259.3	n/a	High	n/a	Peak Found
B4DLM8								n/a	High	High	n/a
B4DEG7		1.011	1.326	143	89.7	116.5	50.8	Peak Found	High	High	Peak Found
A8K6G9		0.01	0.01		176.3		223.7	n/a	High	n/a	Peak Found
B4DMN1		0.939	0.95	103.2	109.9	91	95.8	Peak Found	High	High	High
A8KAP3		1.057	0.928	100.6	102	92.5	105	High	High	High	High
Q59GX7								High	n/a	n/a	n/a
Q8TDW7								High	n/a	n/a	n/a
B2R921								n/a	n/a	n/a	High
A8K9K8								High	n/a	High	n/a
Q59ED7		0.92	1.138	122.6	82.3	128.5	66.7	High	High	High	High
B4E218		0.737	0.811	78.6	106.9	96.1	118.4	High	Peak Found	High	High
E9PR17		1.138	1.232	95.9	87.9	119.6	96.6	High	High	High	High
A8K3S0		0.86	0.98	99.1	98.6	108.4	93.9	High	High	High	High
A8K984		0.745	0.873	77.4	124	79.8	118.8	Peak Found	High	High	High
B4DKM0								High	n/a	n/a	n/a
A8K1E9		100	100	218.2		181.8		Peak Found	n/a	Peak Found	High
A8K9A4		2.352	0.629	123.5	55.9	77.1	143.5	High	High	High	High
E5KS22		0.01	0.01		287.5		112.5	High	Peak Found	High	Peak Found
P49411		1.002	0.921	96.7	91.5	103	108.8	High	High	High	High
F8W6H6								High	n/a	High	n/a
B2RAN0		1.397	0.941	124.8	89.3	79.7	106.2	High	High	High	High
Q59G94		0.757	1.037	116.7	68.2	121.4	93.8	High	High	High	High
Q86Y91		1.01	0.732	116.1	70.6	133.1	80.1	Peak Found	High	High	High
B3KM74								n/a	High	n/a	n/a
A8K9T3								High	High	n/a	n/a
A0A1U9X8C5								n/a	n/a	n/a	High
A8K329		1.996	0.402	154.6	77.4	48.2	119.8	High	Peak Found	High	High
E7EW20		0.848	1.077	133.5	65	129.9	71.6	High	Peak Found	High	Peak Found
B2R6J2		1.221	0.561	132.3	68.2	88.3	111.1	High	High	High	High
Q53HQ0				32.2	202.2	20.6	145	Peak Found	High	High	High
A0A140VJX5		1.395	1.043	132.5	95	88.1	84.5	High	Peak Found	High	High
Q59GX2		0.724	0.801	87.2	116.3	87.4	109.1	High	High	High	High
A8K964		1.598	1.1	104.3	65.3	120.7	109.7	High	Peak Found	High	Peak Found
Q53F76								High	n/a	High	n/a
Q53FX5		1.056	0.711	108	102.3	78.7	110.9	High	High	Peak Found	High
A8K359								n/a	n/a	n/a	High
Q53F02		1.494	1.07	120.7	80.6	104.7	94.1	High	High	High	Peak Found
B2RDE8		1.057	1.187	108.6	93.9	100.2	97.2	High	High	High	Peak Found
A0A024R8A7		1.459	0.91	78.5	90.6	87.1	143.7	High	High	High	High
B2R673								High	n/a	n/a	High
Q59EI9		0.694	0.809	83.5	104.9	96	115.6	High	High	High	High
A0A0A0MT49		100	100	218.6		181.4		High	n/a	High	n/a
A0A0U1RRH7		2.246	2.515	142.6	62.4	139.4	55.6	High	n/a	High	n/a
E5KLJ5		1.122	1.1	99.7	99.9	110.7	89.8	High	High	High	High
A8K9T8								n/a	n/a	n/a	n/a
Q86U75								n/a	n/a	High	n/a
Q5TCQ9								n/a	n/a	n/a	n/a
A0A1U9XBB2		1.336	0.784	179	74.1	105.1	41.9	High	High	High	Peak Found
B2R7B5		0.925	0.836	69.4	133.7	66.8	130	High	High	High	High
A8K139								High	n/a	n/a	n/a
B4DWB5								n/a	High	n/a	n/a
Q53GF9								n/a	High	n/a	n/a
B2RBC1		0.891	1.053	94.2	105.7	102.7	97.5	n/a	n/a	High	n/a
A8K3K1		1.026	1.202	106	103	103.6	87.4	High	High	High	High
Q8NFH9		0.973	0.946	95.3	98	100.5	106.2	Peak Found	Peak Found	High	Peak Found
B2R4D5		1.079	0.683	118.1	106.9	71.1	103.9	High	High	Peak Found	High
B7Z6F7		0.773	1.098	92.5	118.2	103	86.2	High	High	High	High
B4DR52		2.115	2.796	141.5	68.3	134.5	55.6	Peak Found	High	High	High
A8KAQ5		100	0.775	151.7		108.4	139.9	High	n/a	High	High
H0Y2W2		0.764	0.916	92.4	120.4	85.3	101.8	High	High	High	High
B2R8P9		0.01	100		217	183		n/a	High	High	n/a
A0A087WW66		0.949	0.788	61.9	162.5	42.1	133.5	High	High	High	Peak Found
A0A0A0MTH9		0.868	1.172	113.2	94	115	77.9	High	High	High	High
A0A140VKA6		1.469	0.849	125	85.1	87.2	102.7	High	Peak Found	High	Peak Found
A0A024R6Y3		100		400				High	n/a	n/a	n/a
A0A140VJY2		0.701	0.698	87.4	122.2	80.7	109.7	High	High	High	High
R4GMZ0		0.95	0.832	97.5	96.6	89.2	116.7	High	High	High	High
B2RC50								High	n/a	High	n/a
Q53H88		0.589	2.093	79.6	135.2	125.3	59.9	Peak Found	Peak Found	Peak Found	High
A0A140VK53		1.555	1.014	116.8	74.5	104	104.7	High	High	High	High
A8K8K1		0.758	0.658	99.4	118.1	81.2	101.3	High	High	High	High
A8K9L8		100	100	221.7		178.3		High	n/a	High	n/a
B2R7I9		0.867	1.034	89.4	101.1	105.4	104	High	High	High	High
B2R7I0		0.987	1.041	143.3	50	164.6	42.1	High	High	High	Peak Found
A0A1U9X7X5								High	High	High	High
O15021								n/a	n/a	High	n/a
B2R7F8		100	100	194		206		High	n/a	High	n/a
B4DYZ7		1.462	0.793	138.6	94.8	73.7	92.9	High	High	Peak Found	High
A8K818		1.331	1.395	110.8	83.2	120	86	High	Peak Found	High	High
A8K3A8								n/a	High	n/a	n/a
A8K6I4								High	n/a	n/a	n/a
A8K3C3		0.856	0.749	93.7	110.4	81.8	114.1	High	High	High	High
A8K333		0.948	0.754	104.3	110	79.8	105.9	High	High	High	Peak Found
Q53FN7		1.018	0.78	107.5	105.6	81.9	105	Peak Found	Peak Found	High	Peak Found
B3KTJ9		100	100	222.1		177.9		Peak Found	High	Peak Found	n/a
A8K6F4		0.125	6.205	22.4	178.4	174.1	25.1	Peak Found	High	High	Peak Found
A8K4M4		0.65	0.862	88.8	136.7	80.8	93.7	High	Peak Found	High	High
Q53F64		3.41	0.424	158.1	52.3	55.1	134.6	High	High	High	High
H0Y858								n/a	n/a	High	High
B3KSZ4		0.01			400			n/a	High	n/a	High
A8K7U3								n/a	High	n/a	High
Q9HBB3		1.547	1.972	121.9	73.7	135.8	68.7	High	High	High	High
B3KPM8		1.033	0.937	81.7	115.4	81.9	121	High	High	High	High
A8K566		0.92	0.762	84.4	102	89.9	123.7	High	High	High	High
A8K2B9								High	High	n/a	High
B3KY86		0.01	0.01		175.7		224.3	High	Peak Found	n/a	Peak Found
Q5SRD1		0.641	0.822	86.1	129.5	83.8	100.5	High	High	High	High
B2RE46		1.394	1.323	146.1	104.8	84.9	64.2	High	High	High	High
B4DQP1								n/a	High	High	High
Q53H29								n/a	n/a	High	n/a
E9KL44		1.11	1.18	100.4	96.9	107	95.6	High	High	High	High
A0A1U9X8F1		1.146	0.784	63.3	114.5	57.1	165.1	Peak Found	Peak Found	High	Peak Found
H0Y368		0.671	1.011	83.1	135.3	89.8	91.8	High	High	High	High
A8K8U1		0.883	0.698	84.1	107.9	87.2	120.7	High	High	High	High
A8K9K6		1.213	1.23	104.2	94.6	104.5	96.7	High	High	High	High
H0YHG0		1.686	1.129	140.7	42.6	159.9	56.7	High	High	High	High
F4ZW62		1.67	1.118	131.8	60.7	127.2	80.3	High	High	High	High
B2R841			100			400		n/a	n/a	Peak Found	High
Q0PNF2		0.258	1.01	47.1	182.4	85.6	84.8	Peak Found	High	High	High
B3KPX1								High	n/a	High	High
B4DIS6		1.077	0.89	101.4	92.2	105.4	100.9	High	High	High	High
Q8TA92		0.707	0.689	91.3	102.4	95.2	111.1	High	High	High	High
A8K7H4		0.604	0.876	78.1	124	92.5	105.4	High	High	High	High
Q9NSU2		1.073	0.567	134.4	67.4	98.8	99.4	High	High	Peak Found	High
B4DJ38		0.977	0.75	108.3	117.7	91	83	High	High	High	High
A8K4P8		0.904	1.067	79.9	142.6	80	97.5	High	High	High	High
P58107								n/a	High	High	n/a
B4DRS6		0.835	0.842	92.4	114	85.7	107.8	High	High	High	High
B4DP48								n/a	High	n/a	n/a
B4DJV9								High	n/a	High	n/a
Q53HS1		0.669	0.798	54.8	167.8	44.7	132.8	High	High	High	High
Q9NPA5								n/a	n/a	High	n/a
Q53G19		1.166	0.688	87.9	96.6	82.3	133.2	High	High	High	High
B4DPY0		1.397	1.313	138.6	103.9	85.4	72.2	High	High	High	High
A0A140VKF1		0.856	0.792	121.9	73.8	113.9	90.4	High	High	High	High
B2RD09		0.945	0.927	114.5	90	101.3	94.3	High	High	High	High
B3KRJ9								n/a	n/a	High	High
A8K6D2								High	High	n/a	n/a
B4DQJ7		100	100	169.5		230.5		High	n/a	High	n/a
Q9UFH2								n/a	n/a	n/a	n/a
B2RAQ8		0.931	1.078	102.6	104.8	99.7	92.9	High	High	High	High
A0A087WWS1		0.652	0.665	84.2	129.2	74.6	112.1	Peak Found	Peak Found	Peak Found	High
A0A140VJX1		0.858	0.543	94.8	96.7	67.1	141.4	High	High	High	High
A8K6T5		100	100	151.5		248.5		High	n/a	High	n/a
Q8IUI2		0.18	10.989	33.9	188.1	163.1	14.8	High	High	High	Peak Found
O75396		1.16	0.862	82.8	66.5	117.8	133	High	High	High	High
A8K486		1.415	0.68	112.3	77.7	88.6	121.4	High	High	High	High
B4DMM7		0.892	1.556	101.3	113.7	112.6	72.4	High	Peak Found	High	High
B0AZQ4		0.749	1.078	153.4	63.2	139	44.4	High	High	High	High
B2R6K0		0.695	0.73	66.4	112.2	87.3	134.1	High	High	High	High
B2R823		0.622	0.76	70.8	113.9	93	122.4	Peak Found	Peak Found	Peak Found	High
B2R713		0.745	0.838	66.9	89.8	98.8	144.5	High	High	High	High
A8K4B4		1.167	0.837	68.8	131.9	66.5	132.8	High	Peak Found	High	High
Q53HG1								n/a	n/a	n/a	High
B2R4A5								High	High	n/a	High
A8K492		0.836	0.932	107.1	103.6	96.5	92.9	High	High	High	High
B2R4C0		1.488	1.682	121.1	71.2	130	77.7	High	High	High	High
B2RB52		1.159	0.97	104.8	90.4	100.8	103.9	Peak Found	Peak Found	High	Peak Found
Q59EL4				126.6	67.3	79.1	127	High	High	High	High
B2RAN6		0.01	100		200.1	199.9		n/a	High	High	n/a
F4ZW66		1.325	1.024	102.1	87.8	104	106.1	High	High	High	High
Q2F838		0.774	0.779	88.1	113.8	86.8	111.3	Peak Found	Peak Found	High	Peak Found
B2R657								n/a	n/a	n/a	n/a
B4E0L0		1.954	1.295	182.2	25.6	157.4	34.8	High	High	High	High
E5KT65								n/a	n/a	High	n/a
B4E2A6								High	High	High	n/a
B2RBR9		0.982	0.788	83.7	111.1	82.1	123.1	High	High	High	High
Q8IY17		0.01	0.01		226.8		173.2	High	Peak Found	High	Peak Found
A0A140VJK2		1.017	1.032	101.4	105.9	95	97.7	High	High	High	High
B3KNI0								n/a	n/a	n/a	High
Q9NRG7								n/a	n/a	n/a	n/a
A8K800		1.36	1.718	122.3	89.9	118.6	69.1	High	Peak Found	High	Peak Found
A8K7D9		0.01	0.01		186.1		213.9	n/a	Peak Found	High	High
B2RDP6		0.924	1.05	100.3	75.7	131.7	92.3	High	High	High	High
B3KPC7		1.788	1.064	138.1	77.2	95.2	89.5	Peak Found	Peak Found	High	Peak Found
Q53HV2								High	n/a	n/a	n/a
B4DM85								n/a	n/a	High	n/a
B2R7T6		1.063	0.87	98.7	116	81	104.2	High	High	High	High
Q59HG1				81.5	122.2	115.3	81	Peak Found	High	High	High
B4DWA6		0.861	0.922	91.1	100.1	101.2	107.5	High	High	High	High
A0A140VJW5								n/a	n/a	n/a	High
B4E290		0.756	0.712	85.1	115	81.5	118.4	High	High	High	High
Q9Y679		1.522	1.664	72.9	116.4	70.9	139.8	High	High	High	High
B3KMC9		1.838	1.425	155.8	55.3	139.5	49.5	High	High	High	High
B2R9T9		0.621	0.866	77.7	125	91.5	105.7	High	Peak Found	High	High
Q59HH7		1.797	1.604	118.5	61.7	145.7	74.2	High	High	High	High
B3KM97		1.022	1.138	96.5	102.6	107.3	93.6	High	High	High	High
B3KM68		0.916	0.955	111.3	121.5	81.7	85.6	High	High	High	High
B4DN86		100	100	201.7		198.3		Peak Found	n/a	High	High
A8K9U0		1.235	1.229	115.9	89.9	98.9	95.3	High	High	High	High
A0A087X2G6								n/a	n/a	High	High
Q59EG8								High	High	High	High
B2R7E8		6.139	0.179	173.6	27.3	30	169.2	High	High	High	High
B2RDQ3		100		400				High	n/a	High	High
Q53GF0								High	Peak Found	High	High
A0A0B4J2E5		1.401	1.465	150	55.4	136.8	57.8	High	High	High	High
B2RA03		0.951	1.236	119.9	123.7	87.4	68.9	High	High	High	High
A8K5K0		1.494	1.283	117.3	72.5	127.5	82.7	High	High	High	High
B4DR36		0.847	0.911	90.6	115	98.8	95.6	High	High	High	High
B4DTU7		0.81	0.553	71.7	139.7	38.2	150.3	High	High	High	High
Q53HB3		0.81	0.777	85.5	105.3	89.7	119.5	High	High	Peak Found	High
B4E1U9		0.944	0.851	99.2	105.1	90	105.7	High	High	High	High
B2R6H3								n/a	High	n/a	High
B4DSS8			100			400		n/a	n/a	High	High
A8K521		0.988	0.732	114.5	105	77.2	103.3	High	High	High	High
Q53GG0		1.67	1.523	131.7	68.9	123.8	75.6	High	High	High	High
D3DTQ7								n/a	n/a	High	n/a
B3KNI3								n/a	n/a	High	n/a
B2R9Y2								n/a	High	n/a	n/a
B4DNE1		0.617	0.937	151.9	83.9	107.4	56.8	High	High	High	High
Q59G75								n/a	n/a	n/a	n/a
B7Z4T6		1.324	0.788	116.6	91.4	108.2	83.8	High	High	High	High
B3KM36		1.555	1.036	134.3	86.3	91.3	88.1	High	Peak Found	Peak Found	High
A8K9B2		0.971	0.802	97	99.9	90.4	112.7	High	Peak Found	Peak Found	Peak Found
A8K905		0.892	0.808	92.6	103.7	91	112.7	High	High	High	High
A0A140VK41		0.914	0.881	91.3	99.9	97.8	111	Peak Found	High	Peak Found	High
Q59GY2		1.695	1.726	125.4	66.4	136.9	71.3	High	High	High	High
A0A1W2PNV4								n/a	High	n/a	n/a
B3KNS8		1.426	1.327	121.3	65.8	134.6	78.2	High	Peak Found	High	High
A8K787		0.749	0.752	87.2	134.5	76.5	101.8	High	High	High	High
Q59HH3		0.751		166.9	67.7	83.3	82.1	Peak Found	High	High	High
B3KS36			100			400		n/a	n/a	Peak Found	High
A8K3M9		100	100	255.8		144.2		High	n/a	High	n/a
A0A087WXU3								n/a	n/a	High	n/a
E9KL35		0.985	0.85	128.4	90.1	106.8	74.7	High	High	High	High
Q9HC03								n/a	High	n/a	n/a
A8K4W2		1.056	1.216	105	99.4	107.4	88.3	Peak Found	Peak Found	Peak Found	High
Q59EJ3		0.843	1.246	81.1	114.7	91.5	112.6	High	High	High	High
H7C417								n/a	High	n/a	n/a
Q96DP0								n/a	n/a	High	n/a
B2R7W4		1.847	1.084	135.1	71.9	103.7	89.3	High	High	High	High
B4DWX3		0.01	0.01		193.2		206.8	n/a	Peak Found	High	Peak Found
B3KMR5		1.093	1.192	105.9	103.4	96.3	94.4	High	High	High	High
Q59GE4		0.871	0.957	99.5	103.8	101.8	95	High	High	High	High
A8K2G0			100			400		n/a	n/a	High	n/a
A8K5G6		1.181	1.143	134	48.9	165.3	51.9	Peak Found	High	High	Peak Found
Q8WVX7		1.076	0.952	102.8	93.7	97.5	106	High	High	High	High
Q6ZP37								High	n/a	High	n/a
Q59GX9		1.664	1.147	126.4	81.8	99.6	92.3	High	High	High	High
A0A024RBU4				151.6	33.9	175.1	39.4	High	Peak Found	High	High
A0A024R4Z1		0.01	0.01		173.8		226.2	n/a	Peak Found	n/a	High
B2R5M8			0.818			180	220	n/a	High	Peak Found	High
Q59EA2		1.326	0.907	112.8	100.7	85.2	101.3	High	High	High	High
Q59G98		100	100	195.3		204.7		Peak Found	High	Peak Found	High
B7Z3D7		100	100	203.4		196.6		High	High	High	n/a
A8K0F7		0.01	0.01		214.2		185.8	n/a	High	n/a	Peak Found
A8K9T5								n/a	n/a	High	n/a
B2R7X3		1.366	1.041	110.8	81.1	106.1	102	High	High	High	High
A0A1P7ZIM8		2.052	1.597	116.7	53.3	144.5	85.5	High	High	High	High
Q59F66		1.083	0.94	97.1	93.5	101.5	107.9	High	High	High	High
Q6U8A4		100	100	249.2		150.8		High	High	High	High
Q6PJJ2		0.85	0.631	104.9	123.3	66.5	105.4	Peak Found	Peak Found	High	High
A8K337		0.886	1.229	94.4	131.5	79.7	94.5	Peak Found	High	High	Peak Found
B2RAF3								n/a	n/a	n/a	n/a
A8K4I8		0.878	0.901	118.8	63.7	140.2	77.4	High	High	High	High
P30837		1.143	1.007	86.3	94.1	105.3	114.4	High	High	High	High
B4DMM9								n/a	High	High	High
B2R802		0.733	0.942	80.5	109.8	101.7	108	Peak Found	High	High	High
B2R5S3		0.01	1.083		191.1	108.6	100.3	n/a	Peak Found	Peak Found	High
B4E2K0		0.01	0.01		154.7		245.3	n/a	Peak Found	n/a	High
Q9NRK6	ABCB10	0.753	0.791	63.7	166.8	60.3	109.2	High	High	High	High
A0A0S2Z2Z3	ABCB7	0.879	0.845	87	96.2	102.2	114.7	High	High	High	High
Q6P2Q0	ABCB9	100	100	244.1		155.9		High	n/a	Peak Found	n/a
P33527	ABCC1							n/a	High	n/a	n/a
P33897	ABCD1							n/a	High	n/a	n/a
Q8NE71	ABCF1	0.727	0.86	76.1	120.5	79.2	124.2	High	High	High	High
A0A090N7Y2	ABCF2	0.813	1.11	84.3	77.6	94.1	144.1	High	High	High	High
A0A0S2Z5L1	ABCF3	0.817	0.752	87.3	106.8	88.4	117.5	Peak Found	Peak Found	Peak Found	High
I7JB59	ABCG2	0.704	0.701	85.5	112.4	84.4	117.7	High	High	High	High
A0A0G2JJD3	ABHD16A	1.119	0.854	122.3	89.6	104.2	83.8	High	High	High	High
Q8IZP0	ABI1	1.004	1.069	82.5	82.1	121.6	113.7	Peak Found	High	High	High
Q13085	ACACA	0.777	0.808	113.8	111.6	90.5	84.1	High	High	High	High
Q6JQN1	ACAD10	100	100	196.6		203.4		High	High	High	n/a
Q9H845	ACAD9							High	n/a	High	High
P45954	ACADSB	0.947	0.852	66	140.5	77	116.5	High	High	High	High
P49748	ACADVL	0.976	0.921	104.3	102.5	94.4	98.7	High	High	High	High
Q9UKV3	ACIN1	1.38	1.103	110.5	86.8	102.2	100.6	High	High	High	High
A2A274	ACO2							High	n/a	n/a	High
O14734	ACOT8							n/a	n/a	High	n/a
Q9Y305	ACOT9	0.846	0.785	102.7	112.5	81.1	103.7	High	High	High	High
A0A024R497	ACSL3	0.911	1.108	87.9	107.1	108.2	96.8	High	High	High	High
O60488	ACSL4	0.944	1.533	108.7	115.3	106.5	69.5	Peak Found	High	Peak Found	Peak Found
Q562Y8	ACT							n/a	High	n/a	n/a
P63261	ACTG1	1.036	1.037	94.2	90.1	88.9	126.8	High	High	High	High
O96019	ACTL6A	1.626	0.471	156.1	38.6	141.6	63.7	High	High	High	High
O43707	ACTN4	1.35	1.349	67.8	129.2	75.8	127.2	High	High	High	High
P61163	ACTR1A	0.01	0.01		209.7		190.3	n/a	High	n/a	High
P61160	ACTR2	100	100	193.7		206.3		Peak Found	n/a	High	n/a
A0A024RAI1	ACTR3	1.503	0.759	129.4	86.1	79.6	104.9	High	High	High	High
Q8TDG2	ACTRT1	0.415	1.486	65.7	158.2	105.3	70.9	Peak Found	Peak Found	Peak Found	High
Q8N556	AFAP1	1.128	0.91	78.8	110.3	82.4	128.5	High	High	High	High
Q53H12	AGK	0.753	0.633	85	115.4	77.7	121.9	High	High	High	High
Q8WUW2	AGPAT2	100	100	114.2		285.8		Peak Found	n/a	High	n/a
Q9NUQ2	AGPAT5							n/a	High	n/a	n/a
O00116	AGPS	1.054	0.682	115.8	95	82.6	106.5	Peak Found	High	High	High
Q8WYP5	AHCTF1	1.135	1.311	109.5	75.9	121.4	93.2	High	High	High	High
Q5TGY3	AHDC1	1.127	1.121	86.8	77.1	124.8	111.3	Peak Found	Peak Found	High	High
Q09666	AHNAK	1.224	0.879	125.6	76.2	103.4	94.9	High	High	High	High
O95831	AIFM1	1.075	0.884	95.4	88.7	101.3	114.6	Peak Found	High	High	High
P54819	AK2	0.01	0.79		124.9	98	177.1	High	High	High	High
Q02040	AKAP17A	0.895	0.996	82.2	91.8	112.8	113.2	Peak Found	High	High	High
O43823	AKAP8	1.43	1.151	141.4	98.9	85.5	74.3	High	High	High	High
P54886	ALDH18A1	0.9	0.881	104.7	113.1	96.5	85.7	High	High	High	High
J3KPS3	ALDOA	1.114	0.587	100.4	83.9	85	130.8	High	High	High	High
Q9H553	ALG2	0.624	0.719	70.1	112.4	91	126.5	High	High	Peak Found	Peak Found
E9PB61	ALYREF	100	100	179.1		220.9		High	n/a	High	n/a
Q96DE5	ANAPC16							n/a	n/a	n/a	High
Q9UJX3	ANAPC7	0.831	0.725	84	101.1	90.3	124.7	High	High	High	High
Q6UB99	ANKRD11	0.01	0.01		215.9		184.1	n/a	High	n/a	Peak Found
Q9NQW6	ANLN	0.815	0.787	82.2	100.6	98.8	118.5	High	Peak Found	High	High
Q9BQD7	ANTKMT							n/a	n/a	High	n/a
A0A024R5Z7	ANXA2	0.935	0.724	91.1	90.4	95.4	123	High	High	High	High
O95782	AP2A1	100	100	255.9		144.1		High	n/a	High	High
A0A140VJE8	AP2B1	100	100	212.3		187.7		Peak Found	n/a	High	n/a
P27695	APEX1	1.564	0.706	99.7	86.3	76.5	137.5	High	High	High	High
Q9BZZ5	API5	1.291	0.711	111.5	88.6	83.8	116	High	High	High	High
Q9HDC9	APMAP	100		400				High	n/a	High	n/a
Q9BUR5	APOO	0.01	0.01		183.5		216.5	n/a	High	High	High
P07741	APRT							n/a	High	n/a	n/a
Q7Z2E3	APTX	1.376	1.239	120.8	76.8	120	82.3	High	High	High	High
Q9NP61	ARFGAP3							n/a	n/a	n/a	High
Q9NWB6	ARGLU1	1.239	0.802	113.5	91.6	86.7	108.2	High	Peak Found	High	High
Q6ICQ8	ARHG							n/a	High	n/a	n/a
Q6P4F7	ARHGAP11A							High	High	High	n/a
Q68CP9	ARID2							High	n/a	n/a	n/a
F8VYN9	ARL1	0.814	1.175	95.8	117.6	100.8	85.8	Peak Found	Peak Found	Peak Found	High
A0A024R371	ARL6IP5	1.004	1.089	99.4	109.1	100.4	91	High	High	High	Peak Found
Q6P1M9	ARMCX5							n/a	n/a	n/a	n/a
Q53R19	ARPC2	1.474	1.12	169.5	47.5	128.9	54.1	High	High	High	High
F8WCF6	ARPC4-TTLL3	1.095	0.968	112.9	103.6	91.6	91.9	High	High	High	High
P08243	ASNS							n/a	n/a	n/a	High
Q12797	ASPH	0.777	1.049	91.6	81.7	134	92.7	High	High	High	High
P00966	ASS1	0.681	0.636	64.3	124	75.7	136	High	High	High	High
Q8NBU5	ATAD1	1.012	0.805	93.5	97.7	94.3	114.5	High	High	High	High
Q96QE3	ATAD5	1.219	0.926	117	79.3	114.4	89.3	High	High	High	High
Q13315	ATM	0.925	0.88	39.6	145.5	38.9	176	Peak Found	High	High	Peak Found
Q9HD20	ATP13A1	100	100	199.1		200.9		Peak Found	n/a	High	n/a
P05023	ATP1A1	0.908	0.854	95.6	104.3	101.3	98.7	High	High	High	High
A0A0S2Z3L2	ATP2A2	1.002	1.068	84.3	116	88	111.7	High	High	High	High
P20020	ATP2B1	1.189	1.018	107.8	101.2	92.4	98.6	High	High	High	High
P36542	ATP5F1C	0.753	0.908	88.7	105.2	106.4	99.6	High	High	High	High
P56381	ATP5F1E							n/a	High	n/a	n/a
Q9UII2	ATP5IF1	1.023	0.818	98.7	94.8	92.3	114.2	High	High	High	High
Q6IB54	ATP5J	0.906	100	138.6	153	108.4		Peak Found	High	Peak Found	High
P56385	ATP5ME	0.889	0.757	80.7	90.8	98.5	130	High	High	High	High
O75964	ATP5MG	0.551	0.675	127	91.1	121.8	60	High	High	High	High
Q96IX5	ATP5MK	0.712	0.971	82.1	115.3	99.8	102.8	Peak Found	High	Peak Found	High
O75947	ATP5PD	0.86	0.832	95	131	65.5	108.5	High	High	High	High
P48047	ATP5PO	0.911	0.896	84.5	112.8	83.4	119.3	High	High	High	High
B1PIH2	ATP6	0.39	0.688	63.4	164.7	69.4	102.6	High	High	High	High
O75787	ATP6AP2							High	n/a	High	High
R9Y6A5	ATP8	0.912	0.825	87.2	95.6	98.2	119	Peak Found	High	Peak Found	High
Q13535	ATR							High	High	High	n/a
Q8WXE1	ATRIP	0.84	1.041	119.1	85.5	103.2	92.2	High	High	High	High
Q9UBB4	ATXN10	1.081	100	129.4	119.8	150.9		High	Peak Found	Peak Found	n/a
O14965	AURKA	1.54	1.105	152.1	48.2	147.9	51.8	High	High	High	High
P15291	B4GALT1	0.01	0.01		226		174	High	High	High	High
A0A024R5H0	BANF1	0.761	0.94	89.5	117.7	93.4	99.4	High	High	High	High
A0AVN2	BARD1	0.801	1.016	113.2	93.2	109.8	83.8	High	High	Peak Found	High
P80723	BASP1		100			400		High	High	High	n/a
Q9UIG0	BAZ1B	1.293	1.147	118.9	92	101	88.1	High	Peak Found	High	Peak Found
O75934	BCAS2							High	n/a	n/a	n/a
Q9P287	BCCIP							n/a	High	High	High
A0A0K2GN21	BCKDHB	0.805	0.792	97	120.6	80.6	101.8	Peak Found	High	High	High
Q9NYF8	BCLAF1	100	100	173.3		226.7		Peak Found	n/a	High	n/a
A0A087WZT3	BOLA2B	1.061	0.807	85.2	78.9	105.5	130.5	High	High	High	High
Q12830	BPTF							High	n/a	High	n/a
Q9H0E9	BRD8							n/a	n/a	High	n/a
Q8TDN6	BRIX1	1.645	1.667	128.1	76.4	121.9	73.6	High	High	High	High
P20290	BTF3	0.01	0.01		176.4		223.6	n/a	Peak Found	n/a	High
O43684	BUB3	1.203	0.712	129.6	54.4	135.4	80.6	High	High	High	High
Q13895	BYSL	0.777	1.154	102.7	132.3	88.4	76.6	Peak Found	High	Peak Found	Peak Found
L0R588	C11orf48	100	100	187.7		212.3		Peak Found	High	High	n/a
F5H7W8	C12orf43	1.683	1.349	126.1	74.9	114.3	84.7	High	Peak Found	Peak Found	High
A0A024RDT6	C13orf1							n/a	n/a	n/a	n/a
Q549M8	C14orf166	1.37	1.244	103.6	75.6	122.4	98.4	High	High	High	High
A0A024R5U8	C15orf15	2.014	1.759	119.1	59.1	141.4	80.4	High	Peak Found	High	High
Q9UNZ5	C19orf53	1.697	0.813	95.5	56.3	111.3	136.9	High	Peak Found	Peak Found	Peak Found
Q5TDE9	C1orf57	1.078	0.874	93.8	95.7	96.3	114.3	High	High	High	High
Q9BRJ6	C7orf50							n/a	n/a	High	n/a
A0A024R035	C9	0.708	0.956	85.2	120.3	95.1	99.4	Peak Found	Peak Found	High	Peak Found
E7EMB3	CALM2	0.863	1.025	96.5	118.9	99.7	84.9	High	High	High	High
P27824	CANX	1.188	1.085	110	102.4	89.8	97.8	High	High	High	High
P52907	CAPZA1	1.331	0.973	120.9	88	100.7	90.4	High	High	High	High
A4D0V4	CAPZA2	0.01	0.01		175		225	High	High	High	High
Q96LW7	CARD19							n/a	n/a	n/a	High
A0A024RAN2	CAST							High	n/a	n/a	High
Q13185	CBX3	0.01	0.01		135.7		264.3	High	High	High	Peak Found
O00257	CBX4	1.599	1.165	133.7	83.6	98.3	84.4	High	Peak Found	Peak Found	High
Q9HC52	CBX8							High	High	High	High
Q8IX12	CCAR1	1.45	0.97	117.9	87.2	95.2	99.7	High	High	High	High
Q96BQ5	CCDC127	100	0.832	125.3		124.8	149.9	High	High	High	High
Q96A33	CCDC47							n/a	High	n/a	n/a
Q9BR77	CCDC77							n/a	n/a	n/a	n/a
Q9H6F5	CCDC86	1.741	1.189	121.1	69.5	113.8	95.6	High	Peak Found	Peak Found	Peak Found
P14635	CCNB1	100	100	209.7		190.3		High	n/a	High	n/a
P50990	CCT8	0.72	1.029	83	115.2	102.4	99.5	Peak Found	High	High	High
A0A024QZC1	CD2BP2							High	High	High	High
P16070	CD44	1.048	1.05	100	92.6	109.1	98.3	High	High	High	High
Q9UJX2	CDC23	0.01	0.01		232.5		167.5	n/a	High	n/a	Peak Found
P30260	CDC27	0.837	0.885	58.4	134.7	72.8	134.1	High	High	High	High
Q6P1J9	CDC73	0.01	0.01		130.1		269.9	High	High	n/a	Peak Found
Q9ULB4	CDH9							High	n/a	n/a	n/a
Q5J7U2	CDK105	1.892	1.963	145.7	61.4	140	52.9	High	Peak Found	High	Peak Found
G3V5T9	CDK2	0.952	0.919	91.1	121.8	90.6	96.5	High	High	High	High
Q96SZ6	CDK5RAP1							High	n/a	n/a	n/a
A0A024R880	CDK9	100	100	210		190		Peak Found	n/a	High	n/a
Q9NXV6	CDKN2AIP	1.337	1.157	121.1	90.6	101	87.3	High	High	High	High
Q9Y232	CDYL	0.629	0.681	133	85.3	106.3	75.3	High	High	High	High
Q03701	CEBPZ	1.008	1.255	113.6	87.1	113.4	86	High	High	High	High
G5EA30	CELF1	1.123	0.73	101.1	100.1	84.9	113.9	High	High	High	High
Q86UT8	CENATAC	0.854	0.767	114.1	73.1	124.5	88.3	Peak Found	High	High	High
Q02224	CENPE							n/a	High	n/a	n/a
Q7Z7K6	CENPV							High	n/a	n/a	n/a
A0A024R0C0	CEPT1	0.783	1.304	119.8	119.4	85	75.9	High	High	High	High
P41208	CETN2	0.973	100	122.3	125.7	152		High	Peak Found	High	n/a
E9PK25	CFL1	1.073	0.807	87.3	104.5	80	128.2	High	High	High	High
Q9UFW8	CGGBP1	100	100	201.9		198.1		Peak Found	n/a	High	n/a
Q96JM3	CHAMP1	0.656	0.611	77.1	117.5	62.4	143.1	High	High	High	High
F8WAR4	CHCHD3	0.802	0.629	93.7	116.8	73.1	116.3	High	High	Peak Found	High
A0A0C4DGG9	CHD4	0.998	2.56	118.5	84.2	111.7	85.6	High	High	High	High
A0A024R7V7	CHD7							High	n/a	n/a	n/a
Q9HCK8	CHD8							High	High	High	n/a
J3QK89	CHERP	0.86	0.905	89.4	99.3	94.7	116.6	High	High	High	High
Q9HD42	CHMP1A							n/a	n/a	n/a	High
Q8IZ52	CHPF	0.01	0.01		211.9		188.1	n/a	High	n/a	Peak Found
Q9NRG0	CHRAC1	0.977	1.007	91.7	93.9	107.6	106.8	High	Peak Found	Peak Found	High
A0A0D9SF58	CHTF18	100	100	217.8		182.2		Peak Found	High	High	High
Q9Y3Y2	CHTOP							n/a	n/a	n/a	High
P0C7P0	CISD3	1.177	1.751	92.5	78.6	145.7	83.2	Peak Found	Peak Found	High	Peak Found
A0A024RBH2	CKAP4	0.798	1.319	97.8	118.7	102.5	81	High	High	High	High
Q14008	CKAP5	0.594	0.994	59.3	99.7	120.2	120.8	Peak Found	Peak Found	High	Peak Found
O00299	CLIC1							High	n/a	n/a	High
O15516	CLOCK	0.01	1.373		150.3	144.5	105.2	High	High	High	High
Q16740	CLPP	1.178	0.769	98.2	83.4	95	123.5	High	High	High	High
Q96KA5	CLPTM1L	0.755	0.974	91.9	121.7	92	94.4	Peak Found	High	High	Peak Found
A0A024R5X7	CLPX	1.23	1.035	114.2	96.5	97.6	91.7	High	High	High	High
P09496	CLTA	1.924	1.332	125.3	59.4	128.9	86.4	High	High	High	High
P09497	CLTB							High	n/a	n/a	n/a
A0A087WVQ6	CLTC	1.792	1.51	136.5	68.1	122.5	72.9	High	High	High	High
H3BTB6	CMC2							n/a	High	n/a	High
Q9BQ75	CMSS1	1.16	1.056	107.9	92.5	98.4	101.2	High	High	High	High
P62633	CNBP	0.493	1.711	70.6	143.1	117.6	68.7	Peak Found	Peak Found	High	High
B4DUT8	CNN2	1.24	0.931	105.6	85.5	99.7	109.1	High	High	High	High
Q9NRU3	CNNM1							n/a	n/a	n/a	High
P09543	CNP	0.01	0.01		206.4		193.6	n/a	Peak Found	High	High
Q9Y2R0	COA3	0.951	0.86	106.3	111.8	84.1	97.8	High	High	High	Peak Found
Q86WW8	COA5	100	100	166.4		233.6		Peak Found	n/a	High	n/a
Q13057	COASY							High	High	n/a	n/a
P38432	COIL	0.966	0.921	94.8	87.5	105.8	111.9	High	High	High	High
R4GMX3	COMMD3-BMI1	0.97	0.71	90.5	93.3	89.7	126.4	High	Peak Found	Peak Found	Peak Found
P21964	COMT	1.023	1.088	116.5	52.4	178.9	52.3	High	High	High	High
P53621	COPA	100	100	204.1		195.9		Peak Found	n/a	High	n/a
Q9Y678	COPG1							n/a	n/a	High	n/a
Q5HYK3	COQ5	0.475	0.924	66.2	147.6	85.7	100.5	High	High	High	Peak Found
Q8NI60	COQ8A	0.954	1.046	95.1	114.4	92.9	97.6	High	High	High	High
Q96D53	COQ8B	1.313	1.362	112.6	85.8	116.2	85.3	Peak Found	High	High	High
Q9BR76	CORO1B							Peak Found	Peak Found	High	High
A0A024R150	CORO2A							n/a	n/a	High	n/a
A0A0A6YYL4	CORO7-PAM16	1.076	0.958	104.8	103	95	97.1	High	High	High	High
Q9Y6N1	COX11							n/a	High	n/a	n/a
P13073	COX4I1	1.105	0.743	101.8	92.1	87.8	118.2	High	High	High	Peak Found
P20674	COX5A	1.149	0.779	105.4	112.7	88.1	93.8	High	High	Peak Found	High
P10606	COX5B	100	100	206.4		193.6		High	High	High	High
P14854	COX6B1	0.01	0.01		200.6		199.4	High	High	High	High
P09669	COX6C	0.845	0.889	85.3	101	100.6	113.2	High	High	High	High
H0UI06	COX7A2	0.753	0.838	80.2	106.5	97.3	116.1	High	High	High	High
O14548	COX7A2L							n/a	High	n/a	n/a
P14384	CPM	0.877	1.098	117.7	79.1	139.8	63.4	Peak Found	High	High	Peak Found
A0A024R454	CPS1	0.908	0.765	92.3	108.4	84.9	114.4	High	High	High	High
Q10570	CPSF1	1.303	1.262	99	92	115.3	93.8	High	High	High	High
A0A024R6H0	CPSF2	1.243	1.069	112.4	85.2	116.1	86.3	High	High	High	High
O95639	CPSF4	1.413	1.002	108	77.8	106	108.2	High	High	High	High
Q16630	CPSF6	1.232	1.096	89	95.7	80.4	134.9	High	High	High	High
Q8N684	CPSF7	1.497	1.011	106.8	76.2	105.7	111.3	High	High	High	High
P46109	CRKL	1.015	0.902	64.3	121.1	71.1	143.4	Peak Found	High	High	High
O75390	CS	1.332	0.826	133.7	84.1	90.8	91.4	High	High	High	High
P19784	CSNK2A2	100	100	226.4		173.6		High	High	High	n/a
A0A0G2JM12	CSNK2B	100	100	238.5		161.5		Peak Found	n/a	High	n/a
P21291	CSRP1							High	High	High	High
F8VW96	CSRP2							n/a	High	n/a	n/a
Q05048	CSTF1	0.979	0.594	63.9	102.5	62	171.6	High	High	High	High
B3V096	CSTF2	1.478	1.068	91.9	105.4	79.7	123	High	High	High	High
Q12996	CSTF3	0.01	0.86		113.6	132.5	154	High	Peak Found	High	High
Q13363	CTBP1	0.862	0.782	102.9	116.9	78.9	101.2	High	High	High	High
B5BU28	CTNNB1							n/a	n/a	High	n/a
O60716	CTNND1	0.857	0.777	71	96.9	94.5	137.6	High	High	High	High
P17812	CTPS1	0.744	0.918	96.6	109.4	92.1	102	High	High	High	High
P53634	CTSC	1.017	1.111	106.4	89.1	105.3	99.2	High	Peak Found	High	Peak Found
Q13618	CUL3							n/a	High	n/a	n/a
Q13620	CUL4B	0.01			400			n/a	High	High	High
P39880	CUX1	2.108	1.716	133	56.9	141.1	69.1	High	High	High	High
P00387	CYB5R3	0.908	1.075	96	105.8	102.7	95.5	High	High	High	High
P08574	CYC1	0.821	0.794	94.6	116.4	85.2	103.9	High	High	High	High
P99999	CYCS	0.945	0.531	104.4	107.2	68.1	120.3	High	High	Peak Found	High
Q96F07	CYFIP2	0.01	0.01		193.1		206.9	High	High	n/a	Peak Found
P51398	DAP3	0.897	1.126	113.2	126.2	85.1	75.6	Peak Found	High	Peak Found	High
Q5IRN2	DAZAP1/MEF2D fusion	1.799	1.416	134.2	63.6	117.5	84.8	High	High	High	High
Q16643	DBN1	1.63	1.389	112	81.7	114	92.3	High	High	High	High
P11182	DBT	0.898	0.659	124.8	78.6	117.4	79.1	High	Peak Found	High	High
A0A024RDJ1	DC2							High	n/a	High	n/a
P61962	DCAF7							High	n/a	High	n/a
Q14203	DCTN1	100	100	184.2		215.8		Peak Found	High	Peak Found	n/a
Q96GG9	DCUN1D1	0.01	0.01		199.8		200.2	n/a	High	n/a	High
A0A024R3A2	DCUN1D5							n/a	n/a	High	n/a
Q16531	DDB1	0.887	1.277	93.1	99.2	123.6	84.2	High	High	High	High
Q92466	DDB2	0.565	0.63	54.5	96.4	96.2	152.8	High	High	Peak Found	Peak Found
A0A024RAD5	DDOST	1.009	0.983	114.8	85.6	115.7	83.8	High	High	High	High
Q92499	DDX1	1.1	0.757	84.7	125.8	59.8	129.7	Peak Found	High	High	High
A0A024RAH8	DDX18	1.974	1.744	128.1	58.3	140.4	73.2	High	High	High	High
H3BQK0	DDX19B	0.729	0.912	119.5	79.1	120.8	80.7	High	High	High	High
Q9NR30	DDX21	1.605	1.538	124.2	76.1	121.2	78.4	High	High	High	High
A0A024R0Z3	DDX23	1.086	0.887	105.9	92.5	100.4	101.2	High	High	High	High
Q9GZR7	DDX24	1.088	1.011	94	108.4	88.5	109.1	High	High	High	High
Q96GQ7	DDX27							High	High	High	Peak Found
Q9NUL7	DDX28	1.128	100	144.5	77.7	177.8		High	High	High	n/a
Q9H8H2	DDX31	0.795	0.775	84.6	122.7	80.3	112.4	High	High	High	High
O00148	DDX39A	0.923	0.87	100.5	103	88.5	107.9	High	High	High	High
Q13838	DDX39B	5.875	0.805	160.9	23.1	109	107	High	High	High	High
A0A0D9SF53	DDX3X	0.985	0.818	102.3	107	88	102.7	High	High	High	High
A0A0C4DG89	DDX46	1.301	0.989	109	74.1	116.4	100.5	High	High	High	High
Q9H0S4	DDX47	1.025	0.828	58.2	125.9	98.5	117.4	High	High	High	High
A0A024R8W0	DDX48	1.221	0.903	106.6	81.3	120.3	91.8	High	High	Peak Found	High
J3KTA4	DDX5	1.334	1.052	111.8	88.2	102.4	97.7	High	High	High	High
Q9BQ39	DDX50	1.379	1.132	113	76.7	117.6	92.6	High	High	High	High
F1T0L5	DDX51	1.158	1.1	92.9	102.7	96.2	108.2	High	High	High	High
Q8TDD1	DDX54	2.082	1.072	105.2	87	100	107.8	High	High	High	High
A0A0K1H1B1	DDX60L							Peak Found	n/a	Peak Found	n/a
A0A024R9D7	DECR1							n/a	High	High	High
Q9NUI1	DECR2	0.886	0.828	76	120.3	79.1	124.6	High	High	High	High
P35659	DEK	0.97	0.757	99.3	105.7	85.8	109.2	High	High	High	High
Q9BUN8	DERL1	0.815	1.303	101.2	110.5	107.9	80.5	High	High	High	High
Q9GZP9	DERL2							High	n/a	High	n/a
A1L4Q0	DGKE							n/a	n/a	High	n/a
Q15392	DHCR24	0.974	1.027	93.8	102.1	105.3	98.7	High	High	High	High
A0A024R5F7	DHCR7	0.962	1.107	104.3	104.4	101.8	89.4	High	High	High	High
Q9BTZ2	DHRS4	0.568	0.594	54.1	95.1	93.4	157.4	High	High	Peak Found	High
Q6IAN0	DHRS7B	0.01	0.01		225.1		174.9	n/a	Peak Found	n/a	High
O43143	DHX15	1.288	1.003	135.6	68.5	120.3	75.7	High	High	High	High
A0A024R2T6	DHX30	100	100	221.3		178.7		High	High	High	High
Q9H2U1	DHX36	100	100	119		281		Peak Found	n/a	High	n/a
Q8IY37	DHX37	8.904	2.672	229.8	37.5	84.1	48.6	High	High	High	High
Q08211	DHX9	1.193	0.945	126.1	83.1	101.6	89.3	High	High	High	High
Q9BTC0	DIDO1	100	100	196		204		Peak Found	High	High	High
Q8NDZ4	DIPK2A	0.869		186	214			High	Peak Found	n/a	n/a
O60832	DKC1	1.411	1.343	101.1	70.6	132	96.2	High	High	High	High
A4D213	DKFZP586J0619	1.108	0.904	8.1	159.3	53.4	179.1	High	High	High	High
Q5JPC1	DKFZp667O1614	0.647	0.863	84.9	140.6	80.8	93.7	High	High	High	Peak Found
Q5HYM3	DKFZp686C0249	1.136	1.145	90	79.3	123.2	107.6	High	Peak Found	High	Peak Found
Q6N0B1	DKFZp686D0880	0.985	1.001	81.3	125.3	72.5	120.9	High	High	High	High
Q5HYL6	DKFZp686E1899	1.386	1.189	88.9	92.4	126.9	91.8	High	High	High	High
Q5H9N4	DKFZp686L20222	0.964	0.99	100	102.9	96.8	100.4	High	High	High	High
Q5HYG7	DKFZp686M24262	0.965	0.941	112.3	107.7	80.2	99.8	High	High	High	High
A0A024R3D8	DLAT	100	100	190.9		209.1		High	n/a	Peak Found	High
A0A024R713	DLD	1.218	1.083	95.7	88.2	90.8	125.2	High	High	High	High
P36957	DLST	1.325	1.261	105.3	79.5	120	95.2	Peak Found	Peak Found	High	Peak Found
Q9NPF5	DMAP1	100	100	214.1		185.9		High	n/a	Peak Found	n/a
Q86Y56	DNAAF5							High	n/a	High	High
P31689	DNAJA1	1.061	1.072	99.3	116.6	83.5	100.6	High	High	High	High
A0A024R6S1	DNAJA2	0.861	0.747	64.5	109.4	83.2	142.9	High	High	High	High
Q53G26	DNAJA3	0.957	1.198	108.6	104.9	97.1	89.3	High	High	High	High
Q9UBS4	DNAJB11	0.01	0.01		129.4		270.6	High	High	n/a	High
J3KPS0	DNAJB12							High	n/a	n/a	n/a
Q8IXB1	DNAJC10	0.883	1.006	96.1	120.7	90.5	92.6	High	High	High	High
Q9NVH1	DNAJC11	0.671	0.721	77.7	115.7	86.1	120.4	High	High	High	High
O75165	DNAJC13	100	100	143.8		256.2		Peak Found	n/a	High	n/a
Q96DA6	DNAJC19	3.819	3.926	162.3	42.5	155.6	39.6	High	High	Peak Found	High
O75937	DNAJC8	100	100	208.2		191.8		High	High	High	n/a
Q8WXX5	DNAJC9							High	n/a	High	n/a
Q6FGH9	DNCL1	1.872	0.643	184.3	9.6	190.3	15.8	High	High	High	High
P50570	DNM2	0.592	0.635	74.1	131.9	70.5	123.6	High	High	High	High
A0A024R7E3	DNMT1	0.876	1.252	123.7	100.3	107.8	68.2	High	High	High	High
Q9H147	DNTTIP1	100	100	153.2		246.8		High	n/a	Peak Found	n/a
Q9C005	DPY30	0.863	1.368	93.9	108.9	113.9	83.3	High	High	High	Peak Found
Q14126	DSG2	1.018	1.284	119.8	91.8	119.2	69.3	High	High	High	High
P15924	DSP	1.198	1.071	86	106.2	105.9	101.9	High	High	High	High
Q8TDB6	DTX3L							n/a	High	n/a	n/a
Q6FGU2	DTYMK	0.735	1.072	79.5	108.1	109.8	102.5	Peak Found	Peak Found	Peak Found	High
P33316	DUT							n/a	n/a	High	n/a
Q14204	DYNC1H1	0.791	0.836	135.3	92.9	98.8	73.1	High	High	High	High
Q96FJ2	DYNLL2	0.611	1.312	70	114.6	122.2	93.2	Peak Found	High	Peak Found	Peak Found
Q5JPH6	EARS2	1.208	0.912	112.3	93	92.9	101.8	High	High	High	High
H7C2Q8	EBNA1BP2	1.5	1.573	131.9	58.4	144.4	65.2	High	High	High	High
A0A024QYX0	EBP	0.541	1.082	63.9	118.1	113.3	104.7	High	High	Peak Found	Peak Found
A0A024RAF7	ECE1							High	n/a	n/a	n/a
Q9NTX5	ECHDC1	0.993	1.1	99.4	105.6	97.9	97.2	High	High	High	High
P30084	ECHS1	0.01	0.01		168.6		231.4	High	Peak Found	High	High
O75521	ECI2							High	High	High	n/a
J3KN16	ECPAS	0.01	0.01		261		139	High	High	n/a	High
Q9H8V3	ECT2							n/a	n/a	High	High
P68104	EEF1A1	0.814	0.791	80.8	116.5	81	121.7	High	High	High	High
A0A024R3W7	EEF1B2	0.799	0.669	94.4	70.8	103.5	131.2	High	High	High	High
E9PRY8	EEF1D	0.776	0.556	91.3	119.2	73.8	115.8	High	High	High	High
P26641	EEF1G	0.713	0.58	81.9	123.4	74.4	120.2	High	High	High	High
P13639	EEF2	1.149	0.822	97.4	92.2	89.4	121	High	High	High	High
Q5THR3	EFCAB6							n/a	High	n/a	n/a
A0A0S2Z6V5	EFHA1	0.01	0.01		216.4		183.6	n/a	High	n/a	High
A0A024R9N6	EHD4							High	High	n/a	n/a
Q08426	EHHADH	1.154	1.149	102.6	88.9	111.4	97	Peak Found	Peak Found	Peak Found	High
O14602	EIF1AY							High	High	n/a	n/a
B5BU01	EIF2S2	0.01	0.01		169.7		230.3	n/a	Peak Found	n/a	High
P41091	EIF2S3	1.146	0.693	98.4	85.9	88.3	127.4	High	High	High	High
Q14240	EIF4A2	0.82	0.689	102.6	124.1	69.8	103.5	High	Peak Found	High	Peak Found
D6RBW1	EIF4E	0.01	0.01		176.4		223.6	n/a	High	n/a	Peak Found
P55010	EIF5	0.858	0.89	85.2	99.3	101.5	114	High	High	High	High
I3L504	EIF5A	1.045	0.66	106	103.7	74.6	115.7	High	High	High	High
A0A087WUT6	EIF5B	1.128	0.494	96.6	85.7	72	145.7	Peak Found	Peak Found	High	High
P56537	EIF6	100	100	191		209		High	High	High	n/a
Q15717	ELAVL1	0.89	0.957	88.7	100.9	101	109.4	High	High	High	High
Q99607	ELF4	0.654	0.827	75.1	114.8	95.1	115	Peak Found	Peak Found	High	Peak Found
I3L0M9	ELOB	1.104	0.942	93	84.3	108	114.7	Peak Found	Peak Found	High	Peak Found
P50402	EMD	0.01	0.01		140.1		259.9	High	High	n/a	Peak Found
P06733	ENO1	1.235	0.991	118.2	92.1	86.4	103.3	High	High	High	High
Q09472	EP300	1.375	1.167	120.7	72.8	118	88.5	High	High	High	High
Q96L91	EP400	0.01	0.01		188.1		211.9	n/a	Peak Found	High	High
O43491	EPB41L2							n/a	High	n/a	n/a
P07814	EPRS1	0.728	0.876	99.2	151.2	64.3	85.3	Peak Found	High	High	High
O75616	ERAL1	0.935	0.831	88.5	93.4	99.4	118.6	High	High	High	Peak Found
P18074	ERCC2	100	100	169.8		230.2		Peak Found	n/a	Peak Found	High
A0A024R6D4	ERH	100	100	253.2		146.8		High	n/a	High	High
P30040	ERP29							High	High	n/a	High
Q9H6T0	ESRP2	0.01	0.01		153.4		246.6	High	Peak Found	High	Peak Found
P13804	ETFA	1.12	1.177	136.1	66.1	129.4	68.4	High	High	High	High
P38117	ETFB	1.072	0.97	100.7	84.7	109.2	105.4	High	High	High	High
Q01844	EWSR1	2.043	0.47	80.8	87.5	50.4	181.3	High	High	High	High
F1JVV5	EWSR1/ATF1 fusion	0.557	1.298	37.1	200.4	53.1	109.3	High	High	High	High
A0A024QZT2	EXOC2	0.588	0.602	79.7	135.5	69.4	115.4	High	High	High	Peak Found
Q6NX51	EXOC4	100	100	202.9		197.1		Peak Found	High	Peak Found	n/a
Q01780	EXOSC10							n/a	High	High	High
Q13868	EXOSC2	100	100	222.5		177.5		High	n/a	High	High
Q5RKV6	EXOSC6	100	100	212.2		187.8		High	n/a	High	High
Q96B26	EXOSC8	100	100	192		208		High	n/a	Peak Found	n/a
A5PLM5	EXOSC9	1.434	0.893	90.9	80.6	98.2	130.3	High	Peak Found	High	Peak Found
A0A0A0MR51	FADS1	1.149	0.875	103.9	89.5	96.7	109.9	High	High	High	High
Q96CS3	FAF2	0.841	1.044	100.5	119.5	92	88.1	Peak Found	High	Peak Found	High
Q9NZB2	FAM120A	100	100	183.2		216.8		Peak Found	n/a	High	n/a
Q96A26	FAM162A	0.669	0.938	89.2	133.3	85.9	91.6	Peak Found	High	High	High
B3KM21	FAM36A	0.806	0.784	96.5	119.7	80.8	103	High	High	High	High
B7ZMF2	FANCI	0.754	0.745	83.9	119.9	80.2	116	High	High	High	High
K7ER00	FARSA	0.822	0.771	85.7	119.1	73.6	121.7	High	High	High	High
Q9NSD9	FARSB	0.686	0.594	112.4	104.4	81.1	102	High	High	High	High
P49327	FASN	1.014	0.635	91.2	101.2	80.9	126.7	High	High	High	High
Q53R41	FASTKD1	1.064	1.01	80.2	75.4	122.8	121.6	Peak Found	High	Peak Found	High
Q14CZ7	FASTKD3	0.986	0.884	110.2	111.8	83.5	94.5	Peak Found	Peak Found	High	High
Q7L8L6	FASTKD5	0.773	1.116	97.2	111.8	99	92	High	High	High	High
E9PR30	FAU	1.949	1.344	120.2	61.7	125.1	93.1	High	High	High	High
P22087	FBL	1.262	1.076	95.9	87.1	111	106	High	High	High	High
J3KNZ9	FBRS	100	100	196.2		203.8		Peak Found	n/a	High	n/a
Q9NXK8	FBXL12							n/a	High	n/a	n/a
A0A1W2PQ47	FDFT1							High	n/a	High	n/a
P14324	FDPS							High	High	n/a	n/a
P22830	FECH	1.18	1.389	114.6	107.9	101.3	76.2	High	High	High	High
Q6FHX6	FEN1	0.985	0.769	90.5	93.8	85.5	130.3	High	High	High	High
Q6UN15	FIP1L1	1.731	1.039	175.2	77	68.1	79.7	High	High	High	High
Q14318	FKBP8	0.465	0.441	62.3	134	62.3	141.4	High	High	High	High
A0A024R7K6	FKSG24	0.856	1.177	97.4	113.9	102	86.7	High	High	High	High
Q13045	FLII	1.514	1.116	139.3	74.2	100.5	86.1	High	High	High	High
Q9H7I9	FLJ00094							High	n/a	n/a	n/a
A0A023T6R1	FLJ10292							High	n/a	High	n/a
A0A024QZC8	FLJ23436							n/a	n/a	n/a	High
P21333	FLNA	1.093	0.795	88.7	100.1	79.2	131.9	High	High	High	High
A0A024R321	FLNB	0.713	0.881	68.3	95.8	110.5	125.4	High	Peak Found	High	High
E7EMK3	FLOT2	0.53	1.108	75.1	147.8	109.3	67.7	High	High	High	High
I3L1Y9	FLYWCH2	0.957	0.801	87.4	91.4	98.4	122.8	High	High	High	High
E9PFD3	FOXP1	1.584	1.004	135.5	85.7	90.1	88.6	High	High	High	High
A4D0T4	FOXP2	1.492	1.2	117.9	79	112.3	90.8	Peak Found	High	High	High
Q8IVH2	FOXP4							High	n/a	High	High
Q96CU9	FOXRED1	1.304	1.036	125.6	96.3	90.6	87.5	High	Peak Found	High	Peak Found
Q14331	FRG1	100	100	241.7		158.3		High	High	High	n/a
Q16658	FSCN1	0.01	0.01		164.1		235.9	n/a	Peak Found	n/a	High
Q8IY81	FTSJ3	0.848	0.924	100.3	104.2	99.6	95.9	High	High	High	High
A0A0F7KYT8	FXR1							n/a	n/a	n/a	High
Q13283	G3BP1	0.01	0.01		248		152	n/a	High	n/a	Peak Found
Q8TAE8	GADD45GIP1							n/a	High	High	n/a
A0A1L7NY41	GALNT2	1.334	1.193	109.9	76.3	115.7	98.1	High	High	High	High
P04406	GAPDH	0.847	0.592	96.1	116.3	65.6	122	High	High	High	High
A0A024RDJ3	GAR1	1.408	1.337	108.9	78	122.2	90.9	High	High	High	High
P41250	GARS1	0.01	0.01		203.9		196.1	High	High	High	High
O75600	GCAT	1.143	1.018	116.9	93	96.8	93.3	High	High	High	High
A0A024R7F9	GCDH	1.019	1.109	106.8	100.6	98.4	94.3	High	High	High	High
A0A024RBS1	GCN1L1							n/a	High	n/a	n/a
Q06210	GFPT1							n/a	n/a	n/a	High
A7YA96	GGCX	0.84	1.143	88.9	105.7	109.6	95.8	High	Peak Found	High	Peak Found
I1E4Y6	GIGYF2	0.965	0.933	93.3	96.7	101.4	108.6	Peak Found	Peak Found	High	Peak Found
Q53GS7	GLE1	0.74	0.706	34.9	192.9	26.6	145.6	High	High	High	High
Q92896	GLG1							n/a	n/a	n/a	High
P10070	GLI2							n/a	High	n/a	n/a
A0A1K0GXZ1	GLNC1	100	100	264		136		Peak Found	n/a	High	n/a
Q68CQ7	GLT8D1	1.412	1.29	154	61.9	127.4	56.7	High	High	High	High
E9KL48	GLUD1	0.674	0.5	82.5	122.5	65	129.9	High	High	Peak Found	High
P49915	GMPS	0.988	0.96	129.2	81	100.8	89	High	High	High	High
P63096	GNAI1	0.707	1.313	94.6	133.8	97.4	74.2	High	High	High	High
P04899	GNAI2	0.697	1.358	84.1	183.9	75.6	56.4	High	High	High	High
P08754	GNAI3	0.799	1.219	88.5	115	107	89.5	High	High	High	High
G9FP35	GNAQ	100	100	202.5		197.5		Peak Found	n/a	High	High
Q5JWF2	GNAS	0.816	0.792	90.3	110.1	100.1	99.5	High	High	High	High
A0A024R056	GNB1	0.813	1.075	84.6	104.2	109.4	101.8	High	High	High	High
Q9BYB4	GNB1L	1.017	0.848	87	84.9	104.6	123.5	High	High	High	High
P62879	GNB2	0.918	1.226	80.9	125.4	94.3	99.4	High	High	High	High
Q9HAV0	GNB4	0.75	100	130.3	173.7	96		High	High	High	n/a
Q13823	GNL2	1.251	1.395	130.4	81.8	128.8	59	High	High	High	High
A0A024R2Z6	GNL3	0.748	0.736	82.5	114.1	84.5	118.9	High	High	High	High
A0A024R9Y6	GNL3L	1.053	1.088	99.4	85.3	116.8	98.5	High	High	High	High
Q96EK6	GNPNAT1							n/a	High	n/a	n/a
Q08379	GOLGA2							n/a	High	n/a	n/a
Q9Y3E0	GOLT1B	0.642	0.952	79	122.9	96.6	101.5	High	High	High	High
Q5T3I0	GPATCH4	1.892	1.182	123.1	68.3	111	97.6	Peak Found	High	High	High
Q9UKJ3	GPATCH8	1.109	0.944	119.1	107.4	84.3	89.2	High	High	High	High
Q92917	GPKOW							n/a	n/a	n/a	n/a
K7EJ20	GPX4							n/a	n/a	n/a	High
Q14687	GSE1							n/a	n/a	High	n/a
P06396	GSN							n/a	High	n/a	n/a
G3V4T6	GSTZ1							High	n/a	High	n/a
X5DR09	GTF2I	0.96	0.882	97.4	90.3	100.5	111.8	High	High	High	High
Q12789	GTF3C1	0.693	0.868	68.5	165	77.4	89.1	High	High	High	High
Q8WUA4	GTF3C2	0.943	0.619	90.4	121.3	49.8	138.5	High	High	High	High
Q9UKN8	GTF3C4			63	151.4	51.5	134.1	Peak Found	High	High	High
Q9BX10	GTPBP2	1.106	1.048	50.9	139.1	61.3	148.7	High	High	High	High
D2CFK9	GTPBP4	0.844	0.854	91.4	121.3	83.1	104.1	High	High	High	High
H0Y2S1	GTPBP6	0.555	0.766	101.4	105.1	99.7	93.9	Peak Found	High	High	High
A0A024R9T3	GUF1							n/a	n/a	n/a	n/a
Q92522	H1-10	1.011	2.584	104	102.7	149.3	44	High	High	High	High
P16403	H1-2	2.031	1.517	131.1	66	120.4	82.5	High	High	High	High
P16401	H1-5	1.994	1.693	128.6	64.1	135	72.3	High	High	High	High
Q6FI13	H2AC18; H2AC19							High	High	High	n/a
O75367	H2afy; H2AFY; LOC100466888; LOC101338325; LOC101381952; LOC101564704; LOC102987354; LOC103079324; LOC103663804; LOC105869993; LOC106989149; LOC109250833; LOC110591142; LOC111141291; LOC111182462; LOC112404331; LOC112625777; LOC112815157; LOC112861289; LOC112917035; LOC113261754; LOC113928700; LOC114891795; LOC115516119; LOC116529369; LOC116750637; MACROH2A1							n/a	n/a	n/a	High
P0C0S5	H2AZ1	1.099	1.223	145.7	49.1	165.6	39.6	Peak Found	High	High	High
P06899	H2BC11	2.985	2.405	162.3	34.1	163.1	40.5	High	High	High	Peak Found
P68431	H3C1; H3C10; H3C11; H3C12; H3C2; H3C3; H3C4; H3C6; H3C7; H3C8	2.374	3.213	134.2	33.5	191.3	40.9	High	High	High	High
P62805	H4C1; H4C11; H4C12; H4C13; H4C14; H4C15; H4C16; H4C2; H4C3; H4C4; H4C5; H4C6; H4C8; H4C9	1.527	3.149	106.2	54.6	191.2	48.1	High	High	High	High
P55084	HADHB	1.044	1.15	115.2	106.7	95.4	82.7	High	High	High	High
Q1HDL3	HBEBP2BPA	0.771	1.173	85	125	98.3	91.7	High	High	High	High
A0A024RBY9	HCCS	1.096	0.9	89.3	80.6	109	121.1	High	High	Peak Found	High
A6NEM2	HCFC1	1.14	0.867	96.4	79.9	109.4	114.3	High	High	High	High
B5BU61	HDAC1	1.324	1.07	109.9	90.2	106.3	93.5	Peak Found	High	High	High
Q92769	HDAC2	1.346	0.939	114.9	89.9	96.3	98.9	High	n/a	High	n/a
B2RWN5	HEATR1	0.832	1.068	80	122.5	93.4	104.2	High	High	High	High
V9HW90	HEL-75	0.01	0.01		127.1		272.9	n/a	Peak Found	n/a	High
V9HW43	HEL-S-102	1.023	0.832	109.2	104.5	96.2	90.1	High	High	High	High
V9HW26	HEL-S-123m	0.849	0.828	95.1	108.7	85.7	110.4	High	High	High	High
V9HWC7	HEL-S-128m	0.01	0.01		127.8		272.2	n/a	Peak Found	High	High
V9HW31	HEL-S-271	0.868	0.756	95.4	105.3	86.4	113	High	High	High	High
A0A0K0K1K4	HEL-S-276	100	100	140.8		259.2		High	n/a	High	n/a
Q5U077	HEL-S-281	1.36	0.644	128.2	95.4	67.8	108.6	High	High	High	High
V9HW12	HEL-S-2a	100	100	181.4		218.6		Peak Found	High	High	n/a
V9HWB8	HEL-S-30	0.919	0.747	91.6	101.3	86.1	121	High	High	High	High
A0A0K0K1K7	HEL-S-304							n/a	n/a	High	n/a
V9HWH9	HEL-S-43	1.632	0.715	125.3	76.8	82.5	115.4	High	High	High	High
V9HW37	HEL-S-69	0.01	0.01		191.2		208.8	High	High	High	High
V9HW80	HEL-S-70	1.066	0.603	117.8	110.5	64.6	107.1	High	High	High	High
V9HW22	HEL-S-72p	1.108	1.219	100.6	86.9	115.7	96.7	High	High	High	High
V9HWB4	HEL-S-89n	1.141	1.031	95.1	96.6	119.4	88.8	High	High	High	High
V9HW88	HEL-S-99n							High	n/a	n/a	n/a
V9HWE1	HEL113	1.863	1.861	133.5	67.3	128.9	70.3	High	High	High	High
V9HWA6	HEL32	100	100	198.3		201.7		High	n/a	High	n/a
A0A0B4J1V9	HELLS	1.013	1.328	127.8	74.7	123.5	73.9	High	High	High	High
Q4AEJ4	hfzo2							n/a	High	n/a	High
O75146	HIP1R	0.779	0.785	97.5	95.5	103	104	High	High	High	High
A3R0T8	HIST1H1E	2.188	1.517	231.3	113.9	33.6	21.2	High	High	High	High
A0A0A0YKE9	HLA-B							High	n/a	n/a	n/a
I7GSS2	HLA-C	0.01	0.01		192.2		207.8	High	Peak Found	High	High
F6IQL0	HLA-C							High	High	n/a	n/a
A0A024RCT9	HMGA1	18.435	0.097	195	7.8	12.9	184.4	High	High	High	High
Q6IPL9	HMGA1							High	n/a	n/a	High
A0A024RDR0	HMGB1	1.496	0.661	123	85.4	71.9	119.8	High	High	High	High
P26583	HMGB2							n/a	High	High	High
O15347	HMGB3	0.897	0.976	104.9	117	88	90.1	High	High	High	Peak Found
A0A087WT44	HMOX2							n/a	n/a	High	n/a
Q13151	HNRNPA0	1.674	0.769	101.7	59.6	90.2	148.5	High	High	High	High
P22626	HNRNPA2B1	1.508	0.808	110.6	80.7	91.7	117	High	High	High	High
P51991	HNRNPA3	100	100	199.7		200.3		High	High	High	High
A0A0G2JNQ3	HNRNPCL2							Peak Found	n/a	Peak Found	n/a
Q14103	HNRNPD	5.111	0.224	157.2	34.1	39.6	169.2	High	High	High	High
A0A024RDF6	HNRNPDL; HNRPDL	1.682	0.883	145.1	75.9	93.9	85.1	High	Peak Found	High	High
G8JLB6	HNRNPH1	2.188	1.764	133.4	59.7	138.8	68.1	High	High	High	High
P55795	HNRNPH2	1.982	1.358	153.8	77.6	97.1	71.5	High	High	High	High
P14866	HNRNPL	1.123	0.826	101.2	82.3	100.1	116.3	High	High	High	High
P52272	HNRNPM	1.413	1.375	117.2	80	111.5	91.2	High	High	High	High
Q00839	HNRNPU	0.892	0.679	85.5	119.6	72.1	122.9	High	High	High	High
Q1KMD3	HNRNPUL2	1.08	0.901	114.9	106.4	84.7	94	High	High	High	High
A0A024RAZ7	HNRPA1	1.463	0.743	138.2	64.4	111.9	85.5	High	High	High	High
A0A024R7T3	HNRPF	2.206	1.712	148.7	66.9	116.5	67.9	High	High	High	High
A0A024QZK8	HNRPH3	1.19	0.795	110.1	77.2	99.5	113.2	High	High	High	High
Q5EC54	HNRPK	1.74	0.875	110.1	83.4	91.5	115.1	High	High	High	High
A0A0S2Z5U3	HNRPLL							High	n/a	High	n/a
Q8IX15	HOMEZ	100	100	226.7		173.3		High	n/a	High	n/a
Q9NYD6	HOXC10	1.566	0.729	101.7	65	98.4	135	High	Peak Found	Peak Found	High
Q5SSJ5	HP1BP3	1.426	1.662	146.2	41.8	171.8	40.2	High	High	High	High
Q96IR7	HPDL	100	100	221.7		178.3		Peak Found	n/a	High	n/a
Q7LGA3	HS2ST1							n/a	n/a	High	n/a
A0A0S2Z410	HSD17B10	1.144	0.756	109.8	101.1	84.7	104.4	High	High	High	High
Q8NBQ5	HSD17B11	4.432	2.799	208.1	46.1	109.6	36.2	High	High	High	High
D3DR22	HSD17B12	100	3.577	117.4		228.9	53.6	Peak Found	High	High	High
Q6YN16	HSDL2	1.043	0.864	96.3	106.6	85.4	111.7	High	High	High	High
P07900	HSP90AA1	0.01	0.01		182.1		217.9	n/a	High	n/a	Peak Found
P08238	HSP90AB1	0.911	0.733	93.3	98.7	88.1	119.9	High	High	High	High
P14625	HSP90B1	100	100	241.3		158.7		High	n/a	High	High
A0A1B0GTF3	HSPA12A							n/a	High	n/a	High
P38646	HSPA9	1.21	1.169	107.1	80.7	122.9	89.3	High	High	High	High
Q9UJY1	HSPB8	1.517	1.332	120.1	79.2	114.6	86.1	Peak Found	Peak Found	High	High
A0A024R7L2	HSPC142							n/a	n/a	High	n/a
P10809	HSPD1	1.203	0.908	103.5	90.4	98.3	107.8	High	High	High	High
P61604	HSPE1	1.582	0.733	138.6	51.6	117.1	92.7	High	High	High	High
Q9BUP3	HTATIP2	0.01			154.5	136.8	108.7	n/a	High	High	Peak Found
O43719	HTATSF1							n/a	High	n/a	n/a
Q9NSE4	IARS2							n/a	High	n/a	n/a
Q5T440	IBA57	0.523	1.234	61	116.7	122.8	99.5	High	High	High	High
P05362	ICAM1							High	n/a	High	n/a
O60725	ICMT	1.113	0.801	92.1	82.7	100.2	125	High	Peak Found	High	Peak Found
P48735	IDH2	0.01	0.01		207.6		192.4	High	High	High	High
P50213	IDH3A	0.9	0.886	103.4	114.9	85.4	96.4	High	High	Peak Found	High
A0A087WZN1	IDH3B	0.969	0.883	91.1	96.2	99.2	113.5	High	High	High	High
P51553	IDH3G	0.01	0.01		192.4		207.6	n/a	High	n/a	Peak Found
Q16666	IFI16	1.396	1.095	111.8	78.5	108.7	101	High	Peak Found	High	High
A0A0A0MTH3	ILK	0.911	0.826	42.5	135.8	53.9	167.9	High	High	High	High
Q9H0C8	ILKAP	0.909	0.741	55.8	142.7	46.5	155.1	High	Peak Found	High	High
A1L0T0	ILVBL	1.516	0.897	127.4	84.1	89.1	99.4	High	High	High	High
Q16891	IMMT	0.584	0.783	40.8	126.4	105.4	127.4	Peak Found	High	High	High
O14732	IMPA2	100	100	205.2		194.8		Peak Found	High	Peak Found	High
A0A024RDK4	INTS12							n/a	n/a	High	n/a
Q9NVM9	INTS13	1.14	0.761	89	78.1	100.6	132.3	Peak Found	Peak Found	High	High
Q9H0H0	INTS2	0.73	0.893	86.3	128.8	82.6	102.3	High	Peak Found	High	High
Q6P9B9	INTS5	0.883	1.06	108.8	94.3	108.5	88.4	High	High	High	High
Q9UL03	INTS6	1.097	1.117	125.1	77.8	127.6	69.5	High	High	High	High
Q9NVH2	INTS7	1.191	0.695	101.5	85.2	87.4	125.9	Peak Found	High	High	High
Q75QN2	INTS8	1.001	1.293	101.5	109.2	103.2	86	High	High	High	Peak Found
O95373	IPO7	0.01			400			High	High	n/a	n/a
A4QPB0	IQGAP1	0.726	0.852	91.4	115.1	93	100.5	High	High	High	High
Q9BUE6	ISCA1							n/a	n/a	High	n/a
Q9H1K1	ISCU	1.147	1.138	94.1	82.9	114.9	108.1	Peak Found	Peak Found	High	High
Q96AZ6	ISG20	100	100	231.1		168.9		High	High	Peak Found	High
Q9H9L3	ISG20L2	1.241	0.783	108.1	87.1	89.9	114.9	High	High	High	High
P05556	ITGB1	1.107	0.992	109.4	71.3	127.2	92.1	High	High	High	High
Q14643	ITPR1							High	n/a	High	n/a
Q14573	ITPR3	100	100	144.3		255.7		High	n/a	High	n/a
P28290	ITPRID2							n/a	n/a	n/a	High
Q8IWB1	ITPRIP							n/a	n/a	n/a	High
P23458	JAK1	0.814	0.876	92.2	107.5	92.3	108.1	High	High	High	High
Q5VZ66	JAKMIP3	100	100	198.9		201.1		High	n/a	Peak Found	n/a
Q15652	JMJD1C							n/a	n/a	High	n/a
P17275	JUNB	1.01	1.3	98.5	97.5	115.3	88.7	Peak Found	High	Peak Found	High
A0A024R1X8	JUP	0.916	1.269	107.9	73	151.9	67.2	High	High	High	High
Q63ZY3	KANK2							n/a	n/a	n/a	High
O60341	KDM1A	1.61	1.127	143.7	62.8	118.9	74.7	High	Peak Found	High	High
Q92945	KHSRP	1.174	0.908	106.9	90	96.2	106.9	High	High	High	High
Q9ULH0	KIDINS220	0.01	0.01		221.7		178.3	High	Peak Found	n/a	Peak Found
Q14807	KIF22	1.175	0.65	90.5	112.8	100.9	95.8	High	High	High	High
Q02241	KIF23	100	100	226.7		173.3		Peak Found	High	Peak Found	High
Q92845	KIFAP3							n/a	n/a	High	n/a
O60870	KIN	0.871	0.815	82.3	94.6	100.2	122.9	High	High	High	High
Q13118	KLF10							n/a	n/a	High	n/a
Q9BXK1	KLF16	0.136	4.575	24.3	179.7	163.1	32.8	Peak Found	High	High	Peak Found
O43474	KLF4		100	81.2	87.8	231		High	High	High	n/a
Q13887	KLF5							n/a	n/a	High	n/a
Q03164	KMT2A	0.01			400			n/a	High	High	n/a
O14686	KMT2D	1.515	1.324	118.8	78.4	115.5	87.3	High	High	Peak Found	High
Q1ED39	KNOP1	0.864	0.703	90.1	104.2	84.9	120.8	High	Peak Found	High	Peak Found
Q13601	KRR1	100	100	170.3		229.7		High	n/a	High	High
H6VRG1	KRT1	100	100	170.9		229.1		High	n/a	High	n/a
P13645	KRT10	100	100	169.1		230.9		High	n/a	High	n/a
A1A4E9	KRT13							n/a	n/a	High	n/a
P02533	KRT14	100	100	128		272		High	n/a	High	n/a
P08779	KRT16		100			400		n/a	n/a	High	n/a
P35908	KRT2	1.754	2.607	148.4	28.4	197.7	25.5	High	n/a	High	n/a
P13647	KRT5	100	100	140.4		259.6		High	n/a	High	n/a
P08729	KRT7	0.761	1.17	117	109.8	94	79.2	High	High	High	High
F8W1S1	KRT74							n/a	n/a	High	n/a
Q8N1N4	KRT78							n/a	n/a	High	n/a
P05787	KRT8	0.627	0.98	74.8	110.1	103.1	112	High	High	High	High
P35527	KRT9	100	100	148.1		251.9		High	n/a	High	n/a
L8E9C2	LAMA1		0.01				400	n/a	n/a	n/a	High
B0YJ32	LAMA3							Peak Found	High	Peak Found	Peak Found
A0A024R3Z5	LANCL1	0.598	0.891	72	120.5	97.8	109.7	High	High	High	Peak Found
Q9NS86	LANCL2							n/a	High	n/a	n/a
Q71RC2	LARP4	1.41	1.445	105.9	75.1	129.4	89.6	High	Peak Found	High	Peak Found
Q92615	LARP4B							n/a	n/a	High	n/a
Q9Y4W2	LAS1L	0.527	0.887	76.6	140.3	83.2	99.9	Peak Found	High	High	High
A0A024R3R5	LBR	0.746	0.879	84.6	104	100.5	110.9	High	High	High	High
Q6UWP7	LCLAT1	1.138	1.076	100	87.9	109.9	102.1	Peak Found	High	Peak Found	High
P00338	LDHA	1.114	0.825	120.6	117.4	72.2	89.7	High	High	High	Peak Found
A0A024R4R9	LENG8							n/a	High	n/a	n/a
O95202	LETM1	1.059	0.959	156.8	53.7	151.9	37.5	High	High	High	High
P09382	LGALS1	1	0.826	102.9	100.8	94	102.3	High	High	High	High
P49916	LIG3	1.43	1.931	117.5	76.4	133.8	72.3	High	High	High	High
Q6MZP7	LIN54	0.688	0.795	87.3	127	82.2	103.4	Peak Found	High	High	Peak Found
A0A024R2A7	LMAN1	0.839	0.908	69.8	83.9	118.9	127.4	High	High	High	High
P02545	LMNA	1.342	1.028	109.3	93.8	90.8	106	High	High	High	High
P20700	LMNB1	1.381	1.465	126.8	91.8	107.9	73.6	High	High	High	High
P27635	LOC100768740; LOC101344695; LOC105294701; LOC112632580; Rpl10; RPL10	0.85	1.041	107.9	110.2	94.6	87.4	High	High	High	High
A0A024R1R8	LOC112268293	100	100	192.5		207.5		High	High	High	n/a
A4D1G5	LOC392748	0.965	0.828	114	115.7	76.4	93.9	High	High	High	High
E5KMI6	LONP1	1.03	0.819	102.1	102.8	86.8	108.3	High	High	High	High
Q8NF37	LPCAT1	0.969	0.974	116.3	89	110.7	84	High	High	High	High
Q6P1A2	LPCAT3	0.01	0.01		233		167	n/a	High	n/a	High
Q92604	LPGAT1							High	n/a	High	n/a
E5KNY5	LRPPRC	0.839	0.945	93.4	110.9	94.3	101.4	High	High	High	High
Q96AG4	LRRC59	1.494	1.065	92.7	101	78.9	127.3	High	High	High	High
A0A024R2K4	LRRFIP2	100	100	228.2		171.8		High	n/a	High	n/a
Q9UFC0	LRWD1	1.301	0.938	109.1	83.8	100.2	106.9	High	Peak Found	High	Peak Found
B2R5H5	LSM3	1.749	1.146	119.9	68.6	112.9	98.6	High	High	High	Peak Found
A0A0A6YYJ8	LUC7L2	1.117	0.773	121.7	115.8	73.4	89.1	High	High	High	High
J3KPP4	LUC7L3	100	100	248.2		151.8		High	High	High	High
Q6Q4G3	LVRN							n/a	n/a	n/a	n/a
Q6NUK7	LYN	100	100	230.9		169.1		High	n/a	Peak Found	High
F5H189	LYRM4	0.01	0.01		242.9		157.1	n/a	High	n/a	Peak Found
Q9BQ69	MACROD1	100	100	227.7		172.3		Peak Found	n/a	Peak Found	High
Q8WWC4	MAIP1	0.953	0.992	102.1	82.9	96.6	118.4	Peak Found	High	High	High
P46734	MAP2K3							High	n/a	High	n/a
E7EVA0	MAP4							n/a	n/a	High	n/a
A8MXP9	MATR3	2.555	1.603	149.2	62.6	113.2	75	High	High	High	High
Q9Y6X3	MAU2							n/a	High	High	High
P56270	MAZ	0.088	8.185	12.9	146.8	218.3	22.1	n/a	n/a	High	n/a
Q9UBB5	MBD2							High	n/a	n/a	High
O95243	MBD4							n/a	High	High	n/a
A0A0A0MQX8	MBNL1	1.01	0.862	93.8	94.1	98.5	113.6	High	High	High	High
Q96N66	MBOAT7	0.813	1.044	85.5	65.8	127	121.7	High	High	High	High
Q96RQ3	MCCC1							n/a	n/a	n/a	High
Q9HCC0	MCCC2	0.811	1.089	62.4	153.5	62.7	121.4	High	High	High	High
A0A0S2Z492	MCM3	0.754	0.844	104	116	82.4	97.6	High	High	High	High
O60318	MCM3AP	100	100	219.2		180.8		Peak Found	n/a	High	n/a
A0A024R7U6	MCM4							n/a	n/a	n/a	n/a
Q14566	MCM6							n/a	n/a	n/a	High
A0A0S2Z4A5	MCM7	0.914	0.785	100.6	99.1	91.4	108.9	High	High	High	High
Q8NE86	MCU	0.852	0.92	94	149.1	70.4	86.4	High	High	High	High
A0A024R4K3	MDH2	1.305	0.843	122.9	67.1	102.6	107.4	High	High	High	High
Q9NU22	MDN1	0.678	1.039	85.9	152.7	64.9	96.5	High	High	High	High
Q93074	MED12							High	High	High	n/a
Q96RN5	MED15							n/a	n/a	n/a	High
Q9Y2X0	MED16	0.64	0.53	65.8	102.8	80.1	151.3	Peak Found	High	High	High
Q5JWT2	MED23	0.687	0.928	87.3	116.6	99.1	97	High	High	High	High
A0A0B4J1W0	MED24	100	100	216.7		183.3		Peak Found	High	High	High
U4PSC4	MED4	1.476	1.161	124.7	84.5	102.5	88.3	High	High	High	Peak Found
A6NJ78	METTL15	100	100	188.5		211.5		High	n/a	High	High
A0A024R118	METTL7A	0.822	0.84	81.4	99	100.3	119.3	High	High	High	High
D6RE79	MFSD10	100	100	188.3		211.7		Peak Found	n/a	High	High
A0A024RAE5	MGC10993							High	n/a	n/a	n/a
A0A024RAG1	MGC4268							High	n/a	n/a	n/a
P10620	MGST1	0.844	1.196	92.7	93.7	121.9	91.8	High	High	High	High
Q99735	MGST2							n/a	High	n/a	n/a
Q5VV89	MGST3	0.795	1.056	86.9	128.2	94.7	90.1	High	High	High	High
A0A0U1RRK1	MICU1	0.708	0.674	88.7	125.3	74.9	111.2	Peak Found	Peak Found	High	High
A0A1C7CYX1	MIDEAS							High	n/a	High	n/a
P14174	MIF	1.378	0.633	125	90.7	71.5	112.9	High	High	High	High
Q8IVT2	MISP	2.481	1.772	138.6	53.6	143	64.8	High	High	High	High
P46013	MKI67	1.3	1.015	108.8	78.8	110.3	102.1	High	High	High	High
A0A024R1V5	MLLT6	2.96	2.274	143.2	48.4	144.8	63.7	Peak Found	Peak Found	High	Peak Found
Q9BU76	MMTAG2	1.018	0.81	115.5	65.5	126.2	92.8	High	High	High	Peak Found
Q13724	MOGS	1.071	1.07	107.8	100.6	99	92.6	High	Peak Found	High	High
Q9UBU8	MORF4L1	0.01	0.01		198.6		201.4	High	High	n/a	Peak Found
P29372	MPG	1.346	1.122	116.9	83.2	105.2	94.7	High	High	High	High
O00566	MPHOSPH10							n/a	n/a	n/a	High
A0A024R395	MRE11A							n/a	High	High	High
Q9BYD6	MRPL1							Peak Found	High	Peak Found	Peak Found
Q7Z7H8	MRPL10	1.077	0.954	107.3	99.9	93.9	98.9	High	High	High	High
P52815	MRPL12	1.528	1.007	146	73.9	91.3	88.8	High	High	High	High
Q6P1L8	MRPL14							n/a	n/a	n/a	High
Q9NRX2	MRPL17	1.149	1.108	116.4	101.3	95.9	86.5	High	Peak Found	High	Peak Found
P49406	MRPL19	1.629	1.228	116.3	71.4	117.1	95.3	High	Peak Found	High	Peak Found
S4R369	MRPL37		0.01				400	High	High	High	High
Q96DV4	MRPL38							High	n/a	n/a	n/a
Q9NYK5	MRPL39	1.562	0.997	107.9	69	111.4	111.7	High	High	High	High
Q9HD33	MRPL47	1.142	1.988	114.4	100.2	123.3	62	High	High	High	Peak Found
Q96EL3	MRPL53	0.978	0.803	96	98.2	91.7	114.1	Peak Found	Peak Found	High	High
A0A024RD03	MRPS10							High	Peak Found	Peak Found	High
A0A024R0H2	MRPS12	0.821	1.08	111.3	56.1	101.4	131.3	High	High	High	High
Q92552	MRPS27							n/a	High	n/a	n/a
A0A0S2Z5H0	MRPS28	1.131	0.917	122.6	108.4	80.9	88.2	Peak Found	High	Peak Found	High
C9JJ19	MRPS34	1.66	1.244	130.1	78.3	106.2	85.4	High	High	High	Peak Found
P82932	MRPS6	0.01	0.732		129.6	114.3	156.2	n/a	Peak Found	Peak Found	High
J3QLS3	MRPS7	1.268	1.007	114.1	90	98.3	97.6	High	High	High	High
P82933	MRPS9							High	High	High	High
A0A024R850	MRRF							High	n/a	High	n/a
P43246	MSH2	0.783	0.985	90.6	112.5	97.3	99.6	High	High	High	High
P20585	MSH3	0.765	1.076	83.1	124.1	89.7	103.1	High	High	High	High
P52701	MSH6	0.792	0.935	89.5	94.7	107.6	108.2	High	High	High	High
Q8N5Y2	MSL3							High	n/a	n/a	n/a
Q549C5	MST065	0.599	0.461	86.9	135.2	53.2	124.7	High	High	High	High
O94776	MTA2	100		400				High	n/a	High	High
Q5VT66	MTARC1	0.836	1.013	92	112.9	98.1	97	High	High	High	Peak Found
Q969Z3	MTARC2	0.82	0.825	105.4	103.6	91.1	99.9	High	High	High	High
Q8IW90	MTCH1	0.911	0.859	117	128.4	71.5	83.2	Peak Found	Peak Found	Peak Found	High
Q9Y6C9	MTCH2	0.98	0.799	102.9	105	85.3	106.8	High	High	High	High
Q96E29	MTERF3	0.894	1.066	97.4	108.9	99.9	93.8	High	High	High	High
Q9H4K7	MTG2							n/a	n/a	High	n/a
B7ZM99	MTHFD1L	0.761	0.852	121.2	87	115.4	76.4	High	High	High	High
P13995	MTHFD2	1.076	0.702	115	100.7	76	108.3	Peak Found	High	Peak Found	Peak Found
Q9Y2Z2	MTO1							n/a	High	n/a	n/a
Q9NVV4	MTPAP	1.36	1.512	115.6	72.6	134.5	77.2	High	High	High	High
A0A0A0MRK6	MTX1	0.01	0.01		183		217	n/a	High	High	Peak Found
Q14764	MVP							High	High	n/a	High
Q9BQG0	MYBBP1A	0.855	0.96	94.7	104.4	100.5	100.4	High	High	High	High
P10244	MYBL2	0.01	0.01		225.5		174.5	Peak Found	Peak Found	Peak Found	High
P35580	MYH10	0.384	0.98	35.7	137.3	104.8	122.2	High	High	High	High
Q7Z406	MYH14	100	100	160.8		239.2		High	High	High	High
P35579	MYH9	0.513	1.16	68	138.2	104.2	89.7	High	High	High	High
J3QRS3	MYL12A	0.531	1.148	69.6	120.1	115.8	94.6	High	High	High	High
B7Z6Z4	MYL6	0.514	1.089	64.1	124.9	112.2	98.7	High	High	High	High
Q92614	MYO18A	1.806	1.3	191.6	35	132.5	40.9	High	High	High	High
O43795	MYO1B	0.722	1.194	91.3	126.8	96.8	85.2	High	High	High	High
O00159	MYO1C	0.771	1.132	99.5	106.7	106.4	87.4	High	High	High	High
D3DTH7	MYO1C	1.041	1.128	116.5	111.9	91	80.6	High	Peak Found	High	High
Q12965	MYO1E	1.27	1.328	144.7	75.6	119.2	60.5	High	High	High	High
Q9ULV0	MYO5B							n/a	n/a	High	n/a
Q9NQX4	MYO5C							High	High	High	High
Q9NZM1	MYOF							n/a	High	n/a	High
A0A0C4DFM5	MYOT	100	100	241.5		158.5		High	n/a	Peak Found	n/a
D3DUE7	N-PAC	1.173	1.524	115	94	109.3	81.6	High	High	High	High
E9PAV3	NACA							High	n/a	n/a	n/a
Q9H0A0	NAT10	0.754	0.914	105	112.1	83.8	99.2	High	High	High	High
Q05CW7	NAT10							n/a	n/a	n/a	High
Q8NEY1	NAV1							High	High	n/a	n/a
A6H8Y5	NBN	0.821	0.725	66.7	114.8	94.5	124	Peak Found	High	High	High
P42695	NCAPD3	0.618	0.785	79.6	123.4	84.9	112.1	High	High	High	High
Q09161	NCBP1	0.01	0.01		240.6		159.4	High	High	High	High
Q69YL0	NCBP2AS2	0.868	1.51	116.5	134.2	89.8	59.5	High	High	High	High
Q53F19	NCBP3	0.01	0.01		184		216	High	Peak Found	n/a	Peak Found
P19338	NCL	1.896	1.519	117.2	60.5	137.3	85	High	High	High	High
O75376	NCOR1							n/a	n/a	High	n/a
Q9BTX1	NDC1	0.959	0.907	51.5	116.3	69	163.2	High	High	High	High
E7ESZ7	NDUFA10	0.813	0.785	77.6	120.1	74.5	127.8	High	High	High	High
Q86Y39	NDUFA11	0.728	1.101	133.9	144.1	88.4	33.6	High	High	High	High
O43678	NDUFA2	0.887	1.254	99.7	112.3	104.6	83.4	High	High	Peak Found	Peak Found
O00483	NDUFA4	0.628	0.814	57.3	144	70.3	128.4	High	High	High	High
A0A024R745	NDUFA5	0.713	0.95	84.6	118.8	95.8	100.8	High	High	High	High
P56556	NDUFA6	1.033	1.115	108.1	104.6	98.8	88.6	High	Peak Found	Peak Found	High
Q32Q14	NDUFA7							n/a	n/a	n/a	High
P51970	NDUFA8	0.798	0.769	85.5	115.7	88.2	110.7	High	High	Peak Found	High
Q16795	NDUFA9	1.085	1.215	101.8	114.8	90.5	92.9	High	High	High	High
Q8N183	NDUFAF2	1.554	0.287	90.2	133.9	19.1	156.9	High	High	High	Peak Found
Q9BU61	NDUFAF3							n/a	n/a	n/a	High
Q9P032	NDUFAF4	1.011	0.944	105.9	77.8	107.5	108.8	High	High	High	High
Q7L592	NDUFAF7	0.649	0.55	71.7	135.9	63.9	128.4	High	High	High	High
Q3MHU6	NDUFB1	0.944	0.624	97.9	103.7	76.2	122.2	High	High	High	High
A8K761	NDUFB10	1.159	1.391	86.5	101.7	104.3	107.4	High	High	High	High
O95168	NDUFB4	0.996	0.893	101.4	101.9	92.8	103.9	High	Peak Found	High	Peak Found
O95298	NDUFC2							n/a	High	n/a	n/a
P28331	NDUFS1	0.908	1.129	116.2	103.6	104.3	75.9	High	High	High	Peak Found
O75306	NDUFS2	0.741	1.093	74.7	100.8	117.3	107.3	High	High	High	High
O75489	NDUFS3	1.067	1.008	103.5	100.5	98.6	97.5	High	High	High	High
O43920	NDUFS5	1.004	1.178	106.3	108.8	98.6	86.3	High	High	High	High
D6RBT3	NDUFS6							n/a	High	n/a	n/a
O00217	NDUFS8	0.648	0.767	71.9	110.8	129.7	87.6	High	High	High	High
P49821	NDUFV1	100	100	211.2		188.8		High	High	Peak Found	n/a
E7EPT4	NDUFV2							n/a	High	n/a	High
Q9HC98	NEK6	1.134	0.844	102.1	90.1	95.1	112.7	High	High	Peak Found	High
O14524	NEMP1							n/a	High	n/a	n/a
Q0ZGT2	NEXN	1.543	1.338	137.9	89.2	93	79.8	Peak Found	High	High	High
B1AKN8	NFIA	0.639	0.887	67.2	105.3	106.9	120.6	High	High	High	High
Q5VW26	NFIB	1.265	0.985	108.5	95.7	83.9	111.8	High	High	High	High
Q00653	NFKB2	0.9	0.974	124.8	78.9	121.3	75.1	High	High	High	High
Q9NX24	NHP2	2.123	1.698	135.5	63.8	126.3	74.3	Peak Found	High	Peak Found	High
Q9BYG3	NIFK							High	n/a	n/a	n/a
Q9Y221	NIP7	1.477	1.441	133.4	66.9	136.8	62.9	High	High	High	High
Q6IEH8	NIPBL	1.005	0.43	90.9	92.7	98.4	118	High	High	High	High
O75323	NIPSNAP2	0.01	0.01		184.1		215.9	n/a	Peak Found	n/a	High
Q9NVX2	NLE1	100	100	206.5		193.5		High	High	High	n/a
P15531	NME1	1.161	0.898	102.6	87.5	101.8	108.2	High	High	High	High
Q9BVI4	NOC4L	1.711	2.531	162.9	95.2	101.7	40.2	High	High	High	Peak Found
Q9H8H0	NOL11	0.946	1.364	147.4	34.7	187.9	30	Peak Found	High	High	High
Q9H6R4	NOL6	1.143	0.931	107.3	96.6	95.8	100.3	High	High	High	High
A0A024R250	NOL8	1.219	1.116	124.1	70.5	126.4	79	High	High	High	High
Q5SY16	NOL9	0.826	1.017	100.5	121.6	89.7	88.2	Peak Found	Peak Found	High	Peak Found
A0A0A0MRM9	NOLC1	1.651	1.354	116.5	70.2	121.3	92	High	High	High	High
S4R341	NOLC1							High	n/a	High	n/a
Q5C9Z4	NOM1	0.869	1.182	122.2	132	79	66.8	High	High	High	High
A0A0S2Z4Z9	NONO	1.122	0.825	113.2	96.4	91.3	99.1	High	High	High	High
P46087	NOP2	1.753	1.552	120.6	65.6	133	80.8	High	High	High	High
Q9Y2X3	NOP58	1.212	1.14	107.9	90.1	114.9	87.1	High	High	High	High
Q86U38	NOP9	1.369	1.118	128.7	70.6	118.9	81.9	High	Peak Found	High	High
A0A075B6F9	NOSIP							High	High	High	High
P55786	NPEPPS							High	n/a	n/a	n/a
A0A0S2Z491	NPM1	1.973	1.471	131.8	62.5	126.4	79.3	High	High	High	High
F2YGU2	NR2C2			34.1	140.9	52.9	172.1	Peak Found	High	High	High
P10589	NR2F1							n/a	n/a	High	n/a
P10588	NR2F6	100	100	196.5		203.5		High	n/a	High	n/a
Q5U091	NRAS	1.007	0.836	82.3	86	104.4	127.3	High	High	High	High
A3F768	NRF		1.168	57.7	104	142.6	95.7	High	Peak Found	High	Peak Found
Q15738	NSDHL	1.091	1.106	126.1	115.5	83.2	75.2	High	Peak Found	High	Peak Found
P46459	NSF	1.117	0.622	125.2	112.2	62.4	100.2	High	High	High	High
Q08J23	NSUN2	0.843	0.71	87.3	118.6	78.2	115.8	High	High	High	High
Q9H649	NSUN3							n/a	n/a	High	n/a
Q96CB9	NSUN4	0.01	0.01		187.5		212.5	n/a	High	n/a	High
Q9H0P0	NT5C3A							High	High	n/a	n/a
E5KTI5	NTHL1	0.972	1.348	91.7	111.9	109.8	86.7	High	Peak Found	High	Peak Found
A0A024R6W2	NUDT21	1.599	1.115	131.5	81.5	96.9	90.1	High	High	High	High
Q4LE64	NUMA1 variant protein	1.592	0.939	75.8	97.3	90.6	136.4	High	High	High	High
P57740	NUP107	0.714	100	106.7	149.4	143.9		Peak Found	High	Peak Found	High
Q8WUM0	NUP133			38.7	164.4	36.1	160.7	High	High	Peak Found	High
A0A024QZW7	NUP153	100	100	194		206		High	n/a	High	High
O75694	NUP155	0.696	0.762	91.1	110	82.7	116.2	High	High	High	High
Q12769	NUP160	0.803	0.858	148.8	50.7	140.5	60.1	High	High	High	High
Q5SRE5	NUP188	0.875	0.889	91.2	119	84.5	105.3	High	High	High	High
Q92621	NUP205	0.68	1.006	82.3	124.9	88.7	104.2	High	High	High	High
Q8TEM1	NUP210							n/a	High	n/a	n/a
A0A024R8B6	NUP214							n/a	n/a	High	n/a
Q8NFH4	NUP37							High	High	n/a	n/a
Q99567	NUP88	100	100	202.8		197.2		High	Peak Found	High	Peak Found
Q8N1F7	NUP93	0.654	0.832	88	114.1	88.1	109.7	High	High	High	High
P52948	NUP98	0.994	1.133	135.9	62.4	129.1	72.5	High	High	High	High
P04181	OAT	1.062	1.043	103.2	105.6	93.1	98	High	High	High	High
A0A024RB89	OBFC2B							n/a	n/a	n/a	High
Q9NX40	OCIAD1	0.01	0.01		268.4		131.6	n/a	High	High	High
Q56VL3	OCIAD2	100	100	220.1		179.9		High	n/a	High	n/a
E9PCR7	OGDH	1.149	1.21	109.8	102.1	99.7	88.4	High	High	High	High
E5KPM5	OGG1	0.01	0.01		222.6		177.4	n/a	Peak Found	High	Peak Found
O15294	OGT							n/a	n/a	High	n/a
Q96E52	OMA1	0.844	1.285	125.2	71.5	136.4	66.8	High	High	Peak Found	High
Q9H6K4	OPA3	0.712	0.676	88.5	124.3	75.5	111.7	Peak Found	Peak Found	Peak Found	High
Q13415	ORC1	1.11	0.996	118	88.9	102	91	High	High	High	High
A0A024R411	ORC2L	0.603	0.756	51.5	157.3	53.3	137.9	High	High	Peak Found	High
Q9UBD5	ORC3	1.57	0.962	101.9	63.5	113.3	121.3	High	High	High	High
A4D0P7	ORC5L	0.01	0.01		211.5		188.5	n/a	Peak Found	High	High
Q9NUU6	OTULINL	0.71	1.167	53.2	161.2	66.7	118.9	Peak Found	High	High	Peak Found
Q2M1J6	OXA1L	0.791	0.992	99.3	120.1	89.6	91	High	High	High	High
P55809	OXCT1	3.11	0.849	186.5	60	70.5	83	High	High	Peak Found	High
P13674	P4HA1	0.208	0.235	29.6	169	33.1	168.4	High	High	High	High
A0A024R8S5	P4HB	1.038	0.934	137.4	77	123.4	62.2	High	High	High	High
Q05D08	PA2G4	100	0.746	168		99.1	132.9	High	High	High	High
P11940	PABPC1	1.867	1.639	130.9	70.8	123.2	75.1	High	High	High	High
Q6IQ30	PABPC4	100	100	204.6		195.4		High	n/a	High	n/a
Q86U42	PABPN1	1.438	1.022	110.2	76.6	107.7	105.4	High	High	Peak Found	High
D3DQR0	PACSIN3	0.761	1.057	97.7	121.2	94.1	87	High	High	High	Peak Found
A0A0S2Z5C3	PAK1IP1	2.054	1.566	151	49.9	154.9	44.2	High	High	High	Peak Found
Q8WX93	PALLD	0.01	0.01		209		191	High	High	High	High
Q9NZW5	PALS2							High	High	n/a	n/a
A0A024R397	PANX1	0.01	0.01		225.9		174.1	n/a	High	n/a	Peak Found
Q99497	PARK7	1.082	0.847	110.3	101.9	86.1	101.7	Peak Found	High	High	High
P09874	PARP1	1.102	0.897	107.4	98.9	92.5	101.2	High	High	High	High
Q9UGN5	PARP2	100	100	251.8		148.2		High	High	High	High
Q7L3T8	PARS2	0.849	0.806	93.2	109.4	80.8	116.5	Peak Found	High	High	High
A0A1W2PQG7	PAX6							High	n/a	n/a	High
Q9Y5B6	PAXBP1	0.01	0.01		194.3		205.7	n/a	High	High	High
Q6ZW49	PAXIP1	0.887	0.825	91.4	101.6	93.2	113.8	Peak Found	High	High	High
A0A024R718	PBEF1	0.877	0.734	101.4	95.9	95.2	107.6	High	High	Peak Found	High
Q86U86	PBRM1	0.674	0.01	107.1	158.9		134	Peak Found	High	n/a	Peak Found
Q96AQ6	PBXIP1	100	100	202.9		197.1		High	High	High	High
A0A024R5C5	PC	1.185	0.962	112.5	100.1	96.5	91	High	High	High	High
Q53SS8	PCBP1	1.257	0.895	110.1	94.7	89.8	105.4	High	High	High	High
F8VZX2	PCBP2							High	n/a	n/a	n/a
Q15366	PCBP2	1.141	0.917	109.2	92.1	92	106.7	High	High	Peak Found	High
P57721	PCBP3	1.015	0.705	104.7	103.2	79.4	112.6	Peak Found	High	High	High
E7EX59	PCCB	1.167	1.417	186.8	29.8	153.8	29.6	High	High	Peak Found	High
O94913	PCF11	0.92	1.39	97.5	106	114.3	82.2	Peak Found	Peak Found	Peak Found	High
Q16822	PCK2	0.98	0.979	118.9	78.3	110.5	92.3	High	High	High	High
P12004	PCNA	0.902	0.784	87.1	131.3	60.1	121.5	High	High	High	High
Q14690	PDCD11	2.397	1.279	146.8	64.4	103.2	85.6	High	High	High	High
Q9BRP1	PDCD2L	0.01			400			High	High	n/a	n/a
O75340	PDCD6	0.8	1.082	93.3	125.6	95.9	85.3	High	High	High	High
P08559	PDHA1	0.916	0.956	108.4	112.9	88.3	90.5	High	High	High	High
P11177	PDHB	0.862	0.777	92.9	106.5	86.7	113.9	High	High	High	High
P30101	PDIA3	1.25	0.633	143.3	82.2	92.8	81.7	High	Peak Found	High	High
Q15084	PDIA6							High	High	High	n/a
A0A024RDE8	PDLIM5							n/a	n/a	n/a	n/a
G1UI16	PDS5A	0.953	0.753	93.2	112.8	76.5	117.4	High	High	High	High
Q9NTI5	PDS5B	0.95	0.733	113.1	119	71.1	96.9	High	High	High	High
Q9UBV8	PEF1	100	100	206.7		193.3		High	High	High	High
Q5SV97	PERM1							n/a	n/a	High	n/a
O00541	PES1	1.073	1.152	119.3	111.2	90.8	78.8	High	Peak Found	High	Peak Found
O96011	PEX11B	100	100	193.3		206.7		High	High	High	High
Q9UHV9	PFDN2							High	n/a	High	n/a
P17858	PFKL	0.896	0.857	94.4	131.5	71.9	102.2	High	High	High	High
P08237	PFKM	0.813	0.755	128.1	74.1	122.5	75.3	High	High	High	High
Q01813	PFKP	1.005	0.999	86	128.6	79.5	105.9	High	High	High	High
P07737	PFN1	1.164	0.715	66.8	126.7	49.8	156.7	High	High	High	High
Q96HS1	PGAM5	0.01	0.674		126.8	110	163.2	High	High	Peak Found	High
P00558	PGK1	1.523	0.804	126.8	80.8	82.3	110.1	High	High	High	High
A8K401	PHB	0.737	0.765	84.8	125.5	83.6	106.1	High	High	High	High
Q99623	PHB2	0.725	0.837	76.8	116.8	89.3	117.1	High	High	High	High
Q8IXK0	PHC2	1.346	0.972	97.5	89.7	97.5	115.3	Peak Found	High	High	High
Q92576	PHF3	2.763	1.859	135.8	83.8	99.2	81.2	High	High	High	High
A0A024R1U2	PHF5A	1.277	0.958	92.2	91.8	98.6	117.5	High	High	High	High
A0A0D9SGE8	PHF6	1.085	0.622	126	116.2	60.5	97.3	High	Peak Found	Peak Found	High
O43175	PHGDH	0.848	0.816	94.6	115.2	81.1	109.1	High	High	High	High
A0A024RE02	PHGDHL1	1.144	0.918	131.7	115.1	73.3	79.9	High	High	High	High
A4ZVS7	PIAS1	0.01	0.01		141.6		258.4	High	High	High	Peak Found
L7RRS0	PIK3C2A	1.043	0.999	114.9	109.8	87.7	87.5	High	High	High	High
A2A3N6	PIPSL	0.01	0.642		158.1	94.6	147.3	n/a	Peak Found	High	Peak Found
Q9UG56	PISD	1.066	1.134	101.3	95	108.2	95.4	Peak Found	Peak Found	High	Peak Found
Q16513	PKN2							n/a	n/a	n/a	High
Q6P5Z2	PKN3							High	n/a	n/a	n/a
Q99959	PKP2	0.01	0.01		188.9		211.1	High	High	High	High
Q9Y446	PKP3	0.65	0.741	90.7	139.6	72.2	97.4	High	High	High	High
Q9Y263	PLAA	0.01	0.01		192.4		207.6	n/a	High	n/a	Peak Found
Q15149	PLEC	1.776	1.571	145.6	65.4	121.5	67.4	High	High	High	High
E9PKC0	PLEKHA7							Peak Found	n/a	High	n/a
A0A024R4H0	PLOD1							n/a	n/a	High	n/a
P13797	PLS3	100	100	236.5		163.5		High	n/a	Peak Found	High
P54278	PMS2	1.113	1.105	103.4	92.9	106.9	96.8	Peak Found	Peak Found	High	Peak Found
A0A1S5RA93	PNKP	2.322		145	85.2	148	21.9	High	High	High	High
Q9Y2S7	POLDIP2							High	n/a	n/a	n/a
B7ZKR9	POLR1A	1.036	1.096	85.1	105.6	76.5	132.8	High	High	High	High
Q9Y2S0	POLR1D	1.446	1.316	138.7	95.9	94	71.4	High	Peak Found	High	Peak Found
P62875	POLR2L	1.228	1.11	112.3	91.4	103.2	93	Peak Found	Peak Found	Peak Found	High
Q9H5K3	POMK							n/a	High	n/a	n/a
A0A0J9YXF2	PON2	100	100	200.4		199.6		High	High	High	High
Q96F88	POP1	0.01	0.01		200.1		199.9	High	High	n/a	High
A5A3E0	POTEF							n/a	n/a	High	n/a
A0A024R8Y2	POU2F1	1.516	0.696	109.9	83.7	95.1	111.4	High	High	High	High
Q9H2U2	PPA2	0.711	1.075	79.5	111.8	108.1	100.6	High	High	High	High
A0A0B4J1V8	PPAN-P2RY11	100	100	225.9		174.1		Peak Found	n/a	High	n/a
Q8NEY8	PPHLN1							n/a	High	n/a	n/a
P23284	PPIB	100	100	179.6		220.4		High	n/a	High	High
A0A024QZS4	PPIF							n/a	n/a	n/a	High
Q13427	PPIG	0.914	0.672	100.5	109.9	76.2	113.4	High	Peak Found	High	High
Q6FH36	PPIH							High	High	n/a	n/a
Q8WUA2	PPIL4							High	n/a	n/a	n/a
P50336	PPOX							n/a	High	High	High
P62136	PPP1CA	1.169	0.871	94.2	99.7	92.6	113.4	High	High	High	High
A0A0S2Z556	PQBP1							High	n/a	n/a	n/a
Q06830	PRDX1	0.885	0.71	93.1	97.5	92.3	117.1	High	High	High	High
P30048	PRDX3	1.152	0.845	98.3	84.2	98.7	118.8	High	High	High	High
E1NZA1	PRIC295	0.623	0.973	93.2	121.3	101.8	83.8	n/a	High	n/a	n/a
Q05655	PRKCD	0.501	100	93.3	186.4	120.3		Peak Found	High	High	n/a
P78527	PRKDC	0.667	0.819	79.7	119.2	91	110.2	High	High	High	High
H7C2I1	PRMT1	1.319	0.877	56.2	146.9	57.1	139.7	Peak Found	High	High	High
D3DSW3	PROSC	0.01	0.01		183.5		216.5	n/a	High	High	High
Q9UMS4	PRPF19	1.848	1.306	147.9	43.7	146.9	61.5	High	High	High	High
Q8WWY3	PRPF31	0.955	0.99	94.9	99.3	102.4	103.4	Peak Found	High	High	High
Q5VTL8	PRPF38B	0.942	0.755	92.2	99.1	97.2	111.5	High	High	High	High
O75400	PRPF40A	1.207	1.089	124.4	76.9	117.5	81.2	High	High	High	High
A0A024QZY5	PRPF4B							n/a	High	High	High
O94906	PRPF6	0.678	0.661	84.5	124.1	75.2	116.2	High	High	High	High
Q6P2Q9	PRPF8	1.087	0.9	106.5	87.5	107.2	98.9	High	High	High	High
Q14558	PRPSAP1							n/a	High	n/a	n/a
Q9Y6M0	PRSS21							High	High	High	n/a
O75475	PSIP1	1.76	0.922	123.9	72.3	92.2	111.6	High	High	High	High
P17980	PSMC3	0.979	0.938	100	106.9	88.7	104.4	High	High	High	High
P43686	PSMC4	0.958	0.732	120.7	72	117.8	89.4	High	High	High	High
P62195	PSMC5			157.6	58.2	124.7	59.6	High	High	High	High
A0A087X2I1	PSMC6	0.57	0.547	50.6	133.1	80.2	136.1	Peak Found	High	High	High
O75832	PSMD10	0.965	0.63	90.4	93.7	83.5	132.5	High	Peak Found	High	Peak Found
O00231	PSMD11	0.01	0.01		233.8		166.2	n/a	High	High	Peak Found
O00233	PSMD9	100	100	197.5		202.5		Peak Found	High	Peak Found	High
Q8WXF1	PSPC1							High	High	High	High
A0A0U1RRM4	PTBP1	1.077	1.022	100.9	91.3	101.2	106.6	High	High	High	High
Q9H7Z7	PTGES2	0.01	0.01		207.2		192.8	n/a	High	n/a	High
B3KUY2	PTGES3			50.7	129.9	77.4	142	High	High	High	High
Q8WUK0	PTPMT1	1.126	1.258	112.6	91.5	109.7	86.3	High	High	High	High
Q86Y79	PTRH1	1.633	1.056	127.3	77.9	100	94.7	Peak Found	High	Peak Found	High
Q9UHX1	PUF60	0.893	0.857	93.1	92.8	109.9	104.2	High	High	High	High
Q15397	PUM3	1.364	1.181	114.7	84.1	108.9	92.2	Peak Found	High	High	Peak Found
A0A1B2JLU7	PYCR1	1.086	1.031	103.7	96.3	101.1	98.9	High	High	High	High
A0A0S2Z5U6	PYCR2	0.01	0.01		186.2		213.8	n/a	High	High	High
Q96PU8	QKI	100	100	227.4		172.6		Peak Found	n/a	High	High
Q9NXS2	QPCTL	100	100	181.2		218.8		Peak Found	High	Peak Found	n/a
A1L3Z9	QRICH1	1.048	0.897	108.4	103.5	89	99.1	Peak Found	High	Peak Found	High
P61026	RAB10	0.831	0.981	96.9	119.6	94	89.4	High	High	High	High
A0A024R845	RAB14	0.607	0.81	78.7	129.7	85.8	105.8	Peak Found	High	Peak Found	Peak Found
Q9NP72	RAB18	0.993	1.175	147.8	55.7	142.4	54.1	High	High	High	Peak Found
Q5U0I6	RAB1A	0.693	0.82	87.5	126.3	83.8	102.3	High	High	High	Peak Found
A0A024RBA9	RAB21							High	High	High	High
Q15286	RAB35							High	High	n/a	n/a
A0A158RFU6	RAB7A	0.893	1.132	84.7	114.2	92.8	108.3	High	High	High	High
A0A024R7I3	RAB8A	0.961	0.872	97.3	101.2	93.8	107.7	High	High	High	Peak Found
P51151	RAB9A	0.892	0.976	79.5	132.6	78.9	109	Peak Found	High	Peak Found	High
A4D2P0	RAC1	0.939	0.963	119.7	85.8	115.1	79.4	High	High	High	High
A0A024R2I7	RAD18							n/a	n/a	n/a	High
A0A024R9J0	RAD21							n/a	High	n/a	High
P54727	RAD23B	0.78	1.205	92.1	111.7	107.3	89	High	High	High	High
Q06609	RAD51							n/a	n/a	High	n/a
E9PQ57	RAE1	2.161	1.531	143.1	49.8	124.7	82.4	High	High	High	High
Q7Z5J4	RAI1							n/a	n/a	n/a	High
Q9P0K7	RAI14							High	n/a	n/a	n/a
P11233	RALA							n/a	High	High	High
Q53GL6	RALY	1.525	0.384	118.2	75.1	61.4	145.3	High	High	High	High
J3KQE5	RAN	0.841	0.695	87.7	128.8	61.5	122	High	High	High	High
F6WQW2	RANBP1	0.698	0.893	83.9	120.2	92.4	103.5	High	High	High	High
P49792	RANBP2	1.467	1.311	139.2	60.7	135	65.1	High	High	High	High
P46060	RANGAP1	1.156	0.907	101.3	80.2	109.3	109.2	High	High	High	High
A0A024RB87	RAP1B	0.851	0.912	73.3	129.9	75	121.8	High	High	High	High
Q9Y3L5	RAP2C	0.444	0.886	68.8	154.9	82.8	93.5	High	Peak Found	High	Peak Found
P54136	RARS1							n/a	High	n/a	High
Q5T160	RARS2	0.91	0.909	134.3	76.5	117.7	71.5	Peak Found	High	High	High
E9PAU2	RAVER1	1.929	1.502	136.2	88.9	94.4	80.5	High	High	High	High
Q09028	RBBP4	1.467	1.002	125.2	91.1	89.7	93.9	High	Peak Found	High	Peak Found
Q7Z6E9	RBBP6	0.01	0.01		178.2		221.8	High	Peak Found	High	Peak Found
Q16576	RBBP7	100	100	229.6		170.4		High	High	Peak Found	High
F8VZG9	RBFOX1	1.7	1.91	135.1	55.4	143.7	65.8	High	High	High	High
Q96PK6	RBM14	1.819	0.628	133.8	60.1	89.9	116.2	High	High	High	High
Q96T37	RBM15	0.783	0.764	126.2	75.3	116.6	81.9	High	High	High	High
Q96I25	RBM17	2.182	1.349	142.8	53.9	129.5	73.7	High	Peak Found	High	High
Q9NW64	RBM22							n/a	High	n/a	n/a
A0A0S2Z5D9	RBM23							n/a	n/a	High	n/a
P49756	RBM25	1.356	1.171	113.2	89.9	107.8	89.1	High	High	High	High
A0A087X0H9	RBM26	0.802	0.898	86.6	106.7	99.5	107.2	High	High	High	High
Q9NW13	RBM28	1.787	1.842	151.6	48.7	147.9	51.8	High	High	High	High
Q96EV2	RBM33							n/a	n/a	High	n/a
P42696	RBM34	2.932	2.173	173.2	32.2	149.3	45.3	High	Peak Found	High	Peak Found
Q14498	RBM39	1.269	1.025	98.5	100.7	93.3	107.5	High	High	High	High
Q9BTD8	RBM42	1.854	0.696	151.6	81.8	68.4	98.3	High	Peak Found	High	Peak Found
Q8IUH3	RBM45	1.552	1.559	136.1	87.7	107.4	68.9	Peak Found	High	High	Peak Found
P38159	RBMX	2.108	0.852	138.3	64	91.1	106.5	High	High	High	High
Q06330	RBPJ	100	100	248.8		151.2		Peak Found	High	High	High
P62877	RBX1	0.01	0.01		235		165	n/a	High	n/a	Peak Found
A0A0S2Z404	RCC1	1.013	0.702	104	97.2	81.6	117.3	High	High	High	High
A0A024RAC5	RCC2	1.066	0.712	95.5	89.9	88.5	126.1	High	High	High	High
Q9UKL0	RCOR1							n/a	n/a	n/a	High
Q8TC12	RDH11	0.958	0.989	110	114.9	87.1	88	High	High	High	High
Q8NBN7	RDH13	0.6	0.62	60.5	105.2	83	151.4	High	High	High	High
Q53RX3	RDH14		100			400		n/a	n/a	High	n/a
P46063	RECQL	0.555	0.648	64	140.6	80.3	115.1	High	High	High	High
Q9H6H4	REEP4							n/a	n/a	High	n/a
Q9P0H9	RER1							n/a	n/a	High	High
Q9GZR2	REXO4			118.6	64.8	150.6	66	High	High	High	High
P35251	RFC1	0.968	0.993	102.1	98.9	102.3	96.7	High	High	High	High
B5BUD2	RFC2	0.962	0.924	97.3	102.3	102.9	97.5	High	High	High	High
A0A024RDQ8	RFC3	0.892	0.925	92.9	106.3	102.8	98	High	High	High	High
P35249	RFC4	1.033	1.026	103.7	100	99.7	96.6	High	High	High	High
P22670	RFX1	0.01			400			n/a	High	High	n/a
Q6NTF9	RHBDD2	0.474	1.272	61.6	130.1	116.6	91.7	High	High	High	High
A0A024R324	RHOA	0.643	1.025	110.6	162.3	90	37	Peak Found	High	High	High
Q8IXI2	RHOT1			120	106.6	78	95.4	High	High	High	Peak Found
Q8IXI1	RHOT2	0.994	0.828	101	100.7	90.5	107.7	High	High	High	High
Q5UIP0	RIF1	0.706	0.971	79.6	134.8	80.6	105.1	High	High	High	High
Q8IUF8	RIOX2							n/a	n/a	n/a	High
Q96TC7	RMDN3	1.207	0.737	110.6	91.6	83.9	113.8	High	High	High	Peak Found
Q9H9A7	RMI1	100	100	276.4		123.6		High	High	Peak Found	High
Q8IYW5	RNF168							High	n/a	High	n/a
Q8N4F7	RNF175							n/a	High	n/a	n/a
Q99496	RNF2	1.043	0.866	116.8	112	79.5	91.8	High	High	High	High
D3DU92	RNPS1	100	100	213.9		186.1		High	n/a	High	n/a
P10155	RO60							High	n/a	n/a	n/a
A0A024RE04	RP11-98F14.6	0.749	0.754	83.6	138.8	62.1	115.6	High	High	Peak Found	Peak Found
P27694	RPA1	4.739	0.203	154	35.8	27	183.2	High	High	High	High
A4D105	RPA3	4.211	0.222	163.4	32.5	34.6	169.5	High	High	High	High
P62906	RPL10A	1.371	1.726	135.7	85.4	113.2	65.8	High	High	High	High
P62913	RPL11	1.09	1.221	92.4	97.3	103.5	106.8	High	High	High	High
P30050	RPL12	1.585	1.704	124.5	75.3	127.4	72.7	High	High	High	High
P26373	RPL13	1.356	1.616	115.9	82.2	124.8	77.1	High	High	High	High
P40429	RPL13A	1.601	1.618	121.2	77	122.9	78.9	High	High	High	High
A0A024R2Q4	RPL15	1.456	1.99	141.2	88.4	109.6	60.7	High	High	High	High
A0A0A6YYL6	RPL17-C18orf32	0.62	1.171	72.1	85.1	110.3	132.5	High	High	High	High
J3QQ67	RPL18	1.553	1.996	120.7	76.5	134.8	68	High	High	High	High
P84098	RPL19	1.562	1.283	145.4	59.5	127.7	67.3	High	High	High	High
Q6IAX2	RPL21	1.452	1.7	128.6	70.9	132	68.5	High	High	High	High
P35268	RPL22	1.146	1.385	112.6	98.3	109.8	79.2	High	High	High	Peak Found
A0A024R1Q8	RPL23	0.995	1.072	95.8	102.6	102	99.6	High	High	High	High
A8MUS3	RPL23A	1.339	1.191	122.3	89.7	99.4	88.6	High	High	High	High
P83731	RPL24	1.104	1.377	96.4	115.1	90.7	97.9	High	High	High	High
P61254	RPL26	1.559	1.414	120.4	73.2	123.8	82.6	High	Peak Found	High	High
A0A024R1V4	RPL27	1.1	1.349	98.7	98.4	111.4	91.6	High	High	High	High
P46776	RPL27A	1.093	1.319	105.9	98.9	111.2	83.9	High	High	High	High
P46779	RPL28	1.556	1.532	103.7	69.7	135.7	90.9	High	High	High	High
Q6IPI1	RPL29	1.709	1.276	115.2	64.8	131.2	88.8	High	High	High	High
P39023	RPL3	1.451	1.627	115.5	82.9	117.5	84.1	High	Peak Found	High	High
P62888	RPL30	0.857	1.001	98.5	119.4	89.4	92.6	High	High	High	High
B7Z4C8	RPL31	1.231	1.786	100.5	81.7	139.6	78.2	High	High	High	High
F8W727	RPL32	1.494	1.73	109.2	66.7	145	79.1	High	Peak Found	High	High
P49207	RPL34	1.427	1.422	105.4	73.9	129.6	91.1	High	High	High	High
P42766	RPL35	1.019	1.487	56	117	101.4	125.5	Peak Found	High	High	High
P18077	RPL35A	1.63	2.022	129.9	74.5	138.6	56.9	High	High	High	High
Q9Y3U8	RPL36	1.425	1.562	111.4	86.6	121.2	80.8	High	High	High	High
P61927	RPL37	0.95	1.355	95.1	100.2	117.8	86.9	High	High	High	Peak Found
P61513	RPL37A	100	100	189.6		210.4		High	n/a	Peak Found	n/a
A0A024R8P8	RPL38	1.077	0.906	94.7	87.3	114.2	103.8	High	High	High	High
A0A024R814	RPL7	1.466	2.02	128.8	74.6	142.2	54.4	High	High	High	High
P62424	RPL7A	1.727	1.855	107.7	63.1	147.4	81.9	High	High	High	High
P62917	RPL8	1.91	1.482	144.1	60.9	129.3	65.7	High	High	High	High
Q53Z07	RPL9	1.27	1.109	128.2	103.7	88.4	79.8	High	High	High	High
A0A024RBS2	RPLP0	1.49	1.592	118.8	76.2	132.3	72.7	High	High	High	High
A0A024R608	RPLP1	100	100	165.6		234.4		High	n/a	High	n/a
P05387	RPLP2	1.116	1.763	99.6	83.4	140.9	76.2	High	High	High	High
P04843	RPN1	0.95	1.082	112.5	118.2	105.5	63.8	High	High	High	High
O95059	RPP14							High	n/a	High	n/a
P78346	RPP30							n/a	High	High	High
O75818	RPP40							n/a	n/a	n/a	High
Q5VT52	RPRD2	100		400				High	n/a	n/a	n/a
P62280	RPS11	1.033	1.2	102.7	95.2	98.9	103.2	High	High	High	High
P25398	RPS12	1.206	0.992	107.9	88.1	101.5	102.5	High	High	High	High
P62277	RPS13	1.495	1.573	117.2	73	130.1	79.8	High	High	High	High
P62263	RPS14	1.149	1.026	98.6	92	108.3	101.1	High	High	High	High
P62244	RPS15A	1.002	0.889	109.6	98	88.3	104	High	High	High	High
P62249	RPS16	0.888	1.022	104.6	109.2	94.7	91.4	High	High	High	High
P08708	RPS17	1.654	1.163	92.2	126.2	82.3	99.4	High	High	High	Peak Found
P62269	RPS18	0.933	0.953	113	105.7	95.3	86.1	High	High	High	High
P15880	RPS2	0.734	1.33	65.6	132.5	104.1	97.8	High	High	High	High
P60866	RPS20	1.137	0.954	98.6	86.6	103.7	111.1	High	High	High	High
Q9BYK1	RPS21	1.053	0.01	120.6	114.5		164.9	Peak Found	High	n/a	Peak Found
A8K517	RPS23	1.381	1.256	151.8	120.8	70.5	56.8	High	High	High	High
P62847	RPS24	1.2	1.133	109.4	91.1	106	93.5	High	High	High	High
P62851	RPS25	0.921	0.942	94.9	104.9	97.2	103	High	High	High	High
P62854	RPS26	0.01	0.927		119.4	135	145.7	n/a	Peak Found	High	High
P62979	RPS27A	100	100	211.4		188.6		High	n/a	High	n/a
B2R4R9	RPS28	0.907	1.264	94.4	104	112.6	89	Peak Found	High	High	Peak Found
P62273	RPS29	0.739	1.274	67.3	91.1	135.3	106.2	High	Peak Found	Peak Found	High
P23396	RPS3	0.888	0.996	96.6	111.3	95.9	96.2	High	High	High	High
A8K4W0	RPS3A	1.091	1.123	106.2	89.5	112.7	91.6	High	High	High	High
P62701	RPS4X	1.039	1.077	104.3	96.7	104.1	94.9	High	High	High	High
A0A024R4Q8	RPS5	0.994	0.957	94.4	85.6	107	113	High	High	High	High
A2A3R6	RPS6	1.066	1.188	99.1	90.6	114.7	95.6	High	High	High	High
P62081	RPS7	1.148	0.98	106.6	95.7	97.8	99.8	High	High	High	High
Q5JR94	RPS8	1.587	1.457	128.8	81.1	119.1	71	High	High	High	High
P46781	RPS9	0.994	1.147	78.9	100.2	115.7	105.3	High	High	High	High
A0A0C4DG17	RPSA							High	High	High	High
Q8N122	RPTOR							High	n/a	n/a	n/a
Q6P087	RPUSD3	1.379	1.005	141.3	102.5	78.3	77.9	High	High	High	Peak Found
P62070	RRAS2	0.624	0.898	90.3	133.4	81.7	94.6	High	High	High	High
A2A2S5	RRBP1		0.941			194	206	n/a	n/a	High	High
A0A024QZU8	RREB1							High	High	High	High
P23921	RRM1	0.893	1.866	76.9	86.1	154.3	82.7	Peak Found	High	Peak Found	High
Q9Y3B9	RRP15	1.93	1.528	126.9	44.9	147.8	80.3	High	Peak Found	High	Peak Found
Q14684	RRP1B	1.086	1.013	108.1	82.9	123.6	85.3	High	High	High	High
Q9Y3A4	RRP7A							n/a	High	High	High
O43159	RRP8							High	High	High	n/a
Q15050	RRS1	1.76	1.864	169.6	34.8	160.4	35.3	High	High	High	High
O76021	RSL1D1	1.734	1.952	157.3	55.4	146.3	41.1	High	High	High	High
Q7L4I2	RSRC2	1.272	1.214	122.1	99.2	93.1	85.6	High	High	High	Peak Found
Q32Q10	RSU1							n/a	n/a	n/a	High
Q9Y3I0	RTCB	1.494	0.674	125.9	85.6	79.1	109.4	High	High	High	High
A0A0A0MQR2	RTF2	100	100	203.7		196.3		Peak Found	n/a	High	n/a
Q9NQC3	RTN4							High	n/a	High	n/a
B5BUB1	RUVBL1	0.785	1.341	65.4	131.1	91.3	112.1	High	High	High	High
Q9Y230	RUVBL2	0.841	0.824	78	118.8	79.3	124	High	High	High	High
D3DV26	S100A10	0.634	0.664	78	123	79.4	119.5	High	High	High	High
Q99584	S100A13		0.522	47	124.6	70.8	157.7	High	High	High	High
Q96FQ6	S100A16	0.907	0.62	103.9	114.4	69.6	112.1	High	High	High	Peak Found
P25815	S100P	0.01	0.01		219.4		180.6	n/a	Peak Found	High	Peak Found
Q9NTJ5	SACM1L	100	100	188.4		211.6		Peak Found	High	High	High
Q14151	SAFB2	2.78	0.525	159.8	52.5	77.4	110.2	High	Peak Found	High	High
Q6SPF0	SAMD1	1.116	2.056	86.8	77.7	158.5	77.1	Peak Found	Peak Found	High	Peak Found
Q9Y512	SAMM50							n/a	n/a	High	n/a
H7BXF5	SAP130	0.01	0.883		78.3	150.9	170.8	n/a	Peak Found	Peak Found	High
X6RAL5	SAP18	1.537	1.014	135.3	81.6	96.6	86.5	High	High	High	High
O43290	SART1	2.438	1.157	201.1	41.1	112	45.8	High	High	High	High
Q99590	SCAF11	0.862	0.907	75.2	87.2	113	124.6	High	High	High	High
A0A0A0MT33	SCAF8	0.647	1.068	92.7	143.3	84.7	79.3	High	Peak Found	High	High
O14828	SCAMP3	1.674	1.169	114.8	68.6	116.7	99.8	High	High	High	High
Q969E2	SCAMP4	1.034	1.061	89.7	86.8	115.1	108.4	Peak Found	High	High	High
Q9UQR0	SCML2							High	High	High	High
O75880	SCO1	0.848	1.224	102.9	121.4	96.7	79	High	Peak Found	High	High
A0A0G2JPP5	SCRIB	1.622	1.593	61.3	128	56.7	154.1	High	High	High	High
P09683	SCT	0.01	0.01		219.8		180.2	n/a	High	n/a	Peak Found
Q9NVU7	SDAD1	0.968	1.089	116.1	73.6	138.9	71.4	Peak Found	High	High	High
Q6IQ49	SDE2	1.82	1.071	93.2	51.2	132.2	123.4	Peak Found	Peak Found	High	Peak Found
A0A024QZ30	SDHA	1.05	0.764	98	88.7	101.7	111.7	High	High	High	High
P21912	SDHB	0.806	0.797	104.9	89.4	95.6	110.2	High	High	High	High
G3V145	SDR16C5	1.249	1.101	110.9	88.8	104.9	95.3	High	High	Peak Found	Peak Found
B4DR61	SEC61A1		0.01	90.8	123.1		186.1	High	High	High	High
A0A0S2Z5M1	SEC63							High	High	High	n/a
Q96EE3	SEH1L							n/a	High	n/a	n/a
Q9P0U3	SENP1	1.987	1.579	174.8	87.5	57.5	80.3	High	High	High	High
Q9H4L4	SENP3							n/a	High	n/a	n/a
Q15019	SEPTIN2							n/a	n/a	High	High
D3DQ70	SERBP1							High	High	n/a	n/a
P50454	SERPINH1	0.811	0.606	78.9	123.3	68.1	129.7	High	High	High	High
P0DME0	SETSIP	100	100	244.2		155.8		High	n/a	High	High
Q7Z333	SETX							Peak Found	Peak Found	High	Peak Found
Q15637	SF1	100	100	201.4		198.6		High	High	High	n/a
H7C561	SF1							High	n/a	n/a	High
Q15459	SF3A1	0.959	0.797	120.2	92.5	99.2	88.1	High	High	High	High
Q05DF2	SF3A2	0.907	0.825	97.1	107	88.6	107.3	High	High	High	High
O75533	SF3B1	1.18	1.011	138.7	67.1	118.2	76	High	High	High	High
Q13435	SF3B2	1.299	1.046	121.6	72	122.2	84.2	High	High	High	High
Q15393	SF3B3	1.313	1.019	131.1	91.9	94.8	82.2	High	High	High	High
Q9Y3B4	SF3B6	0.01	0.01		183.1		216.9	n/a	High	High	High
A5PLN4	SF4	1.802	1.587	72.5	40.2	237.2	50.1	Peak Found	High	Peak Found	High
P23246	SFPQ	1.179	0.892	111.7	91.5	92.9	104	High	High	High	High
B2R6F3	SFRS3	1.384	0.714	115.3	83.2	74.6	126.9	High	High	High	High
A8K644	SFRS4	1.287	0.859	116.9	82	97.6	103.5	High	High	High	High
Q9H9B4	SFXN1	0.797	0.802	87.8	115.8	91.4	105.1	High	High	High	High
Q6P4A7	SFXN4	0.816	0.757	57.8	132.8	68.8	140.6	High	High	High	High
A1X283	SH3PXD2B	0.831	0.746	79.9	96.2	95.6	128.2	High	High	High	Peak Found
A0A024R6R1	SHCBP1							n/a	n/a	High	n/a
A6QKW0	SHINC3	0.771	1.051	97.7	131.7	85.7	84.9	High	High	High	High
P34897	SHMT2	1.354	0.86	129.3	93	82.5	95.2	High	High	High	High
D6REA1	SIL1							Peak Found	Peak Found	Peak Found	High
Q96ST3	SIN3A	1.038	0.954	115	83.1	110.1	91.7	High	High	High	High
Q9UIU6	SIX4	1.334	0.921	114.4	85.7	95.8	104.1	High	High	Peak Found	High
P12757	SKIL	0.964	1.103	107.3	111.3	95.1	86.3	High	High	High	Peak Found
E5RJR5	SKP1	1.08	0.954	92.4	85.5	108.4	113.6	High	High	High	High
P53985	SLC16A1			147.2	25	199.6	28.1	High	High	High	High
A0A024R8U1	SLC16A3	0.789	0.98	80.4	70.4	135.6	113.6	High	High	High	High
A0A024R050	SLC1A3	0.823	1.058	95.4	115.9	97	91.7	High	High	High	High
Q15758	SLC1A5	0.856	0.837	114	86.6	114.6	84.7	High	High	High	High
P53007	SLC25A1	0.818	0.921	96.9	120.5	86.1	96.5	High	High	High	High
A0A0S2Z3G3	SLC25A10	0.735	0.866	93.2	114.3	90.7	101.9	High	High	High	High
Q02978	SLC25A11	0.645	0.801	51.8	152.1	79.8	116.3	High	High	High	High
Q9UJS0	SLC25A13	0.798	0.824	89.9	117.1	91.4	101.6	High	High	High	High
O43808	SLC25A17	0.818	0.788	96.1	117.4	82.2	104.3	High	High	High	High
Q9H936	SLC25A22	0.885	0.853	93.1	114.8	87	105.1	High	High	High	High
Q9BV35	SLC25A23			126.4	88.3	115.1	70.1	High	High	Peak Found	High
A0A024RBE8	SLC25A3	0.624	0.781	83.2	120.1	83.8	112.9	High	High	High	High
Q9BSK2	SLC25A33		100			400		n/a	n/a	High	n/a
Q8TBP6	SLC25A40	0.699	0.849	70.8	127.4	78.5	123.3	High	High	High	High
Q6NVC0	SLC25A5	0.663	0.842	76.5	118.2	96.2	109.2	High	High	High	High
O14975	SLC27A2	100	100	188		212		Peak Found	n/a	High	n/a
A0A024R8D2	SLC27A4	1.342	1.001	85.5	115.4	75.6	123.4	High	High	High	High
L0R6Q1	SLC35A4							n/a	n/a	High	n/a
Q8TB61	SLC35B2	0.896	1.273	99.5	110.5	106.2	83.9	High	High	High	Peak Found
A0A024R0W3	SLC38A2							n/a	High	n/a	n/a
J3KPF3	SLC3A2	0.864	0.865	75.8	111.1	90.9	122.2	High	High	High	High
Q01650	SLC7A5	0.01	0.913		174.8	107.5	117.7	High	High	High	High
Q08AF3	SLFN5	0.89	0.849	81	114.8	81.9	122.3	High	High	High	High
G3V2S9	SLIRP	0.932	0.799	95.5	96.4	92	116	High	High	High	High
A0A024R5X3	SLTM		100			400		High	n/a	Peak Found	High
Q9NSI2	SLX9	100	100	236.9		163.1		High	n/a	Peak Found	High
Q13485	SMAD4							n/a	High	n/a	n/a
P51531	SMARCA2	0.997	0.963	90.6	146.8	51	111.6	Peak Found	High	n/a	Peak Found
O60264	SMARCA5	1.048	0.986	105.7	97.7	103.9	92.7	High	High	High	High
Q9H4L7	SMARCAD1	0.01	0.01		160		240	n/a	High	High	High
G5E975	SMARCB1	1.658	0.95	118.7	71.6	102.1	107.5	High	High	High	High
Q58EY4	SMARCC1							High	n/a	High	n/a
F8VXC8	SMARCC2	0.972	0.929	80	112.4	68.6	139	High	High	High	High
A0A024R1S7	SMARCE1	0.892	1.005	89.1	99.9	105.8	105.2	High	High	High	High
Q14683	SMC1A	0.936	0.821	100.1	99.3	88.7	111.9	High	High	High	High
A6NHR9	SMCHD1							High	High	n/a	n/a
Q8TEV9	SMCR8		100			400		n/a	n/a	High	n/a
E7EQZ4	SMN1	1.027	100	120.1	117	162.9		High	High	High	High
O75940	SMNDC1	0.938	0.771	79.4	84.6	102.7	133.3	High	High	High	High
B1PBA3	SMPD4	0.646	0.841	78.8	158.1	70.9	92.2	High	High	High	High
A0MNN4	SMU1	1.349	1.255	129.1	94.1	95.6	81.2	High	High	High	High
Q8TER0	SNED1							High	n/a	n/a	n/a
O75643	SNRNP200	1.028	0.942	96.9	104.8	93.3	104.9	High	High	High	High
P09661	SNRPA1	1.537	1.176	115.5	61.1	129.7	93.7	High	High	High	High
Q15182	SNRPB	0.945	0.88	83.5	87.9	107.9	120.7	High	Peak Found	High	Peak Found
P62316	SNRPD2	0.854	1.016	90.6	106.9	103	99.6	High	High	High	High
P62318	SNRPD3	1.046	0.795	93.7	89.7	96.6	120	High	High	High	High
P62304	SNRPE	0.855	0.844	92.3	108	91.4	108.3	Peak Found	High	High	High
B1AHD1	SNU13	1.49	1.225	124.6	74	114.7	86.6	High	High	High	High
P35610	SOAT1							n/a	n/a	n/a	High
P18583	SON	100	100	222.5		177.5		High	High	High	n/a
P08047	SP1	0.146	4.432	10.9	181.2	175.7	32.3	High	High	High	High
Q02447	SP3		100			400		n/a	High	High	n/a
Q8NB90	SPATA5	0.982	0.983	102.4	100.7	104.4	92.4	High	High	High	High
Q9BVQ7	SPATA5L1	1.031	0.918	102.2	100.1	92.9	104.9	High	High	High	High
Q9NUQ6	SPATS2L							High	n/a	n/a	n/a
Q9UQ90	SPG7	0.969	0.913	90.6	100.5	96.9	112	High	High	High	High
Q5T280	SPOUT1							n/a	n/a	High	n/a
A0A0D9SGF6	SPTAN1	1.105	1.028	89.9	101.6	87.4	121.1	High	High	High	High
A0A087WUZ3	SPTBN1	1.262	1.088	122.8	71.2	126.8	79.2	High	High	High	High
O15020	SPTBN2	1.364	1.113	125.4	91.9	96.2	86.5	n/a	n/a	High	High
A0A024R0N6	SPTBN4							n/a	High	n/a	n/a
P37108	SRP14	1.307	0.954	114.7	78.2	103.3	103.9	High	High	High	High
P61011	SRP54	0.904	0.93	84	93	107.4	115.5	Peak Found	High	High	Peak Found
P49458	SRP9	0.985	0.694	78.9	80.2	98.7	142.2	Peak Found	High	High	High
P08240	SRPRA	100	1.068	129.3		139.8	130.9	Peak Found	High	High	Peak Found
Q9Y5M8	SRPRB	0.916	0.942	95.4	104.2	97.2	103.2	High	High	High	High
A0A0S2Z4Z6	SRRM1	0.653	0.974	101.7	73.7	137	87.6	Peak Found	High	High	High
Q9BXP5	SRRT	1.133	0.966	124.6	81.1	105.2	89	High	High	High	High
J3KTL2	SRSF1	1.912	0.901	153.4	80.2	78.9	87.5	High	Peak Found	High	Peak Found
O75494	SRSF10	2.295	0.918	174	53.5	99.1	73.4	High	High	High	High
Q05519	SRSF11	1.136	0.809	110.8	103.8	86.8	98.5	High	High	High	High
Q16629	SRSF7	1.488	0.942	106.5	69.6	111.3	112.5	High	High	High	High
Q9BRL6	SRSF8	1.092	0.837	108.5	99.3	87.6	104.6	High	High	High	High
B7Z268	SSBP1	1.497	0.748	88.6	59.2	107.9	144.3	Peak Found	Peak Found	High	Peak Found
Q8WYL5	SSH1							n/a	n/a	n/a	n/a
C9IZQ1	SSR1	100	100	214.5		185.5		Peak Found	High	High	n/a
C9JBX5	SSR1							High	n/a	n/a	n/a
Q9UNL2	SSR3	0.956	1.007	113.9	119.1	83.8	83.2	High	Peak Found	High	Peak Found
P51571	SSR4	0.864	0.944	88.3	97.2	106.7	107.8	High	High	High	Peak Found
Q08945	SSRP1	1.155	0.672	94	109.1	59.9	137	High	High	High	High
Q4LE48	STAG1 variant protein							High	n/a	n/a	High
P27105	STOM	1.151	1.112	108.7	94.4	103.6	93.2	High	High	High	High
Q9UJZ1	STOML2							n/a	High	n/a	High
Q9Y3F4	STRAP	0.919	0.805	98.6	107.2	86.6	107.6	High	High	High	Peak Found
P46977	STT3A	0.735	0.719	92.9	126.4	75.6	105.1	High	High	Peak Found	Peak Found
P53597	SUCLG1	1.281	1.053	110	83.4	105	101.6	High	High	High	High
Q96I99	SUCLG2							n/a	High	n/a	High
M0R2Z9	SUGP2	1.497	1.256	133.7	50.5	117	98.8	High	Peak Found	High	Peak Found
A0A024R5W1	SUHW4							n/a	n/a	n/a	High
A8MU27	SUMO3	1.337	0.681	116.2	86.9	79.8	117.2	Peak Found	High	High	High
Q9Y5B9	SUPT16H	100	100	208		192		High	n/a	High	High
Q8NEM7	SUPT20H							High	n/a	n/a	n/a
O15260	SURF4	0.568	1.965	98.5	173.4	84.9	43.2	High	High	High	Peak Found
O95425	SVIL	100		400				High	n/a	High	n/a
Q8WXH0	SYNE2							n/a	n/a	n/a	High
Q86TJ2	TADA2B							High	n/a	High	n/a
P21675	TAF1							High	High	High	n/a
Q12962	TAF10	1.184	1.058	143.5	100.4	86.5	69.6	High	Peak Found	High	Peak Found
Q16514	TAF12							High	n/a	n/a	n/a
Q15543	TAF13	1.271	0.918	103.3	81.3	103.1	112.4	High	High	Peak Found	High
Q5VWG9	TAF3	100	100	181.5		218.5		Peak Found	n/a	High	n/a
O00268	TAF4	1.195	0.941	118.2	74.8	120.3	86.7	High	High	High	High
Q15542	TAF5	1.296	0.967	101.9	85.5	101	111.6	High	High	High	High
O75529	TAF5L							n/a	n/a	High	n/a
J3KR72	TAF6	0.936	0.924	126.4	48.2	178.5	46.9	High	High	High	High
Q15545	TAF7	1.451	1.063	154.1	106.2	71.9	67.7	High	High	High	High
Q16594	TAF9	1.288	1.036	106.4	75.2	115.4	103	High	High	High	Peak Found
A6XNE1	TAFAZZIN	1.195	1.268	80	116.4	94.2	109.4	High	High	High	High
P37802	TAGLN2	1.3	1.037	99.2	76.3	114.3	110.2	High	High	High	High
Q96BW9	TAMM41	1.167	0.744	122.5	105	73.6	98.9	Peak Found	High	Peak Found	Peak Found
A0A140T9T7	TAP1							n/a	n/a	High	n/a
A0A0A0MSV9	TAPBP							n/a	n/a	High	n/a
Q13395	TARBP1							n/a	High	n/a	n/a
Q13148	TARDBP	0.926	1.108	104.1	90.3	109.7	95.9	High	High	High	High
P26639	TARS1							n/a	High	n/a	High
Q9BW92	TARS2	1.031	0.661	129.7	68.8	112.7	88.9	High	High	High	High
Q9UK61	TASOR	100	100	188.1		211.9		Peak Found	n/a	Peak Found	High
Q17R31	TATDN3							n/a	High	n/a	n/a
Q12788	TBL3	0.747	0.965	134.8	101	132.1	32.1	High	High	High	High
Q6SJ96	TBPL2	0.856	0.533	93.8	109.5	68.4	128.3	Peak Found	High	Peak Found	High
O14776	TCERG1	1.16	1.023	76.7	104.1	83.3	135.9	High	High	High	High
Q9UGU0	TCF20							n/a	n/a	n/a	High
B5BU30	TCF7L2	1.18	1.541	121.1	72.9	137.2	68.8	High	High	High	High
E7ETY2	TCOF1	1.293	1.028	105.9	84.9	99.3	109.8	High	High	High	High
H0YE88	TEAD1	0.803	0.77	71	115.2	76.8	137	High	High	High	High
F5H5M8	TEKT3							High	n/a	n/a	n/a
Q9NXF1	TEX10	0.807	100	127.7	158.3	114		Peak Found	High	High	High
Q96SH1	TFAP2A	0.558	4.03	73.1	153.3	140.5	33	High	High	High	High
Q01664	TFAP4	0.01	1.727		144.2	162	93.8	n/a	High	High	High
Q9H5Q4	TFB2M	1.129	1.118	102.4	99.6	104.5	93.6	High	High	High	High
Q12800	TFCP2							n/a	High	n/a	High
P02786	TFRC	1.332	1.053	98	126.2	65.9	109.9	High	High	High	High
Q9P2T0	THEG							n/a	Peak Found	High	Peak Found
Q8WUY1	THEM6		100			400		High	High	High	High
Q8NI27	THOC2	0.655	0.788	64.3	149.6	55.1	131	High	High	High	High
Q86W42	THOC6	0.727	0.787	89.8	123.4	82.3	104.5	High	High	High	High
Q9Y2W1	THRAP3							High	High	n/a	n/a
Q01085	TIAL1	3.017	0.447	151.2	53.1	64.5	131.1	High	High	High	High
Q9Y5L4	TIMM13							n/a	High	High	High
Q99595	TIMM17A							High	n/a	High	n/a
O60830	TIMM17B	0.859	0.815	87.1	101.4	95	116.5	Peak Found	High	Peak Found	High
O43615	TIMM44	1.039	0.92	93	89.5	104.2	113.3	High	High	High	Peak Found
A0A024R0M6	TIMM50	1.083	0.805	60.5	131.2	57.8	150.4	High	High	High	High
O60220	TIMM8A							n/a	n/a	High	n/a
Q9NPL8	TIMMDC1	1.185	1.254	108.4	91.5	111.3	88.8	High	High	High	High
P29401	TKT							n/a	High	n/a	High
Q96CP7	TLCD1	0.844	0.919	117.6	134.5	70.8	77	High	High	High	High
A0A024QYR8	TM9SF2	0.625		157.5	107.3	82.7	52.5	High	High	Peak Found	Peak Found
Q9HD45	TM9SF3							n/a	n/a	n/a	High
H0Y9X1	TMA16	1.015	0.88	90.3	101.6	102.1	106	High	High	Peak Found	High
H0YK69	TMC3							High	n/a	n/a	n/a
J9JIE6	TMCO1	3.855	3.816	62.5	137.9	71.6	128	Peak Found	High	High	High
Q15363	TMED2							n/a	High	n/a	n/a
Q7Z7H5	TMED4	0.639	0.752	78.7	120.5	87.3	113.5	High	High	High	High
Q9Y3A6	TMED5							n/a	High	High	n/a
A0A024R7M0	TMED9	0.01	0.01		209.5		190.5	High	High	High	Peak Found
P17152	TMEM11	0.728	1.073	82.8	113.8	105.3	98.1	High	High	High	Peak Found
A0A024R333	TMEM113	1.17	1.002	93.7	87	130.4	88.9	High	Peak Found	High	High
A0A087X266	TMEM120A	100	100	246.2		153.8		Peak Found	High	High	High
Q9H061	TMEM126A	100	100	220		180		High	n/a	High	n/a
Q9BVK8	TMEM147	0.883	1.034	99.4	112.6	95.5	92.4	High	Peak Found	Peak Found	Peak Found
Q96B77	TMEM186	0.01	0.01		247.6		152.4	n/a	High	n/a	Peak Found
A0A024RBE7	TMPO	0.906	0.913	109.9	86	112.7	91.4	Peak Found	Peak Found	High	High
P42166	TMPO	1.002	0.929	95.4	100.3	94.6	109.7	High	High	High	High
Q6ZXV5	TMTC3							High	High	n/a	High
Q9H3N1	TMX1	100	100	170.6		229.4		High	n/a	High	High
A0A0U5JA32	TNLG8A							n/a	High	n/a	n/a
Q4LE60	TNPO2 variant protein	0.82	0.849	61.3	143.4	68.3	127	High	High	High	Peak Found
H9KVB4	TNRC18	1.157	0.926	107.9	90.6	91.9	109.6	High	High	High	High
Q96GM8	TOE1	0.675	0.708	85.6	126.7	77.8	109.9	High	High	Peak Found	High
A0A024R3W2	TOMM20							n/a	n/a	n/a	n/a
O96008	TOMM40	0.632	1.039	88	141	84.8	86.2	High	High	High	Peak Found
F8W8Z9	TOMM5	0.692	0.869	73.3	111.7	98.4	116.6	High	High	High	High
O94826	TOMM70	1.123	0.924	95.9	98.5	99	106.7	High	High	High	High
P11387	TOP1	1.457	1.266	124.1	81	108.4	86.4	High	High	High	High
P11388	TOP2A	1.016	0.944	93	100	97.1	109.9	High	High	High	High
Q02880	TOP2B	100	100	221.6		178.4		High	High	High	High
Q13472	TOP3A	2.292	0.631	121.7	78.4	65.3	134.6	High	Peak Found	High	High
Q92547	TOPBP1							n/a	High	n/a	n/a
Q5JTV8	TOR1AIP1	0.966	0.862	114.8	83.9	110.8	90.5	High	High	High	High
O94842	TOX4	100	100	203.3		196.7		High	High	High	High
M1VPF4	TPM3-ROS1	0.01	0.01		146.1		253.9	n/a	High	n/a	Peak Found
D3DQU2	TPP1	0.995	0.983	88.4	108.5	106.1	97.1	High	High	High	High
P12270	TPR	0.913	0.905	102.4	103.4	92.2	102	High	High	High	High
Q9ULW0	TPX2	1.11	0.638	145.5	61.7	116.5	76.2	High	High	High	High
Q13595	TRA2A	2.613	0.741	153.6	58.8	79.8	107.8	High	High	Peak Found	High
Q9UPV9	TRAK1							High	Peak Found	Peak Found	Peak Found
P14373	TRIM27	0.947	1.212	95.2	100.5	111.9	92.3	High	High	High	Peak Found
O75962	TRIO	0.389	1.282	57.2	146.9	110.1	85.9	High	High	High	High
Q14669	TRIP12	0.01	0.01		183.6		216.4	High	Peak Found	n/a	Peak Found
Q15645	TRIP13							High	n/a	n/a	High
Q9BQ61	TRIR							n/a	n/a	High	n/a
Q7L0Y3	TRMT10C	0.967	1.074	89.1	107.7	98.7	104.5	High	High	High	High
Q9UI30	TRMT112							n/a	n/a	High	n/a
F2Z2W7	TRMT2A	1.397	1.261	108.1	68.3	134.2	89.3	High	High	High	High
Q9BVS5	TRMT61B							n/a	n/a	High	n/a
Q9UL62	TRPC5							n/a	n/a	n/a	n/a
Q9UHF7	TRPS1			112.4	99	107.1	81.5	High	High	High	High
Q9Y4A5	TRRAP	100	100	220.9		179.1		High	High	High	n/a
P30536	TSPO	0.532	0.954	73.3	114.2	101.7	110.8	High	High	High	High
Q2NL82	TSR1							High	n/a	n/a	n/a
A0A024R8C1	TTF1							n/a	High	High	High
A0A024R0F1	TTF2	0.613		57.6	158.1	81.2	103	High	High	High	High
P33981	TTK	1.074	1.044	98.8	92	106.9	102.4	Peak Found	Peak Found	High	High
F5H5D3	TUBA1C	0.885	0.862	89.1	106.3	96.1	108.5	High	High	High	High
P68366	TUBA4A	1.064	1.079	104.5	105.6	93.7	96.2	High	High	High	High
P07437	TUBB	0.751	0.785	73.7	123.7	66.3	136.2	High	High	High	High
P04350	TUBB4A							High	Peak Found	Peak Found	Peak Found
P68371	TUBB4B	0.96	0.898	98.1	107.2	88.2	106.5	High	High	High	High
Q9BUF5	TUBB6	1.926	2.205	131.6	68.3	137.7	62.4	High	High	High	High
P23258	TUBG1	1.018	0.865	95.6	93.3	97.5	113.6	High	High	High	High
A0A1S5UZH5	TXN							n/a	n/a	High	n/a
H9ZYJ2	TXN	0.954	0.792	100.1	79.6	102.3	118	High	High	High	High
Q8NBS9	TXNDC5							High	n/a	n/a	n/a
A0A024R4B7	TXNIP	0.786	0.655	122	98	93.1	86.9	High	High	High	High
Q01081	U2AF1	1.764	0.589	97.7	65.2	80.3	156.8	High	High	High	High
P26368	U2AF2	1.278	0.726	113.7	88.4	79.3	118.5	High	High	High	High
O15042	U2SURP	1.902	1.531	153.5	26.5	177.2	42.9	High	Peak Found	High	High
M0R2S1	UBA52	0.812		179.2	220.8			High	Peak Found	n/a	n/a
Q14157	UBAP2L	100	100	220.8		179.2		High	High	High	n/a
A0A024R1A3	UBE1							n/a	n/a	n/a	High
A0A087WY85	UBE2D3							n/a	High	High	n/a
B0QYN7	UBE2I	1.233	0.752	107.7	87.3	88	117	High	Peak Found	High	Peak Found
Q6ZU65	UBN2	0.01	0.01		192.9		207.1	n/a	High	n/a	Peak Found
A0A024R2L0	UBP1							n/a	n/a	High	n/a
F8WEB7	UBR3							n/a	n/a	n/a	n/a
O95071	UBR5							n/a	n/a	High	n/a
P17480	UBTF	1.016	1.001	121.8	78.4	121.2	78.6	High	High	High	High
O94874	UFL1							n/a	n/a	n/a	High
A0A087WTW0	UHRF1							n/a	High	High	High
B5LY71	UMPS	0.853	0.789	105	123.1	75.8	96.1	High	High	Peak Found	Peak Found
Q6UW78	UQCC3							n/a	n/a	n/a	High
Q9UDW1	UQCR10	100	100	134.6		265.4		Peak Found	High	High	n/a
P31930	UQCRC1	0.926	0.855	114.1	123.1	75	87.8	High	Peak Found	High	Peak Found
P22695	UQCRC2	0.737	0.806	72.5	105.9	98.6	123	High	High	High	High
P0C7P4	UQCRFS1P1	0.806	0.738	80	99.3	93.7	127	Peak Found	Peak Found	High	High
P07919	UQCRH	100	100	231.7		168.3		Peak Found	n/a	High	n/a
O14949	UQCRQ	0.358	0.697	20.9	132.1	96	151.1	High	High	High	High
O60287	URB1	1.016	1.326	123.9	95.4	105	75.7	High	High	High	High
P22415	USF1	0.71	0.911	88.7	124.9	88.8	97.5	Peak Found	High	Peak Found	Peak Found
Q14694	USP10	0.01	0.01		215.9		184.1	n/a	Peak Found	n/a	High
Q9Y6I4	USP3	1.186	0.888	139.8	70.8	114	75.4	High	High	High	High
Q70CQ2	USP34							n/a	n/a	High	n/a
A0A024R8V6	USP36	0.947	1.011	90.7	102.5	94.6	112.3	High	High	High	High
Q9BVJ6	UTP14A	100	1.272	177.9		124.4	97.8	High	High	Peak Found	High
H0Y8P4	UTP15	0.877	1.166	68.1	136.6	71.6	123.8	High	High	High	High
Q9Y5J1	UTP18	0.01	0.01		194.1		205.9	High	High	n/a	High
O75691	UTP20	0.594	0.826	63.2	130.5	92.4	114	High	High	High	High
H3BSH7	UTP4							n/a	n/a	n/a	High
Q9P0L0	VAPA	1.078	0.753	93	86.8	160.6	59.6	High	High	High	High
A0A024RCN6	VARS							n/a	High	n/a	High
P21796	VDAC1	0.861	0.908	95.2	113.7	92.9	98.3	High	High	High	High
A0A024QZN9	VDAC2	0.812	0.908	80.1	108	97.7	114.2	High	High	High	High
Q9Y277	VDAC3	0.996	1.209	97.2	98.6	109.6	94.7	High	High	High	High
Q14119	VEZF1	0.308	3.451	55.3	182.6	124.9	37.2	High	High	High	High
Q9UN37	VPS4A	1.113	0.948	124.6	81.9	102.4	91	High	Peak Found	High	High
Q86Y07	VRK2	1.257	0.911	104.1	86.2	99.3	110.4	High	High	High	High
Q8IV63	VRK3	1.118	0.784	85.1	81.5	101.4	132.1	High	High	Peak Found	High
A3KMH1	VWA8	0.842	0.823	83.9	114.7	89.3	112	High	High	High	High
Q7Z5K2	WAPL	0.01	0.01		210.4		189.6	High	High	High	Peak Found
Q9Y2W2	WBP11	1.56	0.782	129.6	85.4	81.2	103.8	High	High	High	High
Q9BV38	WDR18	0.832	0.99	112.4	87.4	106.5	93.8	High	High	High	High
Q5TDG3	WDR3	1.062	1.015	124.6	83.4	111.3	80.7	High	High	High	Peak Found
Q9C0J8	WDR33	1.304	1.322	123.2	94.5	103.8	78.5	High	High	High	Peak Found
Q8NI36	WDR36	1.089	1.314	98.4	87.9	116.9	96.8	High	High	High	High
Q15061	WDR43	1.177	0.91	119.5	101.5	85.3	93.7	High	High	High	High
P61964	WDR5	1.374	1.29	105.2	82.5	125.8	86.4	High	High	High	High
A0MNP2	WDR57	1.094	0.786	104.1	95.2	88.3	112.3	High	Peak Found	High	High
Q9Y4E6	WDR7							n/a	High	n/a	n/a
Q8IWA0	WDR75							n/a	High	n/a	n/a
Q9H967	WDR76							n/a	n/a	n/a	High
Q9BQA1	WDR77							n/a	n/a	n/a	High
O95785	WIZ	0.804	0.705	80	112.7	99.2	108	High	High	High	High
Q5T9L3	WLS	0.701	100	105.6	150.6	143.7		Peak Found	High	High	n/a
Q96S55	WRNIP1	0.01	0.01		252		148	n/a	High	High	High
A0A024R2M8	XPC	0.923	1.351	78.6	85.3	136.6	99.4	Peak Found	High	High	High
O14980	XPO1	0.79	0.922	93	117.1	94.1	95.8	High	High	High	High
A0A024R911	XPR1							n/a	High	High	n/a
O43542	XRCC3							High	n/a	High	n/a
P13010	XRCC5	0.32	2.724	66.6	153.7	122.6	57.1	High	High	High	High
A0A024R1N4	XRCC6	0.395	2.636	69.9	146.7	117.8	65.6	High	High	High	High
A0A0S2Z4R1	YARS	0.614	0.748	72.6	118.4	89.4	119.5	Peak Found	High	High	High
Q9Y2Z4	YARS2							n/a	n/a	High	n/a
P58557	YBEY	1.031	1.411	74.9	123.6	98	103.5	High	High	High	High
O95619	YEATS4	1.133	1.313	85.6	75.6	135.5	103.2	High	High	High	Peak Found
J3QRU1	YES1	1.43	2.194	174.5	27.9	181.7	16	High	High	High	Peak Found
Q9BSR8	YIPF4	1.038	1.17	101.5	97.8	108.2	92.5	Peak Found	High	Peak Found	High
Q96TA2	YME1L1	0.91	0.871	86.8	108.6	87.9	116.7	High	High	High	High
J3QR07	YTHDC1	100	100	256.8		143.2		High	High	High	n/a
E7EX29	YWHAZ	1.477	0.653	118	84.9	88.4	108.7	High	High	High	High
P25490	YY1	0.281	3.261	68	139.1	164.2	28.7	High	High	High	High
Q9NUA8	ZBTB40	1.125	0.872	105	93.3	93.9	107.7	Peak Found	Peak Found	High	High
O95365	ZBTB7A		100			400		n/a	High	High	n/a
O75152	ZC3H11A	1.792	0.706	183.3	29	132.7	55	High	High	High	High
Q5T200	ZC3H13							High	n/a	n/a	n/a
Q96H79	ZC3HAV1L	0.01	0.01		165.2		234.8	n/a	High	n/a	High
Q15911	ZFHX3	100	100	217.8		182.2		High	High	High	High
A0A024R9R5	ZFP106							n/a	High	n/a	High
B2RNR6	ZFR	100	100	239.9		160.1		High	n/a	High	n/a
Q8N5A5	ZGPAT							High	n/a	n/a	n/a
Q96T25	ZIC5							n/a	n/a	High	n/a
P17029	ZKSCAN1							High	n/a	n/a	n/a
O75844	ZMPSTE24							n/a	n/a	High	n/a
A6NHB5	ZMYM3	1.027		77.2	153.8	57.6	111.4	High	High	Peak Found	High
Q5VZL5	ZMYM4	0.549	0.561	43.8	126.9	83.5	145.8	High	High	High	High
Q15072	ZNF146	0.895	0.01	87.4	134.8		177.8	High	High	High	High
A0A024RDS3	ZNF198							n/a	High	High	High
Q8N554	ZNF276							n/a	n/a	High	n/a
A0A024R1M5	ZNF278	0.01	0.01		252.6		147.4	n/a	High	n/a	Peak Found
Q5VUA4	ZNF318							n/a	n/a	High	High
Q5BKZ1	ZNF326	100	1.35	82.1		225.3	92.6	Peak Found	n/a	High	Peak Found
A0A1S5UZ15	ZNF354B							n/a	n/a	n/a	High
Q8TF68	ZNF384	0.01	0.01		163.7		236.3	High	Peak Found	n/a	High
Q9Y4E5	ZNF451	0.01	1.106		93	161.3	145.8	n/a	Peak Found	High	Peak Found
Q96KM6	ZNF512B							High	n/a	n/a	n/a
Q8NAF0	ZNF579	0.778	0.781	74.6	95.9	100.7	128.9	Peak Found	High	Peak Found	Peak Found
Q9UEG4	ZNF629	2.408	2.07	146.4	60.8	130	62.8	High	Peak Found	High	Peak Found
Q14966	ZNF638	0.975	0.752	108.4	74.8	112.1	104.8	High	High	High	High
A0A0G2JMG9	ZNF66							n/a	n/a	n/a	High
Q8NDX6	ZNF740	0.37	2.914	55.1	148.9	153.3	42.7	Peak Found	High	High	Peak Found
O95218	ZRANB2	1.013	0.774	95.8	94.5	91.4	118.2	High	High	High	High

## Sheet: SP-KLF TMT light PASMAN
Proteome Discoverer output TMT data of light SILAC labelled peptides from PASMAN SP/KLF motif
Accession	Gene Symbol	Abundance Ratio: (F1, 126) / (F1, 131)	Abundance Ratio: (F1, 127N) / (F1, 131)	Abundance Ratio: (F1, 127C) / (F1, 131)	Abundance Ratio: (F1, 128N) / (F1, 131)	Abundance Ratio: (F1, 128C) / (F1, 131)	Abundance Ratio: (F1, 129N) / (F1, 131)	Abundance Ratio: (F1, 129C) / (F1, 131)	Abundance Ratio: (F1, 130N) / (F1, 131)	Abundance Ratio: (F1, 130C) / (F1, 131)	Abundance Ratio: (F2, 126) / (F2, 131)	Abundance Ratio: (F2, 127N) / (F2, 131)	Abundance Ratio: (F2, 127C) / (F2, 131)	Abundance Ratio: (F2, 128N) / (F2, 131)	Abundance Ratio: (F2, 128C) / (F2, 131)	Abundance Ratio: (F2, 129N) / (F2, 131)	Abundance Ratio: (F2, 129C) / (F2, 131)	Abundance Ratio: (F2, 130N) / (F2, 131)	Abundance Ratio: (F2, 130C) / (F2, 131)
B4DNB9
K7ERQ8
B4DTK7
Q53HB4
A0A0C4DFR6
Q53GD1		1.47	1.508	1.106	1.184	1.063	1.248	1.363	0.746	1.067
B3KRQ2											1.12	1.12	1.133	1.026	1.17	1.254	1.049	1.101	0.938
A8K3Y5		1.202	1.248	1.294	1.202	1.389	1.352	1.711	1.412	1.048
B2R5Y4											1.041	0.94	1.04	1.086	0.919	0.925	1.07	0.771	0.742
B8XCX8
B4DZE5
B3KNC3		1.421	1.448	1.452	1.423	1.426	1.358	1.287	1.17	1.036	0.993	1.037	0.998	0.966	1.005	0.992	0.933	0.997	0.942
A8K5B6		0.69	0.707	0.601	0.664	0.618	0.725	0.708	0.682	0.85	0.991	1.083	1.044	1.032	1.048	1.114	1.109	1.152	0.923
B4DJ30		1.147	1.199	0.84	1.282	0.731	1.289	0.779	0.801	1.098
Q59H77
B2RAI2		0.224	0.224	0.268	0.272	0.452	0.758	1.098	1.645	1.264	0.753	0.848	0.77	0.911	0.892	0.829	0.906	0.823	0.862
B2R7G6		0.793	1.058	0.877	0.937	0.848	0.902	0.905	0.948	0.821	1.102	1.096	1.129	1.174	1.056	0.975	1.021	1.045	0.958
Q53HB9		1.396	1.262	1.237	1.273	1.347	1.307	1.381	1.337	1.076
B3KY60		1.196	1.097	1.292	1.216	1.214	1.026	1.295	1.324	0.945
Q59EC0		1.328	1.365	1.536	1.374	1.439	1.254	1.526	1.314	1.074	1.386	1.529	1.413	1.471	1.412	1.361	1.283	1.136	1.092
B4DL07		1.185	1.163	1.004	1.088	1.035	1.047	0.865	1.029	1.088	1.147	1.297	1.316	1.234	1.109	1.024	1.06	1.082	1.006
B2RD96		1.3	1.121	2.156	1.304	2.146	1.309	3.967	1.951	1.014	1.883	1.693	1.512	1.836	2.376	2.221	1.621	1.3	1.42
E9PLN8											2.072	2.277	2.254	2.131	2.262	2.025	1.962	1.725	1.603
B7Z809											0.769	0.854	0.805	0.82	0.892	0.747	0.778	0.685	0.662
B2R791		0.903	0.858	0.964	0.848	0.934	0.854	1.19	0.879	0.625	1.246	1.15	1.154	1.184	1.299	1.271	1.169	1.023	1
E5KSX8											0.168	0.162	0.154	0.161	0.178	0.211	0.248	0.426	0.803
E7ENX8
A8K3H8
B4DNR0		1.416	1.368	1.475	1.338	1.429	1.222	1.53	1.542	1.055	1.126	0.954	0.842	1.088	1.128	1.344	0.884	0.838	0.874
A8KA74
A0A140VK70											0.872	1.07	0.959	1.024	0.933	1.067	1	0.956	0.902
Q53F47
A0A0A0MR66		1.168	1.036	0.846	1.106	0.79	1.041	1.091	0.921	0.871
B4DZF2		1.519	1.344	1.205	1.29	1.097	1.36	1.248	0.849	1.047	1.052	1.309	1.098	1.182	1.211	1.205	1.078	1.095	0.976
B4DT31		1.163	1.126	1.164	1.202	1.155	1.117	1.328	1.302	0.903	1.56	1.392	1.411	1.531	1.507	1.301	1.461	1.1	1.104
Q59E91		0.575	0.619	0.587	0.602	0.558	0.72	0.528	0.464	0.827	0.853	0.852	0.831	0.817	0.832	0.944	0.878	0.85	0.854
B2R8Z8											0.719	0.624	0.635	0.681	0.649	0.759	0.672	0.639	0.646
Q14473		1.531	1.939	2.12	1.767	1.962	1.783	2.652	1.33	1.146	1.484	1.135	1.134	1.263	1.378	1.617	0.99	0.927	0.852
A0A0A1HAW1
B2RBD5
B7Z1Y9		1.565	0.957	1.961	1.081	1.89	0.874	1.597	1.502	0.861
P49750		1.279	1.574	1.879	1.746	2.097	1.694	1.321	1.717	1.584	2.143	2.559	2.103	2.507	2.894	1.881	2.285	1.963	1.64
A0A024QZR3
B4DKA9
H7BY55
Q9HD43
A8K3Q9		1.035	0.963	1.076	1.009	1.042	0.918	1.115	1.028	0.809	1.737	1.725	1.581	1.581	1.45	1.61	1.411	1.249	1.212
A0A0A0MSG2		1.149	1.173	1.187	1.124	1.125	1.062	1.071	0.966	0.916	1.213	1.144	1.207	1.299	1.19	1.089	0.988	0.917	1.016
B3KMV8		1.306	1.321	1.39	1.275	1.385	1.276	1.63	1.311	1.092	1.307	1.752	1.414	1.654	1.586	1.387	2.273	1.105	1.147
Q9Y2R4		0.763	0.773	0.73	0.756	0.697	0.765	0.783	0.502	0.73	0.84	0.856	0.835	0.796	0.832	0.793	0.778	0.735	0.799
Q53G47		1.547	1.355	1.296	1.526	1.382	1.401	0.72	0.975	1.079	1.684	1.537	1.625	1.591	1.419	1.257	1.414	1.144	1.192
B2R8R5		0.306	0.319	0.358	0.365	0.357	0.825	0.551	0.514	0.898
A8K6U2
Q9GZS1		1.289	1.078	1.297	1.089	1.287	1.088	1.33	1.143	1.032
Q9Y618		1.283	1.329	1.512	1.27	1.47	1.195	1.418	1.361	0.994	1.259	1.464	1.334	1.449	1.565	1.433	1.238	1.132	1.177
Q59G24											0.142	0.086	0.131	0.113	0.173	0.197	0.162	0.146	0.215
A0A1W2PP11											1.109	1.41	1.472	1.261	1.363	1.101	1.084	1.155	0.923
Q59GY0		0.996	1.058	1.092	1.043	1.102	0.995	1.849	0.851	0.769	0.607	0.682	0.722	0.656	0.663	0.642	0.838	0.723	0.938
A8K5U9		1.454	1.466	1.748	1.475	1.558	1.389	1.516	1.532	1.092	1.271	1.214	1.247	1.413	1.357	1.25	1.108	1.002	1.107
A8K651		1.434	1.34	1.409	1.362	1.524	1.377	1.584	1.529	1.034	1.395	1.584	1.634	1.609	1.802	1.891	1.417	1.242	1.361
A8K5Y7		1.129	1.365	1.37	1.228	1.455	1.194	1.444	1.137	1.024
Q13344		1.029	1.086	1.132	1.385	1.205	1.138	1.304	1.537	1.05	0.7	0.685	0.755	0.742	0.702	0.778	0.795	0.624	0.719
B3KQM3											0.803	0.68	0.565	0.738	0.975	0.999	0.73	0.656	0.707
Q7Z4X2		1.506	1.345	1.418	1.348	1.435	1.226	1.202	1.162	0.934
B4DUT2
A0A0G2JH68											1.204	0.896	1.269	0.829	0.805	0.932	0.818	0.962	0.72
B4DU42		1.248	1.33	0.985	1.188	1.043	1.215	1.047	0.776	0.986
Q5SQP8
B4DLM8
B4DEG7		1.464	1.438	1.88	1.499	1.931	1.535	1.868	1.707	1.21
B4DMN1
A8KAP3		1.245	1.225	1.351	1.285	1.361	1.195	1.376	1.187	0.992	1.412	1.315	1.297	1.372	1.464	1.318	1.377	1.067	1.063
Q59GX7
Q8TDW7											0.514	0.496	0.506	0.557	0.513	0.547	0.58	0.541	0.599
Q53GR7		1.509	1.391	1.31	1.388	1.222	1.27	0.997	1.019	1.069	1.214	1.203	1.237	1.3	1.16	1.116	1.092	1.006	0.988
A8K9K8
Q59ED7		1.137	1.116	1.265	1.293	1.251	1.284	1.289	1.121	1.034	1.345	1.391	1.367	1.227	1.287	1.312	1.178	1.249	1.038
B4E218		0.828	0.893	0.998	0.856	1.043	1.049	1.42	0.754	0.902
E9PR17		1.521	1.587	1.373	1.463	1.231	1.275	1.331	1.277	1.058	1.715	1.389	1.369	1.364	1.436	1.316	1.201	1.213	1.109
A8K3S0		0.832	0.902	0.778	0.838	0.713	0.799	0.492	0.434	0.972	0.727	0.856	0.873	0.749	0.685	0.685	0.681	0.838	0.862
B4DKM0
A8K9A4		1.004	0.94	1.399	1.193	1.506	0.907	1.502	1.657	0.904	0.59	0.492	0.539	0.52	0.602	0.598	0.597	0.462	0.737
E5KS22
P49411		1.473	1.503	1.354	1.48	1.314	1.364	0.961	1.043	1.099	1.273	1.367	1.306	1.303	1.239	1.137	1.181	1.063	1.026
B4DX78		1.293	1.2	1.186	1.219	1.144	1.125	1.137	1.075	1.004	1.277	1.353	1.407	1.375	1.31	1.27	1.303	1.208	1.12
F8W6H6
B2RAN0
Q59G94		1.41	1.31	1.436	1.463	1.48	1.357	1.445	1.484	1.018	1.62	1.732	1.714	1.779	1.715	1.596	1.555	1.322	1.261
Q86Y91
A8K9T3											1.075	0.78	1.005	1.048	0.879	0.949	0.803	0.842	0.87
A8K329											0.198	0.173	0.184	0.22	0.2	0.217	0.22	0.17	0.202
E7EW20		1.451	1.313	1.325	1.253	1.3	1.201	1.136	1.082	1.076
B2R6J2											1.944	1.054	1.542	1.686	1.873	1.93	1.851	1.213	1.317
Q53HQ0
A0A140VJX5
Q59GX2		1.005	0.91	1	0.849	0.945	0.727	1.12	0.933	0.693
A8K964
Q53F76		0.212	0.207	0.241	0.227	0.23	0.334	0.453	0.489	0.923	0.256	0.247	0.195	0.23	0.261	0.328	0.439	0.637	0.89
Q53FX5
Q53F02		1.254	1.34	1.557	1.276	1.559	1.37	1.67	1.267	1.028	1.19	1.195	1.154	1.232	1.396	1.301	1.145	0.998	0.996
B2RDE8
A0A024R8A7
B2R673
Q59EI9		1.557	1.739	1.426	1.633	1.386	1.569	0.836	0.833	1.26	1.238	1.582	1.661	1.368	1.387	1.271	1.213	1.346	1.162
A0A0A0MT49		1.222	1.211	0.966	1.124	0.919	1.199	0.898	0.87	1.068
A0A0U1RRH7											0.765	0.769	0.697	0.685	0.697	0.751	0.804	0.774	0.745
E5KLJ5		1.427	1.666	1.457	1.346	1.561	1.521	1.018	0.822	1.264	1.202	1.456	1.326	1.259	1.238	1.448	1.101	1.235	1.048
A8K3W7
Q86U75
A0A1U9XBB2											0.829	0.712	0.764	0.819	0.912	0.922	0.737	0.663	0.743
B2R7B5		1.265	1.155	1.029	1.35	1.137	1.072	1.196	1.303	1.007	1.513	1.539	1.67	1.583	1.452	1.405	1.582	1.258	1.133
A8K139
B2RBC1		0.781	0.916	0.928	0.869	0.855	1.126	1.063	0.793	1.006
A8K3K1		1.737	2.473	2.097	2.174	2.201	2.035	1.308	1.464	1.549
Q8NFH9
B2R4D5
B7Z6F7		1.27	1.303	0.961	1.301	1.054	1.24	0.79	0.868	1.006	1.253	1.327	1.59	1.398	1.216	1.104	1.293	1.198	1.107
A8KAQ5											1.332	1.305	1.484	1.474	1.745	1.737	1.59	1.168	1.236
H0Y2W2		1.368	1.311	1.11	1.222	1.078	1.295	0.898	0.797	1.07	1.196	1.292	1.284	1.219	1.187	1.232	1.084	1.118	0.998
A0A087WW66		1.108	1.404	1.128	1.317	1.071	1.172	1.206	1.044	1.195
A0A0A0MTH9											1.249	1.589	1.489	1.334	1.451	1.489	1.387	1.405	1.218
A0A140VKA6
A0A024R6Y3											0.922	1.016	0.859	1.039	1.167	1.561	0.996	1.217	1.178
R4GMZ0		1.37	1.685	2.186	1.83	2.43	1.808	1.354	1.346	1.36	0.666	0.733	0.686	0.767	0.803	0.618	0.591	0.532	0.582
B2RC50
A0A140VK53		1.187	1.096	1.448	1.138	1.344	1.074	1.591	1.439	0.879	0.858	0.843	0.803	0.936	1.138	0.992	0.912	0.714	0.722
A8K8K1		1.494	1.399	1.567	1.444	1.447	1.252	1.188	1.56	0.992	1.326	1.283	1.22	1.444	1.316	1.108	1.187	0.898	0.947
A8K9L8
B2R7I9		1.622	1.658	1.712	1.681	1.579	1.721	2.299	1.106	1.263	1.596	1.737	1.73	1.56	1.397	1.317	1.291	1.378	1.284
B2R7I0		1.467	1.382	1.51	1.33	1.42	1.373	1.312	1.317	1.058	1.146	1.289	1.147	1.229	1.258	1.222	1.159	1.067	1.026
A0A1U9X7X5		1.108	1.082	1.193	0.987	1.219	1.032	1.273	1.25	0.898	0.999	1.186	1.087	1.083	1.156	1.165	1.008	0.946	1.074
O15021
B2R7F8		1.704	1.382	1.949	1.435	1.836	1.356	2.179	1.571	1.203	1.416	1.363	1.223	1.459	1.561	1.459	1.264	0.977	1.082
B4DYZ7
A8K818
A8K6I4
A8K3C3		1.422	1.438	1.205	1.317	1.146	1.287	0.711	0.699	1.007	1.387	1.588	1.658	1.447	1.488	1.407	1.399	1.412	1.2
A8K333		1.107	1.079	1.224	1.018	1.133	1.092	1.474	1.211	0.864	1.326	1.159	1.099	1.298	1.282	1.319	1.124	0.959	0.987
Q53FN7
B4DLC0		1.494	1.744	1.537	1.729	1.695	1.604	1.131	1.042	1.339
A8K6F4
A8K4M4
Q53F64		0.971	1.018	1.175	1.42	1.277	1.12	1.516	1.416	0.918	0.296	0.244	0.28	0.262	0.313	0.286	0.327	0.258	0.558
H0Y858
Q9HBB3		1.163	1.143	1.197	1.169	1.249	1.309	1.352	1.355	1.147	1.662	1.494	1.525	1.432	1.371	1.364	1.258	1.225	1.071
B3KPM8		0.535	0.589	0.593	0.654	0.894	1.136	2.58	1.199	0.841	0.634	0.593	0.626	0.639	0.632	0.7	0.603	0.617	0.752
A8K566		1.231	1.243	1.44	1.185	1.47	1.147	1.903	1.451	0.994	1.185	1.136	1.119	1.166	1.464	1.623	1.284	0.987	1.017
A0A140VJS9		1.172	1.063	1.017	1.078	1.036	1.047	1.086	0.949	0.895	1.291	1.259	1.355	1.335	1.414	1.484	1.382	1.229	1.179
Q53G55		1.252	1.248	1.08	1.218	1.081	1.186	1.054	0.892	0.944	1.217	1.324	1.313	1.272	1.239	1.164	1.12	1.095	0.968
A8K5P3
A8K2B9
B3KY86
Q5SRD1
B2RE46		1.28	1.283	1.243	1.253	1.242	1.258	1.082	0.778	1.021	1.317	1.346	1.396	1.161	1.086	1.113	1.007	1.112	1.006
B4DQP1		1.244	1.781	0.969	1.962	8.628	1.6	1.551	0.876	1.016
Q53H29
E9KL44		1.289	1.335	1.229	1.309	1.223	1.299	1.092	0.906	0.975	1.155	1.137	1.129	1.173	1.068	1.094	1.034	1.026	0.921
B3KT93		1.242	1.171	1.034	1.126	1.081	1.084	0.913	0.846	0.967
A0A1U9X8F1
H0Y368		1.557	1.621	1.735	1.612	1.516	1.568	1.873	0.85	1.088	1.387	1.528	1.455	1.432	1.43	1.396	1.294	1.244	1.099
A8K8U1		1.391	1.383	1.346	1.347	1.356	1.3	1.088	1.021	1.032	1.225	1.431	1.453	1.364	1.332	1.255	1.232	1.176	1.112
A8K9K6		1.285	1.442	1.364	1.379	1.339	1.322	1.037	1.025	1.073	1.227	1.209	1.172	1.224	1.146	1.127	1.038	0.981	0.946
H0YHG0											1.543	1.347	1.379	2.134	1.889	1.579	1.686	1.125	1.275
F4ZW62		0.935	1.007	1.101	1.104	1.201	1.012	1.35	1.3	0.915	1.265	1.044	1.242	1.135	1.24	1.215	1.319	0.886	0.895
B3KME2
Q0PNF2		1.166	1.304	0.426	0.807	0.373	0.929	0.423	0.292	0.79
B3KPX1
B4DIS6		1.032	0.896	0.853	0.858	0.697	0.759	0.813	0.904	0.67
Q8TA92		1.49	1.415	1.475	1.448	1.426	1.338	1.386	1.223	1.058	1.211	1.397	1.328	1.382	1.301	1.162	1.158	1.056	1.019
A8K7H4		1.308	1.519	1.518	1.456	1.506	1.365	1.279	1.149	1.072	2.395	2.816	2.397	2.74	2.278	2.089	2.362	1.982	1.874
Q9NSU2											0.851	0.892	0.718	0.821	1.077	1.476	1.159	1.035	0.914
B4DJ38											1.117	1.303	1.136	1.225	1.193	1.203	1.043	1.032	0.959
A8K4P8		1.32	1.382	1.208	1.252	1.206	1.293	0.961	0.83	1.026	1.208	1.216	1.312	1.19	1.262	1.269	1.043	1.116	0.998
P58107
B4DRS6		1.281	1.234	1.16	1.261	1.147	1.162	0.956	0.973	0.95	0.988	0.967	0.847	0.962	0.922	0.879	0.871	0.841	0.792
A8K6X2
B4DJV9											1.73	1.537	1.813	1.743	1.62	1.65	1.614	1.201	1.274
Q53HS1		1.129	1.237	1.095	1.258	1.171	1.252	1.281	0.917	1.062
Q9NPA5
Q8WWI3
Q53G19
A8K5C4											0.351	0.349	0.333	0.361	0.334	0.353	0.368	0.405	0.7
B4DPY0		0.914	0.776	0.83	0.868	0.811	0.854	0.781	0.733	0.705	1.135	1.348	1.192	1.312	1.162	1.079	1.026	0.945	0.961
B3KWB3
A0A140VKF1		0.803	0.895	0.902	0.809	0.953	0.88	1.274	0.909	0.787	1.308	1.224	1.282	1.385	1.275	1.085	1.198	1.015	1.026
B2RD09											0.906	0.983	0.914	0.94	0.997	0.873	0.824	0.801	0.752
B3KRJ9
A8K6D2
Q86WJ1
B4DQJ7		1.62	1.554	1.94	1.597	1.872	1.588	2.478	1.342	1.106	1.034	0.99	0.93	1.046	1.076	1.14	0.915	1.058	0.882
B2RAQ8		1.383	1.334	1.189	1.33	1.195	1.204	0.741	0.779	1.007	1.113	1.209	1.154	1.199	1.145	1.049	1.039	1.031	0.993
A0A140VJX1
A8K6T5											0.746	0.729	0.669	0.815	0.896	0.83	0.763	0.643	0.692
Q8IUI2
O75396		1.432	1.352	1.474	1.479	1.536	1.253	1.231	1.103	1.133	1.003	1.034	1.022	1.081	1.089	1.164	1.002	0.856	0.819
Q59FS0
A8K486		1.042	1.139	1.343	1.399	1.587	1.102	1.859	1.724	1.09	2.549	1.489	2.068	2.251	2.418	2.199	2.372	1.431	1.521
B4DMM7		0.385	0.391	0.453	0.392	0.538	0.404	0.561	0.558	0.569
B0AZQ4											1.147	1.105	1.065	1.026	1.133	1.031	0.993	0.868	0.914
B2R6K0		1.307	1.272	0.825	1.062	0.964	1.263	1.443	0.655	1.054	0.923	0.89	0.964	0.869	0.895	0.797	0.836	0.923	0.761
B2R713		0.893	0.821	0.88	0.807	0.946	0.975	1.331	1	0.986	0.634	0.692	0.629	0.576	0.558	0.554	0.56	0.599	0.58
Q6LAP8		1.322	1.384	1.053	1.313	1.056	1.217	0.665	0.674	0.981	1.144	1.436	1.545	1.265	1.252	1.182	1.013	1.151	0.915
A8K4B4
B2R4A5
A8K492											1.022	1.818	1.13	1.172	1.073	1.155	1.2	1.303	1.319
B2R4C0		1.305	1.235	1.556	1.255	1.454	1.117	1.213	1.101	0.896	1.674	1.305	1.329	1.489	1.557	1.457	1.226	1.05	1.081
B2RB52
Q59EL4		1.162	1.142	1.111	1.152	1.118	1.107	1.492	0.995	0.881
B2RAN6
F4ZW66		1.162	1.29	1.431	1.366	1.401	1.131	1.306	1.346	1.048	1.236	1.062	1.144	1.121	1.107	1.078	1.222	0.933	0.914
Q2F838
B2R657		1.232	1.227	1.495	1.283	1.502	1.327	2.445	1.836	0.961
B4E0L0		1.221	1.104	1.326	1.208	1.337	1.119	1.54	1.361	1.003	1.108	1.187	1.16	1.201	1.149	1.118	1.042	0.939	0.997
E5KT65
B4E2A6		1.831	2.108	1.861	1.731	1.918	1.954	3.073	1.437	1.423	0.946	1.009	1.011	1.051	1.044	1.058	1.146	0.976	1.003
B2RBR9		1.304	1.093	1.199	1.237	1.174	1.089	1.063	0.989	0.923	1.228	1.425	1.331	1.154	1.274	1.303	1.534	1.398	1.197
Q8IY17
A0A140VJK2											1.515	1.235	1.309	1.485	1.373	1.358	1.407	1.225	1.255
A8K800		1.516	1.421	1.685	1.287	1.671	1.223	1.164	1.02	0.959	2.453	2.197	2.138	1.983	2.107	2.291	1.781	1.737	1.413
A8K7D9
B2RDP6		1.239	1.114	1.06	1.355	1.164	1.109	0.833	0.944	0.894	1.268	1.207	1.15	1.222	1.145	1.043	1.03	0.898	0.93
B3KPC7
Q53HV2
B4DM85
B2R7T6		1.441	1.557	1.685	1.41	1.542	1.544	2.022	1.137	1.044	1.181	1.213	1.216	1.189	1.167	1.145	1.069	1.047	0.99
Q59HG1
B4DWA6		0.923	0.941	0.822	0.899	0.794	0.887	0.989	0.899	0.864	1.795	1.677	1.73	1.751	1.574	1.712	1.537	1.425	1.3
A0A140VJW5
B4E290		1.42	1.513	1.494	1.458	1.407	1.377	1.21	1.129	1.119	1.32	1.424	1.289	1.337	1.383	1.312	1.251	1.101	1.094
Q9Y679		1.564	1.623	1.775	1.574	1.779	1.425	1.637	1.672	1.096
B3KMC9		1.407	0.984	1.436	1.163	1.295	1.201	1.434	1.278	0.889	1.203	1.191	1.232	1.265	1.358	1.293	1.173	1.099	1.047
B2R9T9
Q59HH7		0.169	0.154	0.172	0.165	0.171	0.163	0.283	0.582	1.019	0.153	0.132	0.14	0.147	0.174	0.18	0.198	0.346	1.11
B3KM97		1.124	1.538	1.499	1.498	1.479	1.321	1.273	1.247	1.177	1.034	1.011	1.038	1.009	1.062	1.018	0.977	0.95	0.822
B3KM68
B4DN86
A8K9U0		0.971	0.922	0.917	0.912	0.847	0.854	0.731	0.798	0.863	1.11	1.024	1.066	1.08	1.045	1.007	0.947	0.858	0.88
A0A087X2G6
Q59EG8
B2R7E8											0.358	0.284	0.301	0.465	0.766	1.374	1.914	1.654	1.4
B2RDQ3		1.111	1.243	1.524	1.378	1.396	1.306	1.335	1.189	1.098	0.482	0.462	0.459	0.452	0.493	0.471	0.48	0.38	0.441
Q53GF0		0.689	0.646	0.814	0.749	0.763	0.721	0.868	0.948	0.755	0.339	0.321	0.313	0.358	0.359	0.355	0.355	0.318	0.422
A0A1U9X972
U3KQV3		1.187	1.154	0.913	1.175	0.946	1.152	0.9	0.88	0.984
A0A0B4J2E5		0.569	0.552	0.545	0.492	0.561	0.593	0.798	1.041	0.925
B2RA03
A8K5K0
B4DR36		1.094	1.152	1.337	1.037	1.322	1.075	1.478	1.179	0.85	1.13	0.883	0.987	0.945	1.048	1.095	0.992	0.898	0.897
B4DTU7		1.33	1.208	1.467	1.252	1.313	1.232	1.315	1.138	0.923	1.126	1.087	1.101	1.067	1.183	1.064	0.873	0.852	0.968
Q53HB3
B4E1U9											1.227	0.947	1.009	1.089	0.955	0.901	0.957	0.966	0.93
B4DSS8		1.193	1.277	1.309	1.356	1.37	1.275	1.279	1.36	1.015
A8K521		1.15	1.064	1.171	1.12	1.006	0.926	1.075	0.978	0.745
Q53GG0		1.394	1.393	1.542	1.346	1.495	1.279	1.462	1.443	1.029	1.263	1.137	1.049	1.159	1.131	1.086	1.007	0.896	0.863
A8K8D9
D3DTQ7		1.577	1.483	1.315	1.374	1.409	1.75	1.822	1.448	1.236
B3KNI3
B4DNE1		1.155	1.073	0.785	0.977	0.811	0.906	0.717	0.662	0.71
Q59G75
B7Z4T6		0.919	0.895	1.057	1.11	1.126	0.968	0.52	0.635	0.932	0.474	0.489	0.449	0.464	0.469	0.457	0.478	0.5	0.706
B3KM36
A8K9B2											1.116	1.177	1.098	1.195	1.315	1.2	1.106	1.01	0.995
A8K905
Q59GY2		1.294	1.27	1.483	1.292	1.37	1.161	1.344	1.199	1.033	1.785	1.546	1.519	1.584	1.486	1.479	1.381	1.191	1.168
B3KNS8
A8K787		1.534	1.568	1.24	1.41	1.181	1.415	0.701	0.595	1.108	1.538	1.739	1.822	1.562	1.539	1.402	1.358	1.531	1.186
Q59HH3
A8K3M9
A0A087WXU3
E9KL35
Q59EJ3		0.879	0.81	0.768	0.872	0.793	0.912	0.827	0.841	0.865	1.042	0.935	0.974	1.01	1.016	1.017	0.979	0.886	0.9
Q96DP0
B2R7W4		1.198	1.137	1.286	1.292	1.323	1.085	1.23	1.277	0.977	0.842	0.74	0.771	0.807	0.762	0.784	0.842	0.644	0.7
B4DWX3
B3KMR5		0.786	1.121	0.616	0.729	0.552	0.928	0.622	0.54	0.714	0.947	1.019	1.058	0.975	0.958	1.045	0.912	1.005	0.913
Q59GE4		1.903	1.92	1.416	1.936	1.396	1.728	0.916	1.006	1.382	0.899	0.875	0.944	0.929	0.883	0.841	0.925	1.016	0.969
A8K2G0		1.191	1.147	1.275	1.04	1.202	1.138	1.514	1.063	0.81
A8K5G6		0.301	0.301	0.359	0.276	0.319	0.321	0.562	0.628	0.902
Q8WVX7		1.371	1.263	1.418	1.328	1.318	1.194	1.461	1.26	0.999	1.185	1.272	1.176	1.237	1.131	1.12	1.117	0.988	0.953
Q6ZP37
Q59GX9		1.312	1.208	1.284	1.201	1.197	1.142	1.065	0.898	0.907	1.26	0.944	0.999	0.963	0.774	0.816	0.965	0.846	0.763
A0A024RBU4
Q59EA2		1.532	1.682	1.972	1.581	1.92	1.597	1.891	1.736	1.19	1.197	1.084	1.073	1.142	1.18	1.115	1.068	0.917	0.89
B7Z3D7
A8K9T5
B2R7X3
A0A1P7ZIM8		1.253	1.138	1.201	1.098	1.085	1.049	1.358	1.169	1.016	1.81	2.012	2.02	1.774	2.036	1.731	1.636	1.305	1.36
Q59F66		1.34	1.246	1.176	1.355	1.153	1.156	0.97	1	1.047	1.462	1.364	1.431	1.439	1.432	1.367	1.359	1.201	1.136
Q6U8A4
Q6PJJ2		1.254	1.126	1.081	1.316	1.027	1.222	1.139	0.912	1.061
A8K337
B2RAF3		1.118	1.105	1.25	1.121	1.279	1.24	1.549	1.066	0.97
A8K4I8
B4DDG4
P30837		1.436	1.376	1.414	1.379	1.361	1.23	1.125	1.247	1	1.272	1.38	1.291	1.378	1.347	1.155	1.286	1.093	1.101
B4DMM9		1.314	1.118	1.224	1.165	1.155	1.129	1	1.021	0.858
B2R802		1.063	1.133	1.334	1.188	1.317	1.212	1.708	1.169	0.905
Q9NRK6	ABCB10
A0A0S2Z2Z3	ABCB7	1.511	1.464	1.195	1.429	1.205	1.383	0.784	0.733	1.065
Q6P2Q0	ABCB9
Q8NE71	ABCF1
A0A090N7Y2	ABCF2
I7JB59	ABCG2										0.989	0.936	0.937	0.962	1.047	1.133	0.872	0.922	0.791
A0A0G2JJD3	ABHD16A										1.191	1.269	1.143	1.189	1.196	0.932	0.892	0.995	0.833
F8WAL6	ABI2
Q13085	ACACA
Q6JQN1	ACAD10
Q9H845	ACAD9
P45954	ACADSB
P49748	ACADVL	1.271	1.3	1.359	1.255	1.395	1.237	1.66	1.184	0.845	1.131	1.01	0.945	1.16	1.093	1.154	1.186	1.019	0.992
Q9UKV3	ACIN1	1.367	1.239	1.659	1.582	1.685	1.365	1.617	1.72	1.166	1.555	1.278	1.305	1.433	1.647	1.379	1.503	1.047	1.2
A2A274	ACO2
O14734	ACOT8
Q9Y305	ACOT9	1.522	1.393	2.291	1.621	2.107	1.39	1.619	1.966	1.104	1.369	1.543	1.32	1.611	1.51	1.248	1.375	1.023	1.221
A0A024R497	ACSL3	1.534	1.535	1.395	1.48	1.367	1.412	1.045	1.055	1.132	1.196	1.474	1.298	1.342	1.288	1.202	1.145	1.113	1.045
O60488	ACSL4
P63261	ACTG1	1.529	1.932	1.774	1.799	1.764	1.679	1.161	1.222	1.336	2.637	2.339	2.419	2.253	2.29	2.166	1.97	1.942	1.604
O96019	ACTL6A
O43707	ACTN4	1.015	1.023	1.185	1.109	1.334	1.16	1.557	1.525	1.093	1.701	1.427	1.435	1.298	1.753	1.783	1.279	1.23	1.234
P61160	ACTR2
A0A024RAI1	ACTR3	1.18	1.266	1.34	1.325	1.45	1.439	1.955	1.313	1.053
Q9GZN1	ACTR6										1.269	0.996	1.173	1.027	1.248	1.181	0.79	0.813	0.918
Q8TDG2	ACTRT1
Q8N556	AFAP1
Q8WV93	AFG1L
Q53H12	AGK	1.364	1.186	1.619	1.303	1.534	1.129	1.247	1.475	0.929	1.299	1.413	1.159	1.432	1.425	1.121	1.222	0.949	1.052
Q8WUW2	AGPAT2
O00116	AGPS
Q8WYP5	AHCTF1	1.069	0.913	1.241	1.076	1.2	1.045	1.427	1.291	0.972	0.993	0.894	0.838	0.886	0.999	1.088	0.826	0.844	0.86
Q5TGY3	AHDC1
Q09666	AHNAK	0.971	0.971	1.035	1.014	1.072	1.004	1.226	1.093	0.877	1.236	0.988	1.057	1.142	1.296	1.235	1.293	1.179	1.074
O95831	AIFM1
P54819	AK2	0.78	0.686	0.79	0.651	0.712	0.656	1.069	0.798	0.514
Q02040	AKAP17A	0.963	0.885	0.862	0.858	0.911	0.958	1.143	0.985	0.831
O43823	AKAP8
P54886	ALDH18A1	1.337	1.282	1.286	1.291	1.195	1.197	1.075	0.908	0.958	1.264	1.197	1.218	1.26	1.247	1.155	1.249	1.195	1.072
J3KPS3	ALDOA	0.984	0.983	1.113	1.362	1.623	0.976	1.661	1.798	1.025	1.733	1.187	1.538	1.603	1.85	1.713	1.915	1.209	1.308
Q9H553	ALG2
E9PB61	ALYREF	0.71	0.47	0.657	0.688	0.773	0.564	0.885	1.035	0.848	0.392	0.351	0.369	0.413	0.449	0.465	0.404	0.362	0.442
Q9UJX3	ANAPC7
Q6UB99	ANKRD11	1.267	1.516	1.065	1.312	1.036	1.351	0.934	0.623	1.019
Q9NQW6	ANLN	1.001	1.01	1.014	1.049	1.038	1.045	1.006	1.082	0.817	1.57	1.587	1.723	1.736	1.576	1.468	1.644	1.317	1.334
Q9BQD7	ANTKMT
A0A024R5Z7	ANXA2	0.896	0.944	1.163	0.967	1.256	0.952	1.445	1.167	0.778	0.821	0.764	0.792	0.869	1.078	1.035	0.796	0.688	0.707
O95782	AP2A1
A0A140VJE8	AP2B1
M0QYZ2	AP2S1
P27695	APEX1										1.698	1.09	1.467	1.628	1.785	1.615	1.68	1.117	1.174
Q9BZZ5	API5
Q9HDC9	APMAP
Q9BUR5	APOO
Q7Z2E3	APTX	0.221	0.212	0.217	0.224	0.231	0.323	0.282	0.4	0.982	0.156	0.155	0.14	0.159	0.183	0.214	0.309	0.445	1.361
Q9NWB6	ARGLU1
Q6P4F7	ARHGAP11A	1.758	1.534	1.312	1.424	1.256	1.519	0.961	0.732	1.187	1.287	1.636	1.406	1.531	1.298	1.286	1.146	1.193	1.062
Q68CP9	ARID2
A0A024R371	ARL6IP5
Q53R19	ARPC2										1.216	1	0.971	1.181	1.43	1.242	1.216	1.043	1.015
F8WCF6	ARPC4-TTLL3										0.805	0.637	0.569	0.724	0.669	0.792	0.646	0.819	0.58
B9EH95	ARVCF
Q12797	ASPH	1.207	1.449	1.33	1.351	1.284	1.302	1.059	1.025	1.106	1.286	1.498	1.46	1.422	1.363	1.317	1.207	1.208	1.053
P00966	ASS1										1.245	1.593	1.468	1.614	1.325	1.242	1.384	1.242	1.095
Q8NBU5	ATAD1
Q96QE3	ATAD5	1.545	1.655	1.749	1.565	1.913	1.695	1.892	1.362	1.308
Q13315	ATM
Q9HD20	ATP13A1
P05023	ATP1A1	1.26	1.271	1.486	1.275	1.32	1.296	1.524	1.251	1.038	1.086	1.072	1.02	1.042	1.116	0.997	1.057	0.891	0.869
A0A0S2Z3L2	ATP2A2										1.125	1.219	1.293	1.25	1.187	1.045	1.205	1.166	1.076
P20020	ATP2B1	1.332	1.279	1.324	1.335	1.34	1.268	1.333	1.112	1.039	1.016	1.086	1.137	1.042	1.121	1.266	1.096	1.009	0.96
P36542	ATP5F1C	1.638	1.594	1.615	1.513	1.528	1.456	1.567	1.235	1.094	1.306	1.378	1.288	1.26	1.315	1.319	1.069	1.067	0.984
Q9UII2	ATP5IF1
P56385	ATP5ME
O75964	ATP5MG
O75947	ATP5PD	1.22	1.138	0.981	1.215	1.06	1.089	0.699	0.837	0.971	1.384	1.323	1.321	1.365	1.216	1.191	1.246	1.145	1.06
P48047	ATP5PO	1.24	1.197	1.068	1.201	1.056	1.07	0.764	0.841	0.896	1.328	1.213	1.305	1.296	1.191	1.263	1.124	1.14	0.993
B1PIH2	ATP6
O75787	ATP6AP2
A0A023QZ89	ATP8
Q13535	ATR										0.731	0.775	0.844	0.796	0.769	0.74	0.862	0.902	0.899
Q8WXE1	ATRIP	1.198	1.133	1.242	1.084	1.14	1.079	1.293	1.161	0.942	1.173	1.262	1.169	1.22	1.252	1.219	1.105	1.001	0.971
Q9UBB4	ATXN10
O14965	AURKA										1.002	0.966	1.004	1.115	1.17	1.086	1.11	0.89	0.928
P15291	B4GALT1										1.234	1.122	1.23	1.278	1.177	1.168	1.242	1.264	1.205
A0A024R5H0	BANF1	0.147	0.171	0.197	0.205	0.213	0.206	0.349	0.99	1.263	0.231	0.173	0.223	0.197	0.237	0.22	0.273	0.239	0.888
A0AVN2	BARD1
P80723	BASP1	1.206	1.237	1.231	1.19	1.232	1.17	1.037	1.042	1.049	2.524	2.118	2.089	2.195	2.019	2.037	1.995	1.751	1.51
Q9UIG0	BAZ1B
O75934	BCAS2
Q9P287	BCCIP	1.352	1.19	1.503	1.334	1.505	1.239	1.989	1.191	0.993
A0A0K2GN21	BCKDHB
Q9NYF8	BCLAF1
A0A087WZT3	BOLA2B	1.366	1.45	1.833	1.466	1.871	1.375	2.098	1.487	1.04	1.449	1.549	1.284	1.474	1.62	1.75	1.461	1.209	1.225
Q12830	BPTF
Q9H0E9	BRD8
Q8TDN6	BRIX1	1.326	1.279	1.6	1.273	1.608	1.133	1.508	1.568	0.984	1.767	1.518	1.485	1.677	1.763	1.807	1.411	1.21	1.143
O43684	BUB3	1.33	1.083	1.138	1.342	1.177	1.063	1.315	1.393	0.981	1.51	1.464	1.38	1.507	1.312	1.369	1.362	1.115	1.104
L0R588	C11orf48
F5H7W8	C12orf43
A0A024RDT6	C13orf1
Q549M8	C14orf166	0.841	0.541	0.556	0.811	0.641	0.588	0.587	0.699	0.498	0.695	0.733	0.857	0.897	0.61	0.753	0.933	0.593	0.658
A0A024R5U8	C15orf15
Q9UNZ5	C19orf53
Q5TDE9	C1orf57	1.081	0.98	0.775	0.947	0.701	0.859	0.616	0.865	0.98	0.851	0.958	0.945	0.914	0.691	0.662	1.025	1.26	1.357
Q9BRJ6	C7orf50
E7EMB3	CALM2	1.471	1.305	1.593	1.25	1.5	1.255	1.813	1.518	1.11	1.339	1.365	1.119	1.233	1.29	1.314	1.073	1.056	1.055
P27824	CANX	1.475	1.447	1.403	1.535	1.391	1.361	1.07	1.185	1.149	1.964	1.785	1.811	1.896	1.959	1.533	1.788	1.456	1.325
P52907	CAPZA1	1.074	1.106	1.123	1.114	1.261	0.98	1.295	1.206	0.864	0.776	0.705	0.663	0.853	0.946	1.289	1.004	0.981	0.915
A4D0V4	CAPZA2	1.414	1.387	1.441	1.382	1.513	1.207	1.25	1.333	1.052
A0A024RAN2	CAST
Q13185	CBX3	1.032	0.969	1.232	1.035	1.345	1.044	1.519	1.311	0.867	1.181	1.02	1.002	1.197	1.432	1.458	1.063	0.884	0.935
O00257	CBX4
Q9HC52	CBX8
Q8IX12	CCAR1
Q96BQ5	CCDC127
Q9H6F5	CCDC86
O00622	CCN1
P14635	CCNB1										1.081	1.023	1.046	1.117	1.074	1.116	0.98	0.827	0.835
P50990	CCT8
A0A024QZC1	CD2BP2
P16070	CD44	1.317	1.429	1.22	1.289	1.226	1.235	1.14	1.006	0.924	1.421	1.351	1.395	1.33	1.325	1.299	1.179	1.142	1.054
P30260	CDC27
Q6P1J9	CDC73										1.259	1.024	1.232	1.142	1.098	1.052	1.363	1.076	1.088
Q5J7U2	CDK105
G3V5T9	CDK2	0.624	0.595	0.616	0.572	0.689	0.63	1.453	1.41	0.919
Q96SZ6	CDK5RAP1
A0A024R880	CDK9
Q9NXV6	CDKN2AIP	0.803	0.792	1.01	0.845	1.072	0.836	1.333	0.945	0.771
Q9Y232	CDYL	1.355	1.177	1.325	1.244	1.211	1.067	0.988	1.262	1.203	1.102	1.219	1.075	1.253	1.155	1.111	1.149	1.077	1.266
Q03701	CEBPZ	1.424	1.455	1.327	1.364	1.305	1.306	0.853	0.932	1.079	1.333	1.549	1.515	1.435	1.381	1.339	1.258	1.264	1.108
G5EA30	CELF1	1.191	1.169	1.496	1.292	1.555	1.264	1.307	1.293	1.044	1.885	2.152	2.042	2.027	1.924	1.769	1.878	1.516	1.59
Q86UT8	CENATAC
A0A024R0C0	CEPT1										1.2	1.293	1.321	1.36	1.188	1.107	1.212	1.101	1.005
P41208	CETN2	0.191	0.19	0.238	0.2	0.249	0.245	0.428	0.684	1.047	0.339	0.341	0.34	0.358	0.427	0.584	0.828	1.146	1.311
E9PK25	CFL1	1.336	1.374	1.414	1.476	1.584	1.345	1.885	1.589	1.093	1.875	1.691	1.736	1.921	1.849	1.763	1.814	1.298	1.418
Q9UFW8	CGGBP1
Q96JM3	CHAMP1	1.345	1.502	1.249	1.465	1.181	1.293	0.963	0.895	1.077	1.133	1.17	1.145	1.17	1.081	0.943	1.212	1.058	1.091
F8WAR4	CHCHD3										1.291	1.544	1.286	1.45	1.32	1.36	1.37	1.28	1.316
A0A0C4DGG9	CHD4	1.479	1.3	1.319	1.24	1.23	1.28	1.321	1.109	1.074
A0A024R7V7	CHD7
Q9HCK8	CHD8
J3QK89	CHERP	1.295	1.32	1.161	1.233	1.201	1.172	1.03	0.828	1.004	1.07	1.024	1.054	1.031	1.037	1.135	0.891	0.983	0.854
Q9NRG0	CHRAC1
A0A0D9SF58	CHTF18	1.212	1.092	0.961	1.087	1.005	1.208	1.62	0.716	0.859
Q9Y3Y2	CHTOP
P0C7P0	CISD3
A0A024RBH2	CKAP4	1.194	1.397	1.124	1.179	1.082	1.246	0.835	0.771	0.946
Q14008	CKAP5
O00299	CLIC1										1.202	0.822	0.88	1.013	1.26	1.359	0.941	0.969	0.979
O15516	CLOCK
Q16740	CLPP	1.229	1.261	1.522	1.372	1.269	1.238	1.377	1.386	0.929	1.281	0.921	1.039	1.101	1.086	0.906	1.046	0.77	0.8
Q96KA5	CLPTM1L	1.224	1.23	1.003	1.209	1.061	1.136	0.85	0.616	0.958
A0A024R5X7	CLPX	1.444	1.39	1.515	1.451	1.394	1.297	1.178	1.098	1.044	1.145	1.246	1.219	1.236	1.24	1.127	1.144	1.071	1.025
P09496	CLTA	0.782	0.787	1.05	0.833	1.029	0.77	1.504	1.53	1.205	1.389	1.224	1.158	1.308	1.4	1.442	1.214	1.085	1.014
P09497	CLTB
A0A087WVQ6	CLTC	1.228	1.232	1.381	1.19	1.412	1.16	1.463	1.358	0.966	1.481	1.33	1.281	1.422	1.487	1.494	1.3	1.135	1.143
Q9BQ75	CMSS1	0.775	0.716	0.877	0.816	1.007	0.723	1.101	0.919	0.711	0.572	0.529	0.545	0.558	0.553	0.527	0.526	0.459	0.534
P62633	CNBP
B4DUT8	CNN2	1.373	1.28	1.428	1.394	1.355	1.276	1.697	1.568	1.037	1.262	1.348	1.347	1.357	1.428	1.359	1.298	1.154	1.144
P09543	CNP
Q9Y2R0	COA3	1.491	1.382	1.354	1.337	1.259	1.149	1.191	1.215	0.926	1.37	1.201	1.317	1.28	1.243	1.192	1.168	1.103	1.028
Q86WW8	COA5
Q13057	COASY
P38432	COIL	1.387	1.363	1.617	1.455	1.643	1.24	1.649	1.502	1.065	1.339	1.398	1.292	1.369	1.425	1.378	1.236	1.072	1.08
Q8NFW1	COL22A1
R4GMX3	COMMD3-BMI1
P21964	COMT
P53621	COPA
Q9Y678	COPG1
Q5HYK3	COQ5										1.097	1.136	1.007	1.221	1.138	0.943	0.895	1.032	0.923
Q8NI60	COQ8A										1.186	1.191	1.144	1.17	1.057	1.049	1.334	1.412	1.388
Q96D53	COQ8B	1.237	1.169	1.214	1.167	1.091	1.105	1.152	0.874	0.791
Q9BR76	CORO1B
A0A024R150	CORO2A
A0A0A6YYL4	CORO7-PAM16	1.421	1.251	1.163	1.33	1.299	1.191	1.306	1.097	0.965	1.336	1.19	1.334	1.355	1.106	1.217	1.221	1.147	1.019
P13073	COX4I1
H3BNX8	COX5A
P10606	COX5B										1.239	1.037	0.976	1.272	1.313	1.332	1.14	0.911	1.048
P14854	COX6B1										0.967	0.816	0.929	1.032	0.972	1.016	0.942	0.964	0.866
P09669	COX6C										1.509	1.429	1.473	1.491	1.482	1.485	1.396	1.211	1.126
H0UI06	COX7A2
P14384	CPM
A0A024R454	CPS1	1.502	1.477	1.387	1.479	1.318	1.336	1.055	0.956	1.091	1.404	1.571	1.582	1.495	1.315	1.217	1.387	1.248	1.178
Q10570	CPSF1	1.055	1.083	1.02	0.98	1.134	0.983	1.243	1.061	0.901
A0A024R6H0	CPSF2	1.331	1.216	1.136	1.122	1.096	1.095	0.943	1.068	0.895	1.338	1.518	1.402	1.569	1.428	1.383	1.315	1.232	1.166
O95639	CPSF4	1.358	1.197	1.462	1.178	1.231	1.231	1.584	1.111	0.95
Q16630	CPSF6										1.542	1.29	1.298	1.446	1.589	1.352	1.292	1.235	1.198
Q8N684	CPSF7	1.344	1.234	1.352	1.432	1.393	1.233	1.21	1.292	1.076	1.234	1.108	1.129	1.227	1.201	1.219	1.081	0.908	0.885
P46109	CRKL	1.356	1.567	1.908	1.525	1.864	1.586	2.899	1.747	1.178
O75390	CS	0.944	0.898	0.941	1.28	0.998	1.008	1.02	1.141	0.918
P19784	CSNK2A2
A0A0G2JM12	CSNK2B
P21291	CSRP1
F8VW96	CSRP2										0.937	0.983	0.864	1.144	1.003	0.861	0.854	0.728	0.696
Q05048	CSTF1
B3V096	CSTF2	1.467	1.259	1.452	1.345	1.515	1.153	1.713	1.502	0.953	1.113	0.795	0.827	1.069	1.111	1.188	1.012	0.756	0.77
Q12996	CSTF3	1.085	1.088	0.773	1.026	0.909	1.117	0.688	0.744	0.98
Q13363	CTBP1	1.243	1.213	1.186	1.179	1.174	1.174	1.16	1.132	1.024
B5BU28	CTNNB1	1.028	1.38	1.562	1.342	1.956	1.353	2.201	1.256	0.941
A0A087WUB9	CTNNBL1
O60716	CTNND1	1.362	1.412	1.504	1.404	1.428	1.492	1.598	1.231	1.1	1.188	1.45	1.22	1.395	1.368	1.297	1.1	1.069	1.082
P17812	CTPS1	1.116	1.054	0.962	1.03	1.059	1.007	0.837	0.824	0.93	0.917	0.875	0.874	0.914	0.971	0.996	1.018	1.231	1.097
P53634	CTSC	1.26	1.264	1.146	1.219	1.121	1.116	0.861	0.644	0.9
Q13620	CUL4B
P39880	CUX1	1.34	1.306	1.387	1.259	1.405	1.186	1.317	1.359	0.935	1.05	1.156	1.054	1.123	1.243	1.097	1.033	0.986	1.079
P00387	CYB5R3	1.554	1.573	1.467	1.56	1.454	1.518	1.445	0.997	1.235	1.323	1.314	1.347	1.325	1.272	1.392	1.159	1.118	1.026
P08574	CYC1	1.32	1.131	1.169	1.049	1.067	1.051	0.933	0.935	0.891	1.153	1.262	1.217	1.302	1.19	1.053	1.023	0.913	0.845
P99999	CYCS										1.886	1.41	1.874	1.733	2.186	1.971	2.156	1.288	1.348
Q96F07	CYFIP2
Q5IRN2	DAZAP1/MEF2D fusion										1.043	0.964	1.03	1.179	1.059	0.9	0.997	0.864	0.919
Q16643	DBN1	1.458	1.381	1.626	1.38	1.69	1.325	1.688	1.438	1.121	1.702	1.533	1.369	1.513	1.525	1.548	1.242	1.178	1.083
P11182	DBT
A0A024RDJ1	DC2	1.532	1.654	1.492	1.521	1.385	1.57	1.02	0.918	1.141	1.624	1.717	1.76	1.735	1.69	1.589	1.488	1.473	1.243
P61962	DCAF7										1.01	0.941	1.04	1.102	1.047	1.337	1.032	0.936	0.92
M0R2J8	DCDC1
A0A024R3A2	DCUN1D5	1.173	1.096	1.574	1.116	1.568	1.085	2.096	1.44	0.886
Q16531	DDB1	0.657	0.591	0.676	0.663	0.706	0.628	0.961	0.95	1.06
Q92466	DDB2
A0A024RAD5	DDOST	1.201	1.181	1.163	1.254	1.203	1.219	1.221	1.203	1	1.243	1.416	1.413	1.318	1.395	1.359	1.26	1.307	1.163
Q92499	DDX1
A0A024RAH8	DDX18	1.183	1.147	1.454	1.241	1.431	1.007	1.258	1.399	0.953	1.502	1.338	1.237	1.393	1.459	1.447	1.271	1.137	1.153
H3BQK0	DDX19B	1.001	0.92	1.064	0.915	1.004	0.874	1.074	1.076	0.737	1.128	1.305	1.378	1.14	1.055	1.002	1.101	0.947	0.915
Q9NR30	DDX21	1.24	1.168	1.36	1.182	1.317	1.112	1.167	1.1	0.959	1.635	1.452	1.482	1.508	1.512	1.449	1.403	1.198	1.155
A0A024R0Z3	DDX23	0.532	0.52	0.583	0.527	0.561	0.539	0.769	0.771	0.804	1.318	1.326	1.261	1.422	1.378	1.262	1.245	1.047	1.11
Q9GZR7	DDX24	1.17	1.269	1.26	1.208	1.198	1.137	1.28	0.997	0.928	1.534	1.325	1.49	1.394	1.417	1.351	1.225	1.235	1.066
Q96GQ7	DDX27
Q9NUL7	DDX28										1.521	2.117	2.139	1.701	1.707	1.5	1.49	1.665	1.354
Q9H8H2	DDX31	1.149	0.914	1.077	0.968	1.208	1.108	1.148	0.891	0.988	0.801	0.792	0.682	0.754	0.752	0.753	0.758	0.774	0.836
Q13838	DDX39B	0.66	0.614	0.567	0.736	0.576	0.663	0.743	0.921	0.683	1.187	0.804	1.153	1.085	0.913	1.197	1.095	0.892	0.799
A0A0D9SF53	DDX3X	1.408	1.343	1.451	1.398	1.448	1.296	1.381	1.324	1.045	1.373	1.518	1.502	1.405	1.417	1.283	1.377	1.278	1.155
A0A0C4DG89	DDX46	1.339	1.28	1.234	1.322	1.317	1.178	1.186	1.16	0.978	0.995	0.919	0.941	1.01	1.024	1.078	1.072	1.032	1.081
Q9H0S4	DDX47	0.825	0.893	0.928	0.868	0.835	0.961	0.771	0.71	0.872
A0A024R8W0	DDX48
J3KTA4	DDX5	1.26	1.174	1.197	1.201	1.132	1.107	0.996	1.03	0.945	1.174	1.134	1.14	1.198	1.123	1.055	1.127	0.969	0.965
Q9BQ39	DDX50	1.236	1.003	1.08	1.035	1.124	1.016	1.192	0.992	0.965
F1T0L5	DDX51	1.166	1.128	1.202	1.045	1.113	1.043	1.316	0.973	0.915	1.166	1.18	0.983	1.079	1.02	1.035	1.054	0.915	0.898
Q8TDD1	DDX54	1.15	1.214	1.332	1.153	1.163	1.139	1.28	0.915	0.915	1.606	1.528	1.892	1.576	1.608	1.821	1.36	1.471	1.333
A0A024R9D7	DECR1
Q9NUI1	DECR2										0.955	0.904	0.838	0.893	1.004	1.001	0.905	1.002	1.06
P35659	DEK	0.936	0.887	0.934	0.964	0.897	0.864	0.82	0.906	0.795	0.755	0.679	0.766	0.701	0.705	0.763	0.793	0.793	0.829
Q9BUN8	DERL1	1.621	1.83	1.235	1.521	1.09	1.505	0.485	0.447	1.158	1.349	1.758	2.181	1.249	1.541	1.51	1.075	1.601	1.017
Q9GZP9	DERL2
A1L4Q0	DGKE	0.87	1.014	0.84	0.997	0.783	0.92	0.784	1.1	1.146
Q15392	DHCR24										1.371	1.644	1.494	1.397	1.255	1.176	1.254	1.215	1.082
A0A024R5F7	DHCR7	1.257	1.083	0.875	1.045	0.759	0.977	0.664	0.684	0.798	1.2	1.467	1.536	1.248	1.151	1.002	1.26	1.303	1.063
O43143	DHX15	1.138	1.082	1.277	1.172	1.287	1.111	1.39	1.325	0.934	1.098	1.119	1.05	1.178	1.225	1.216	1.074	0.905	0.93
A0A024R2T6	DHX30										1.327	1.233	1.188	1.198	1.031	1.264	1.067	1.016	0.95
Q9H2U1	DHX36
Q8IY37	DHX37
Q08211	DHX9	1.196	1.229	1.24	1.265	1.259	1.19	1.247	1.112	1.01	1.18	1.06	1.129	1.115	1.137	1.171	1.099	1.02	0.903
Q9BTC0	DIDO1
Q8NDZ4	DIPK2A
O60832	DKC1	1.365	1.281	1.486	1.334	1.495	1.371	1.855	1.376	1.024	1.683	1.518	1.43	1.588	1.569	1.662	1.37	1.242	1.229
A4D213	DKFZP586J0619	1.142	1.207	1.136	1.18	1.093	1.163	1.106	0.746	0.976
Q5JPC1	DKFZp667O1614	1.695	1.692	1.18	1.516	1.137	1.565	0.937	0.804	1.195	0.852	0.946	0.942	0.906	0.79	0.719	0.789	0.773	0.82
Q5HYM3	DKFZp686C0249	1.291	1.182	1.135	1.142	1.321	1.228	2.489	1.301	1.175
Q6N0B1	DKFZp686D0880
Q5HYL6	DKFZp686E1899	1.431	1.475	1.614	1.36	1.539	1.449	2.065	1.506	1.082	0.771	0.718	0.628	0.716	0.761	0.861	0.594	0.664	0.603
Q5H9N4	DKFZp686L20222	1.287	1.231	1.369	1.314	1.198	1.252	1.842	0.915	0.954	1.42	1.353	1.283	1.324	1.231	1.324	1.152	1.17	1.07
Q5HYG7	DKFZp686M24262	1.47	1.471	1.376	1.397	1.371	1.274	1.057	1.095	1.035	1.38	1.343	1.266	1.334	1.271	1.264	1.14	1.128	1.047
Q6AWA4	DKFZp686O0870	0.945	0.993	0.781	0.938	0.733	0.99	0.693	0.652	0.954	0.851	0.991	1.092	0.958	0.764	0.718	0.883	0.845	0.827
A0A024R713	DLD
Q9NPF5	DMAP1
Q86Y56	DNAAF5										1.057	1.089	0.817	1.062	1.195	1.403	0.856	0.879	0.911
P31689	DNAJA1	1.128	1.185	1.089	1.131	1.057	1.173	0.972	0.919	0.954	0.888	0.925	0.856	0.94	0.861	1.005	0.892	0.856	0.855
A0A024R6S1	DNAJA2	0.931	1.163	1.344	1.333	1.312	1.246	1.108	1.373	0.899	1.305	1.548	1.524	1.578	1.484	1.288	1.294	1.186	1.329
Q53G26	DNAJA3	0.994	1.166	1.134	1.015	1.062	1.093	1.301	1.03	0.804
Q9UBS4	DNAJB11
J3KPS0	DNAJB12
Q8IXB1	DNAJC10										1.094	1.191	1.13	1.125	1.069	1.06	1.057	0.915	0.918
Q9NVH1	DNAJC11	1.269	1.254	1.255	1.241	1.306	1.233	1.111	1.124	1.004	1.697	1.781	1.519	1.823	1.709	1.431	1.4	1.295	1.247
O75165	DNAJC13	0.976	1.216	0.681	0.858	0.779	1.038	0.906	0.678	0.897
Q96DA6	DNAJC19										1.159	1.179	1.138	1.205	1.176	1.125	1.097	1.047	1.069
O75937	DNAJC8
Q8WXX5	DNAJC9										0.669	0.503	0.586	0.593	0.538	0.578	0.539	0.567	0.597
Q6FGH9	DNCL1	1.217	1.315	1.728	1.595	1.479	1.168	1.501	1.457	1.093	1.86	2.039	1.84	1.928	1.961	1.875	1.725	1.509	1.394
P50570	DNM2	1.556	1.595	1.954	1.714	1.768	1.468	1.483	1.522	1.225	1.119	1.21	1.181	1.176	1.121	1.07	1.078	1.038	0.905
A0A024R7E3	DNMT1	0.772	0.811	0.883	0.83	0.932	0.894	1.423	0.798	0.74	1.114	1.156	1.16	1.129	1.14	1.194	1.098	1.027	1.021
Q9H147	DNTTIP1										0.978	1.021	0.954	1.168	1.104	1.049	0.96	0.849	0.848
Q9C005	DPY30	0.49	0.511	0.509	0.528	0.55	0.534	1.115	2.648	2.51	0.578	0.609	0.562	0.744	0.854	1.016	0.801	0.722	0.898
Q14126	DSG2	1.252	1.161	1.144	1.087	1.132	1.074	1.175	1.003	0.89	1.123	0.979	1.048	1.055	1.085	1.147	0.859	0.918	0.798
P15924	DSP	0.951	0.941	1.042	0.914	1.067	1.011	1.266	1.041	0.9
P33316	DUT
Q14204	DYNC1H1										1.394	1.806	1.833	1.264	1.261	1.512	1.738	1.687	1.384
Q5JPH6	EARS2	1.411	1.369	1.404	1.23	1.247	1.303	0.99	1.188	1.033	1.231	1.401	1.415	1.463	1.421	1.219	1.197	0.982	1.077
H7C2Q8	EBNA1BP2	1.046	1.062	1.131	1.019	1.129	1.016	1.251	1.261	0.956	1.627	1.351	1.311	1.434	1.367	1.335	1.306	1.17	1.131
A0A024QYX0	EBP
A0A024RAF7	ECE1
Q9NTX5	ECHDC1
P30084	ECHS1	1.23	1.052	1.129	1.293	1.071	1.088	1.366	1.242	0.891
O75521	ECI2
J3KN16	ECPAS										0.876	0.8	0.753	0.822	0.922	0.799	0.874	0.9	1.021
Q9H8V3	ECT2
P68104	EEF1A1	1.484	1.531	1.392	1.494	1.377	1.421	1.031	1.093	1.21	1.063	1.268	1.289	1.177	1.122	1.024	1.02	1.033	0.956
A0A024R3W7	EEF1B2	1.326	1.425	1.364	1.365	1.574	1.486	2.488	1.289	1.184	1.196	1.135	1.119	1.219	1.317	1.505	1.119	0.947	1.003
E9PRY8	EEF1D	1.356	1.328	1.389	1.293	1.337	1.227	1.193	1.272	0.989	1.416	1.74	1.444	1.733	1.477	1.338	1.333	1.137	1.146
P26641	EEF1G	1.036	1.142	1.054	1.058	1.12	1.093	0.904	0.815	0.934	1.544	1.636	1.536	1.626	1.586	1.376	1.455	1.241	1.198
P13639	EEF2	0.89	0.862	0.972	0.976	1.061	0.981	1.167	1.144	0.856	1.248	0.971	1.061	1.192	1.241	1.502	1.061	0.918	0.916
A0A024R9N6	EHD4
O14602	EIF1AY
P41091	EIF2S3
Q14240	EIF4A2
P55010	EIF5
I3L504	EIF5A	1.119	1.031	1.16	1.512	1.258	1.182	1.369	1.358	0.926	1.753	1.161	1.516	1.491	1.443	1.337	1.729	1.103	1.113
P56537	EIF6	0.926	0.9	1.093	0.951	1.136	0.798	1.508	1.37	0.874	1.07	0.976	0.914	1.014	0.949	1.288	0.898	0.806	0.836
Q15717	ELAVL1	1.374	1.318	1.326	1.338	1.357	1.256	1.703	1.254	1.02	1.086	1.176	1.143	1.189	1.026	0.947	0.946	0.879	0.819
Q99607	ELF4
I3L0M9	ELOB
P50402	EMD										0.528	0.518	0.511	0.503	0.546	0.537	0.481	0.46	0.481
P06733	ENO1										1.487	1.048	1.367	1.443	1.555	1.433	1.315	1.035	0.997
Q09472	EP300	1.432	1.421	1.333	1.445	1.279	1.346	1.026	1.211	1.044	1.623	1.825	1.731	1.848	1.672	1.475	1.527	1.36	1.371
Q96L91	EP400
P07814	EPRS1
O75616	ERAL1
A0A024R6D4	ERH										0.511	0.381	0.447	0.559	0.593	0.642	0.718	0.548	0.706
P30040	ERP29
Q9H6T0	ESRP2
P13804	ETFA	1.364	1.231	1.308	1.393	1.257	1.179	1.224	1.267	1.004	1.426	1.271	1.396	1.416	1.31	1.238	1.333	1.094	1.072
P38117	ETFB	1.169	1.158	1.129	1.214	1.188	1.145	1.333	1.295	0.953
Q01844	EWSR1										0.871	0.721	0.811	0.769	0.787	0.792	0.668	0.628	0.666
F1JVV5	EWSR1/ATF1 fusion	0.402	0.343	0.41	0.356	0.381	0.345	0.451	0.402	0.863	0.631	0.532	0.547	0.569	0.611	0.594	0.602	0.697	0.977
A0A024QZT2	EXOC2
Q01780	EXOSC10
Q13868	EXOSC2
Q5RKV6	EXOSC6	1.006	0.929	1.121	1.153	1.006	0.989	1.179	1.092	0.929	1.183	1.03	0.904	1.086	1.099	1.183	1.126	0.978	0.942
Q96B26	EXOSC8
A5PLM5	EXOSC9
A0A0A0MR51	FADS1										0.915	0.909	0.907	0.901	1.003	1.038	1.014	0.945	0.836
Q96CS3	FAF2
Q9NWS6	FAM118A										2.002	2.101	2.217	1.909	1.926	1.989	2.048	1.826	1.939
Q9NZB2	FAM120A
Q96A26	FAM162A	1.14	1.229	1.27	1.2	1.18	1.27	1.643	1.04	1.004
B3KM21	FAM36A	1.345	1.31	1.212	1.206	1.137	1.232	1.127	0.89	1.013
Q9BXW9	FANCD2
B7ZMF2	FANCI	1.562	1.722	1.826	1.713	1.896	1.741	2.163	1.161	1.233
K7ER00	FARSA	1.167	1.054	0.897	0.937	0.964	0.994	0.913	0.755	0.883	1.252	1.432	1.342	1.286	1.275	1.215	1.193	1.182	1.063
Q9NSD9	FARSB										0.794	0.778	0.733	0.822	0.899	1.28	0.967	0.994	1.1
P49327	FASN
Q14CZ7	FASTKD3
Q7L8L6	FASTKD5	1.627	1.732	1.448	1.667	1.454	1.458	1.265	1.312	1.158	1.11	1.439	1.313	1.276	1.311	1.363	1.041	1.028	0.947
E9PR30	FAU	0.668	0.56	0.703	0.606	0.64	0.525	0.668	0.693	0.568	0.515	0.501	0.453	0.461	0.491	0.467	0.445	0.408	0.491
P22087	FBL	1.035	0.95	1.006	0.976	0.928	0.841	0.781	0.914	0.747	0.912	0.885	0.864	0.867	0.81	0.815	0.806	0.772	0.795
J3KNZ9	FBRS
A0A1W2PQ47	FDFT1
P14324	FDPS
P22830	FECH
Q6FHX6	FEN1	1.171	1.234	1.198	1.176	1.266	1.153	1.272	1.142	0.931	1.329	1.435	1.416	1.371	1.399	1.283	1.339	1.236	1.121
Q6UN15	FIP1L1	1.507	1.614	1.886	1.798	2.277	1.797	1.712	1.86	1.345	1.004	1.054	0.966	1.098	1.079	1.071	0.949	0.882	0.847
Q14318	FKBP8
A0A024R7K6	FKSG24
Q13045	FLII	1.023	1.095	1.238	1.17	1.252	1.077	1.609	1.405	0.847	1.396	1.411	1.246	1.316	1.364	1.392	1.206	1.09	1.04
Q9H7I9	FLJ00094
A0A023T6R1	FLJ10292
P21333	FLNA
A0A024R321	FLNB
E7EMK3	FLOT2	1.375	1.756	0.976	1.162	1.026	1.386	0.902	0.595	1.029	2.869	2.144	3.093	1.857	2.45	3.29	1.816	3.067	1.508
I3L1Y9	FLYWCH2	1.331	1.414	1.605	1.417	1.487	1.258	1.791	1.352	1.014	1.292	1.33	1.431	1.464	1.555	1.585	1.402	1.078	1.135
E9PFD3	FOXP1										1.343	1.326	1.277	1.376	1.354	1.123	1.28	1.073	1.044
A4D0T4	FOXP2	1.249	1.389	1.793	1.437	1.638	1.555	1.844	1.111	1.138
Q8IVH2	FOXP4										1.747	1.794	1.477	1.657	1.909	1.596	1.524	1.545	1.476
Q96CU9	FOXRED1
Q14331	FRG1
O95073	FSBP	1.65	1.578	1.55	1.617	1.597	1.479	0.885	1.227	1.191
Q8IY81	FTSJ3	1.564	1.606	1.943	1.713	1.862	1.496	1.849	1.86	1.148	1.413	1.725	1.708	1.361	1.323	1.302	1.272	1.43	1.196
P06241	FYN
Q8TAE8	GADD45GIP1	1.096	1.058	0.976	0.851	0.853	0.928	0.722	0.659	0.648
A0A1L7NY41	GALNT2	0.972	0.91	0.993	0.967	1.047	0.827	1.052	1.1	0.923	2.021	1.731	1.669	1.998	1.954	1.638	1.814	1.247	1.421
P04406	GAPDH	1.104	1.189	1.267	1.383	1.395	1.208	1.593	1.41	0.998	1.619	1.326	1.513	1.567	1.606	1.589	1.57	1.212	1.201
A0A024RDJ3	GAR1	0.99	0.823	0.903	0.865	0.93	0.773	0.912	0.974	0.835
Q8N5Q1	GARIN5B
P41250	GARS1	1.274	1.037	1.109	1.129	1.045	0.973	1.13	1.136	0.861	1.492	1.302	1.475	1.363	1.438	1.327	1.575	1.182	1.068
O75600	GCAT	1.128	0.967	1.069	0.917	1.075	0.989	1.321	0.915	0.828	1.325	1.659	1.623	1.511	1.467	1.363	1.215	1.134	1.211
A0A024R7F9	GCDH	1.519	1.555	1.603	1.461	1.507	1.431	1.217	1.242	1.138	1.589	1.834	1.679	1.655	1.598	1.443	1.436	1.386	1.317
O75223	GGCT
A7YA96	GGCX	0.925	0.872	0.996	0.901	0.971	0.923	1.064	0.994	0.822
I1E4Y6	GIGYF2
Q53GS7	GLE1	1.37	1.365	1.197	1.329	1.101	1.254	0.838	0.795	1.032	1.218	1.323	1.211	1.325	1.171	1.151	1.158	0.986	0.948
A0A1K0GXZ1	GLNC1	1.284	1.516	1.742	1.483	1.568	1.615	2.297	1.415	1.1
Q68CQ7	GLT8D1	1.692	1.512	1.416	1.674	1.357	1.401	0.715	0.816	1.214
E9KL48	GLUD1
P49915	GMPS
P63096	GNAI1
P04899	GNAI2	1.146	1.169	0.878	1.136	0.935	1.16	0.864	0.679	0.902	1.391	1.047	1.24	0.883	1.325	1.567	0.947	1.38	1.034
P08754	GNAI3	1.453	1.47	1.091	1.304	1.032	1.308	0.817	0.722	1.018	1.938	1.917	2.208	1.719	1.607	1.48	1.489	1.707	1.178
G9FP35	GNAQ
Q5JWF2	GNAS	1.189	1.165	1.481	1.272	1.603	1.373	3.175	1.308	0.942	1.238	1.093	1.04	1.157	1.129	1.295	0.985	1.001	0.899
A0A024R056	GNB1	1.429	1.433	1.196	1.284	1.242	1.246	1.112	0.915	0.956	1.261	0.995	1.082	1.115	1.273	1.2	0.959	0.956	0.81
Q9BYB4	GNB1L
P62879	GNB2	1.287	1.418	1.267	1.257	1.301	1.317	1.419	1.011	1.028	1.181	1.013	1.024	1.07	1.146	1.305	1.062	1.088	0.972
Q9HAV0	GNB4										1.323	1.072	1.263	1.116	1.337	1.117	1.005	1.23	0.957
Q13823	GNL2	1.173	1.269	1.346	1.228	1.372	1.248	1.525	1.023	0.918
A0A024R2Z6	GNL3	1.468	1.467	1.326	1.449	1.265	1.308	0.876	0.974	1.077	1.319	1.452	1.364	1.401	1.23	1.176	1.182	1.123	1.09
A0A024R9Y6	GNL3L	1.07	1.108	1.304	1.08	1.187	1.127	1.614	0.929	0.922	1.215	1.221	1.309	1.156	1.181	1.045	1.138	1.109	0.981
Q9Y3E0	GOLT1B	1.26	1.634	1.186	1.633	1.14	1.215	0.914	0.849	1.044	0.903	1.378	1.075	1.39	1.117	1.121	0.916	1.109	0.929
Q5T3I0	GPATCH4
Q9UKJ3	GPATCH8	1.31	1.205	1.402	1.244	1.367	1.156	1.155	1.345	0.923	1.496	1.575	1.475	1.601	1.472	1.37	1.291	1.212	1.179
K7EJ20	GPX4
Q14687	GSE1
G3V4T6	GSTZ1	0.822	0.882	0.892	0.882	0.902	0.861	1.184	0.953	0.72
X5DR09	GTF2I	1.18	1.173	1.161	1.114	1.214	1.145	1.304	1.054	0.947	1.021	0.885	0.918	0.99	0.979	0.999	0.893	0.769	0.816
Q8WUA4	GTF3C2	0.883	0.867	0.898	0.714	0.906	0.8	1.206	0.668	0.65	0.888	0.873	0.769	0.773	0.831	0.94	0.788	0.786	0.817
Q9UKN8	GTF3C4
Q9BX10	GTPBP2	1.313	1.224	0.916	1.086	0.872	1.086	0.586	0.598	0.929
D2CFK9	GTPBP4	1.379	1.383	1.37	1.312	1.286	1.226	0.99	1.045	1.009	1.156	1.138	1.079	1.095	1.104	1.139	0.957	0.98	0.882
H0Y2S1	GTPBP6
Q92522	H1-10
P16403	H1-2	0.834	0.825	0.988	0.881	0.907	0.735	0.779	0.824	0.744	0.761	0.671	0.65	0.689	0.646	0.626	0.649	0.576	0.598
P16401	H1-5	0.815	0.787	0.959	0.804	0.91	0.769	0.751	0.815	0.742	0.72	0.672	0.605	0.678	0.658	0.625	0.6	0.518	0.573
Q6FI13	H2AC18; H2AC19										1.468	1.282	1.346	1.289	1.155	1.493	1.39	1.162	1.606
P0C0S5	H2AZ1	1.033	0.968	1.09	0.977	0.979	0.94	0.95	0.975	0.892
P06899	H2BC11	0.935	0.992	1.233	1.033	1.248	1.113	1.494	1.104	0.979	2.929	2.877	2.878	3.168	2.852	2.636	3.082	2.233	2.807
P68431	H3C1; H3C10; H3C11; H3C12; H3C2; H3C3; H3C4; H3C6; H3C7; H3C8	0.861	0.801	1.143	0.937	1.168	0.821	1.304	1.373	0.93	0.991	0.909	0.916	0.856	0.953	0.919	0.894	0.787	0.894
P62805	H4C1; H4C11; H4C12; H4C13; H4C14; H4C15; H4C16; H4C2; H4C3; H4C4; H4C5; H4C6; H4C8; H4C9	1.141	0.557	0.54	0.474	0.587	0.509	0.834	0.488	0.416
P55084	HADHB	1.554	1.578	2.045	1.658	1.776	1.651	2.552	1.303	1.039
O00165	HAX1
Q1HDL3	HBEBP2BPA	1.403	1.456	0.981	1.138	1.023	1.297	0.844	0.66	1.043	1.308	1.989	2.301	1.382	2.02	1.526	1.133	1.884	1.28
A0A024RBY9	HCCS										1.161	1.002	0.879	1.033	1.184	1.213	0.919	0.842	0.837
A6NEM2	HCFC1	1.005	0.993	1.073	1.071	1.078	0.961	1.077	1.089	0.854	0.943	0.871	0.871	0.946	0.983	0.952	0.927	0.778	0.811
B5BU61	HDAC1	1.009	1.005	0.973	1.003	0.989	0.907	1.152	0.982	0.845
Q92769	HDAC2
B2RWN5	HEATR1	0.871	0.929	0.587	0.831	0.573	0.789	0.367	0.469	1.14	1.726	2.204	2.494	1.874	1.479	1.484	1.699	1.833	1.302
V9HW90	HEL-75
V9HW43	HEL-S-102	1.315	1.369	1.363	1.373	1.425	1.293	1.135	1.149	1.051	1.277	1.379	1.331	1.31	1.299	1.082	1.17	1.07	0.996
V9HW26	HEL-S-123m	1.29	1.219	1.293	1.262	1.193	1.1	1.04	1.141	1.022	1.483	1.547	1.497	1.587	1.565	1.451	1.414	1.196	1.145
V9HWC7	HEL-S-128m
V9HW31	HEL-S-271	1.07	1.033	1.052	1.173	1.119	1.071	1.215	1.182	0.931	1.641	1.37	1.492	1.562	1.548	1.645	1.589	1.236	1.132
A0A0K0K1K4	HEL-S-276
Q5U077	HEL-S-281
V9HW12	HEL-S-2a
V9HWB8	HEL-S-30	1.397	1.271	1.317	1.355	1.284	1.25	1.081	1.064	0.975	1.445	1.333	1.389	1.338	1.277	1.231	1.173	1.057	1.018
A0A0K0K1K7	HEL-S-304
V9HWH9	HEL-S-43	0.686	0.573	0.711	0.894	0.871	0.601	0.914	1.108	0.677	1.888	1.058	1.261	1.787	1.465	1.505	2.141	1.05	1.097
V9HW37	HEL-S-69	1.452	1.298	1.299	1.423	1.319	1.269	0.993	0.997	1	1.479	1.756	1.71	1.646	1.333	1.303	1.382	1.342	1.297
V9HW80	HEL-S-70
V9HW22	HEL-S-72p	1.072	1.032	1.121	1.099	1.215	1.079	1.492	1.264	1.001	1.231	1.138	1.111	1.2	1.292	1.235	1.15	0.992	1.041
V9HWB4	HEL-S-89n	0.989	0.998	1.163	1.006	1.267	1.05	1.631	1.372	0.974	1.377	1.174	1.289	1.395	1.488	1.572	1.392	1.195	1.221
V9HW88	HEL-S-99n
V9HWE1	HEL113	1.138	1.105	1.157	1.091	1.127	1.04	1.189	1.203	1.003	1.442	1.439	1.337	1.346	1.243	1.331	1.214	1.207	1.119
V9HWA6	HEL32
A0A0B4J1V9	HELLS	1.349	1.341	1.384	1.32	1.435	1.291	1.23	1.147	1.044	0.905	0.903	0.826	0.907	1.008	1.187	1.033	0.999	1.078
O75146	HIP1R										2.097	2.349	2.176	2.238	2.086	1.721	2.183	1.763	1.758
A3R0T8	HIST1H1E	1.111	1.123	1.321	1.115	1.265	0.965	0.97	1.18	0.899	0.971	0.866	0.824	0.859	0.812	0.768	0.798	0.651	0.735
A0A0U2R0E6	HLA-C
Q5T6U8	HMGA1										0.051	0.044	0.069	0.103	0.166	0.195	0.277	0.387	1.503
P17096	HMGA1	0.393	0.38	0.469	0.539	0.524	0.446	0.504	0.654	0.54	0.048	0.039	0.046	0.052	0.05	0.065	0.13	0.244	1.033
A0A024RDR0	HMGB1	0.476	0.529	0.636	0.62	0.772	0.535	0.879	0.827	0.774	0.909	0.573	0.757	0.815	1.012	0.94	0.918	0.857	0.953
P26583	HMGB2
O15347	HMGB3										1.052	0.762	0.95	1.008	1.348	1.22	1.208	1.014	1.044
A0A087WT44	HMOX2
Q13151	HNRNPA0	0.909	0.916	1.035	1.045	1.038	0.955	1.081	1.042	0.765	0.518	0.439	0.465	0.488	0.521	0.504	0.429	0.394	0.469
P22626	HNRNPA2B1	1.096	1.092	1.309	1.339	1.337	1.061	1.325	1.344	0.947	1.011	0.74	0.905	0.966	1.025	0.922	0.956	0.687	0.718
P51991	HNRNPA3	1.18	1.22	1.255	1.356	1.371	1.236	1.531	1.443	1.103	0.923	1.124	0.949	1.163	0.979	1.166	0.94	0.91	0.868
Q14103	HNRNPD	0.699	0.614	0.653	0.817	0.714	0.623	0.785	0.931	0.666	0.116	0.085	0.099	0.097	0.097	0.103	0.129	0.115	0.391
A0A024RDF6	HNRNPDL; HNRPDL
G8JLB6	HNRNPH1	1.317	1.293	1.268	1.39	1.269	1.211	1.083	1.119	1.039	1.415	1.381	1.419	1.449	1.39	1.288	1.303	1.155	1.076
P55795	HNRNPH2										1.598	1.725	1.427	1.689	1.743	1.741	1.646	1.522	1.553
P14866	HNRNPL	1.236	1.205	1.477	1.513	1.509	1.186	1.391	1.696	1.06	1.259	1.151	1.199	1.276	1.261	1.191	1.25	0.921	0.956
P52272	HNRNPM	1.388	1.48	1.497	1.443	1.453	1.346	1.347	1.387	1.094	1.254	1.271	1.191	1.239	1.183	1.057	1.102	0.99	0.957
Q00839	HNRNPU	0.886	0.836	0.763	0.865	0.755	0.79	0.637	0.709	0.743	0.625	0.596	0.631	0.617	0.546	0.563	0.607	0.562	0.567
Q1KMD3	HNRNPUL2	0.908	0.903	1.046	1.027	1.172	0.928	1.148	1.271	0.924
A0A024RAZ7	HNRPA1	1.148	1.111	1.343	1.439	1.512	1.202	1.873	1.697	1.088	1.389	1.022	1.262	1.249	1.405	1.512	1.3	0.991	0.967
A0A024R7T3	HNRPF	1.303	1.187	1.21	1.341	1.071	1.058	0.643	1.007	0.914
A0A024QZK8	HNRPH3	1.399	1.296	1.349	1.507	1.441	1.259	1.322	1.562	1.023	0.946	0.89	0.889	0.961	0.958	0.906	0.855	0.729	0.701
Q5EC54	HNRPK	0.96	0.872	0.822	0.99	0.867	0.841	0.728	0.831	0.745	0.652	0.547	0.63	0.612	0.705	0.672	0.649	0.594	0.699
A0A0S2Z5U3	HNRPLL										1.184	1.127	1.032	1.144	1.287	1.27	1.128	1.025	0.938
Q8IX15	HOMEZ
Q9NYD6	HOXC10
Q5SSJ5	HP1BP3	1.05	1.023	1.164	1.075	1.201	0.969	1.28	1.178	0.884	1.13	1.174	1.129	1.139	1.25	1.396	1.003	0.93	0.912
Q96IR7	HPDL	1.238	1.135	1.273	1.222	0.969	1.211	1.292	1.104	0.967
A0A0S2Z410	HSD17B10	1.283	1.16	1.461	1.316	1.35	1.154	1.671	1.396	0.98	1.288	1.297	1.23	1.33	1.302	1.314	1.237	1.011	1.001
Q8NBQ5	HSD17B11	1.686	2.004	1.597	1.903	1.342	1.672	1.199	1.072	1.308	1.02	1.203	1.169	0.951	1.122	0.998	1.097	1.159	0.884
D3DR22	HSD17B12	1.672	2	1.579	1.982	1.441	1.973	1.072	0.801	1.628
Q6YN16	HSDL2	1.017	1.076	0.901	1.095	0.9	1.079	0.793	0.693	0.903	0.982	0.958	0.983	0.949	0.897	1.022	0.897	0.921	0.868
P08238	HSP90AB1	1.286	1.241	1.267	1.275	1.255	1.166	1.264	1.153	1.007	1.242	1.184	1.149	1.226	1.225	1.161	1.177	0.957	0.944
P14625	HSP90B1
A0A1B0GTF3	HSPA12A										0.892	1.056	1.315	1.153	1.195	1.353	1.22	1.457	1.072
P38646	HSPA9	0.831	0.784	0.967	0.866	1.038	0.891	1.378	1.373	0.981	1.035	1.027	0.986	1.113	1.209	1.216	1.058	0.912	0.919
Q9UJY1	HSPB8
A0A024R7L2	HSPC142
P10809	HSPD1	1.188	1.089	1.142	1.188	1.126	1.058	0.992	1.174	0.942	1.582	1.475	1.564	1.672	1.495	1.352	1.625	1.228	1.227
P61604	HSPE1	0.499	0.4	0.586	0.643	0.602	0.423	1.099	1.202	0.675
Q9BUP3	HTATIP2
Q5T440	IBA57
P05362	ICAM1	1.365	1.532	1.499	1.484	1.482	1.352	1.143	1.278	1.152	1.37	1.423	1.411	1.555	1.485	1.288	1.301	1.184	1.16
O60725	ICMT										1.23	1.225	1.055	1.242	1.288	1.221	1.026	1.013	1.054
P48735	IDH2	1.299	1.484	0.865	1.277	0.822	1.436	0.743	0.707	1.067	1.527	1.646	1.574	1.769	1.564	1.359	1.41	1.249	1.219
P50213	IDH3A
A0A087WZN1	IDH3B	1.421	1.552	1.396	1.519	1.438	1.461	1.031	1.121	1.181	1.537	1.93	1.679	1.724	1.581	1.556	1.561	1.515	1.367
J7NNX4	IFGGE
Q16666	IFI16	0.822	0.827	0.796	0.802	0.708	0.764	0.813	0.725	0.772	0.771	0.56	0.567	0.525	0.586	0.667	0.423	0.521	0.555
A0A0A0MTH3	ILK
Q9H0C8	ILKAP	1.329	1.407	1.291	1.401	1.19	1.234	1.21	1.288	1.059
A1L0T0	ILVBL
Q16891	IMMT	1.175	1.099	1.156	1.107	1.161	1.133	1.2	0.938	0.87
A0A024R9R7	INOC1
A0A024RDK4	INTS12
Q9NVM9	INTS13
Q9H0H0	INTS2										1.138	1.175	1.187	1.071	1.129	1.158	0.922	0.966	0.85
Q68E01	INTS3
Q6P9B9	INTS5
Q9UL03	INTS6	0.964	0.984	0.953	0.911	1.034	1.005	0.882	0.816	0.76	1.1	1.12	1.017	1.074	1.009	1.062	0.929	0.861	0.879
Q9NVH2	INTS7
Q75QN2	INTS8	1.259	1.209	1.286	1.201	1.125	1.313	1.682	0.841	0.88	0.825	0.811	0.889	0.842	0.825	0.827	0.804	0.815	0.749
O95373	IPO7
A4QPB0	IQGAP1	1.31	1.216	1.085	1.218	1.111	1.161	1.095	1.004	0.942	1.019	1.039	0.906	0.946	1.153	0.886	1.093	0.803	0.843
Q9BUE6	ISCA1
Q9H1K1	ISCU
Q96AZ6	ISG20
Q9H9L3	ISG20L2	0.714	0.771	0.987	0.775	0.866	0.668	0.919	1.067	0.767	0.686	0.703	0.629	0.585	0.647	0.575	0.599	0.518	0.737
P05556	ITGB1	1.068	0.944	0.984	0.971	0.975	0.841	0.824	0.84	0.813	1.038	0.789	0.962	0.925	0.975	0.937	0.879	0.832	0.862
Q14643	ITPR1
Q14573	ITPR3	1.425	1.563	1.315	1.253	1.428	1.356	0.92	0.797	1.144
P23458	JAK1	1.363	1.333	1.295	1.247	1.247	1.194	1.02	1.081	0.978	1.487	1.884	1.787	1.804	1.715	1.55	1.481	1.44	1.365
Q15652	JMJD1C	1.123	1.012	1.021	0.946	1.037	0.968	0.956	0.88	0.811
A0A024QZY1	JTV1
A0A024R1X8	JUP	0.943	0.908	0.867	0.971	0.888	0.887	1.358	1.104	0.936	1.343	1.26	1.127	1.255	1.057	1.392	1.206	1.201	1.14
O60341	KDM1A	1.157	1.118	1.246	1.149	1.278	1.146	1.225	1.3	1.048	1.061	1.076	1.037	1.079	1.141	1.115	0.997	0.954	0.967
Q92945	KHSRP	1.399	1.274	1.467	1.378	1.443	1.22	1.28	1.434	0.983	1.491	1.658	1.577	1.68	1.622	1.451	1.457	1.172	1.172
Q9ULH0	KIDINS220										1.264	1.264	1.276	1.179	1.248	1.39	1.117	1.018	1.08
Q14807	KIF22	0.952	0.818	0.99	0.904	0.946	0.971	1.136	0.965	0.827
O60870	KIN
Q13118	KLF10	0.931	0.852	0.956	0.955	1.382	1.257	1.617	1.628	1.072
Q9BXK1	KLF16	0.401	0.373	0.493	0.676	1.023	1.226	1.112	1.265	0.905
O43474	KLF4
Q13887	KLF5	0.816	0.956	1.027	0.894	1.115	1.267	1.953	1.448	1.059
Q03164	KMT2A
O14686	KMT2D
Q1ED39	KNOP1
Q13601	KRR1	1.394	1.351	1.721	1.478	1.782	1.334	1.448	1.328	1.187	1.675	1.533	1.557	1.578	1.815	1.551	1.637	1.325	1.326
H6VRG1	KRT1	0.526	0.525	0.621	0.455	0.976	0.604	2.216	1.121	0.773	0.669	0.872	0.596	0.654	0.52	0.793	0.817	0.88	0.9
P13645	KRT10	0.451	0.442	0.554	0.46	0.826	0.722	2.181	1.09	0.969	0.735	0.838	0.607	0.644	0.472	0.698	0.84	0.993	1.099
Q99456	KRT12	1.175	1.072	0.815	1.041	0.772	1.007	0.558	0.628	0.829
A1A4E9	KRT13
P02533	KRT14	0.672	0.538	0.721	0.524	1.383	0.794	4.778	1.278	0.865
P08779	KRT16	0.511	0.438	1.034	0.704	1.369	0.867	5.851	1.206	0.798
P35908	KRT2	0.301	0.233	0.375	0.306	0.47	0.481	1.909	0.86	0.632	0.91	0.964	0.591	0.704	0.519	0.73	0.987	0.951	0.969
P13647	KRT5	0.657	0.671	0.929	0.62	1.166	0.76	2.606	1.109	0.655	0.899	0.877	0.693	0.85	0.782	1.182	0.913	0.821	0.874
P08729	KRT7										2.018	1.966	1.975	1.798	1.463	1.584	1.837	1.628	1.547
F8W1S1	KRT74
Q8N1N4	KRT78
P05787	KRT8	1.058	0.992	0.89	0.903	0.864	0.894	0.678	0.747	0.783	1.061	1.144	1.013	1.045	0.946	1.08	0.927	1.248	0.945
P35527	KRT9	0.478	0.464	0.572	0.421	1.027	0.661	2.88	1.237	0.866	0.467	0.708	0.402	0.478	0.487	0.699	0.717	0.704	0.715
A0A024R3Z5	LANCL1
Q71RC2	LARP4
Q92615	LARP4B
Q9Y4W2	LAS1L
A0A024R3R5	LBR	0.864	0.825	0.545	0.728	0.57	0.806	0.367	0.35	0.593	1.084	1.117	1.096	1.072	0.942	1.038	0.91	0.99	0.799
Q6UWP7	LCLAT1
P00338	LDHA
A0A024R4R9	LENG8	1.672	1.612	2.095	1.51	1.895	1.407	1.93	1.468	0.952	1.402	1.167	1.262	1.387	1.383	1.431	1.288	1.078	1.009
O95202	LETM1	1.326	1.293	1	1.258	1.095	1.188	1.008	0.931	1.051	1.117	1.06	1.034	1.18	1.096	1.065	1.043	0.926	0.914
P09382	LGALS1	1.328	1.236	1.178	1.313	1.088	1.084	1.006	0.969	0.927	1.144	1.171	1.179	1.221	1.021	0.913	1.06	0.899	0.888
P49916	LIG3	0.085	0.088	0.094	0.091	0.096	0.095	0.182	0.275	0.834	0.122	0.105	0.109	0.114	0.125	0.136	0.179	0.318	1.11
Q6MZP7	LIN54
A0A024R2A7	LMAN1
P02545	LMNA	1.491	1.314	2.077	1.373	1.82	1.168	2.202	1.853	1.076	1.526	1.606	1.483	1.597	1.781	1.638	1.535	1.163	1.167
P20700	LMNB1										1.443	1.554	1.454	1.392	1.245	1.011	1.355	1.196	0.961
P27635	LOC100768740; LOC101344695; LOC105294701; LOC112632580; Rpl10; RPL10	1.322	1.246	1.101	1.168	1.18	1.2	0.928	0.772	1.069	1.836	1.779	1.635	1.652	1.6	1.654	1.56	1.414	1.358
A0A024R1R8	LOC112268293
A4D1G5	LOC392748										1.438	1.452	1.368	1.461	1.524	1.393	1.263	0.947	0.941
E5KMI6	LONP1	1.35	1.252	1.232	1.306	1.267	1.214	1.193	1.11	1.02	1.154	1.061	1.151	1.165	1.114	1.145	1.063	0.974	0.941
Q8NF37	LPCAT1										1.325	1.35	1.447	1.459	1.389	1.196	1.305	1.112	1.094
Q92604	LPGAT1	1.028	1.146	0.777	0.974	0.842	1.277	0.949	0.704	1	1.403	1.584	1.465	1.457	1.384	1.356	1.292	1.179	1.212
E5KNY5	LRPPRC	1.267	1.255	1.11	1.243	1.095	1.21	0.84	0.809	1.005	1.109	1.282	1.282	1.195	1.129	1.083	1.127	1.162	0.997
Q96AG4	LRRC59	0.994	0.971	0.974	1.07	1.009	1.06	1.236	0.888	0.929	1.498	1.249	1.456	1.462	1.404	1.307	1.494	1.155	1.185
A0A024R2K4	LRRFIP2
Q9UFC0	LRWD1
B2R5H5	LSM3
A0A0A6YYJ8	LUC7L2	1.055	1.094	0.998	1.185	0.996	1.03	0.755	0.753	1.004	1.738	1.609	1.972	1.67	1.538	1.498	1.586	1.383	1.303
J3KPP4	LUC7L3	1.096	1.046	1.095	1.149	1.284	1.049	0.886	1.12	0.854	0.871	0.795	0.867	0.88	0.793	0.744	0.801	0.558	0.653
Q6NUK7	LYN
Q5U5X0	LYRM7
Q8WWC4	MAIP1
A0A024RAM4	MAP1B
P46734	MAP2K3
E7EVA0	MAP4
A8MXP9	MATR3	1.257	1.241	1.178	1.254	1.215	1.244	1.301	1.119	0.984	1.198	1.351	1.283	1.365	1.282	1.231	1.168	1.068	1.057
Q9Y6X3	MAU2
P56270	MAZ	0.086	0.063	0.079	0.078	0.097	0.146	0.384	0.619	0.52
Q9UBB5	MBD2
O95243	MBD4
A0A0A0MQX8	MBNL1	0.91	0.865	0.97	0.842	0.934	0.863	1.245	1.288	0.915	1.523	1.508	1.626	1.758	1.692	1.443	1.58	1.231	1.265
Q96N66	MBOAT7										0.932	0.593	0.69	0.828	1.014	1.147	0.752	0.729	0.795
Q9HCC0	MCCC2	1.458	1.442	1.322	1.717	1.218	1.419	1.519	1.004	1.194	1.144	1.163	1.088	1.065	1.104	1.239	1.199	1.087	0.984
A0A0S2Z492	MCM3
O60318	MCM3AP
A0A0S2Z4A5	MCM7	1.432	1.385	1.231	1.324	1.217	1.294	1.03	0.921	1.059	1.17	1.234	1.118	1.16	1.105	1.058	1.015	0.959	0.974
Q8NE86	MCU										1.219	1.381	1.4	1.358	1.232	1.228	1.146	1.241	1.145
Q96AQ8	MCUR1
A0A024R4K3	MDH2	0.946	0.88	1.113	1.382	1.486	1.021	1.718	1.933	0.98	1.711	1.185	1.51	1.599	1.735	1.926	1.907	1.167	1.306
Q9NU22	MDN1
Q93074	MED12	1.368	1.341	1.294	1.332	1.123	1.317	1.081	0.959	1.071
Q9Y2X0	MED16
Q5JWT2	MED23
A0A0B4J1W0	MED24	1.426	1.399	1.05	1.291	1.12	1.199	0.796	0.746	1.07
U4PSC4	MED4
A6NJ78	METTL15										1.071	1.174	1.347	0.957	1.041	1.095	0.984	1.34	0.991
A0A024R118	METTL7A	1.267	1.194	1.141	1.152	1.083	1.072	1.164	0.915	0.926	1.503	1.496	1.509	1.485	1.479	1.523	1.215	1.294	1.16
D6RE79	MFSD10	1.063	1.098	0.98	1.069	0.906	1.148	1.264	1.041	0.893
A0A024RAE5	MGC10993
A0A024RAG1	MGC4268
P10620	MGST1	1.778	1.675	1.25	1.476	1.121	1.485	0.759	0.738	1.236	1.442	1.306	1.565	1.425	1.533	1.192	1.253	1.154	0.978
Q5VV89	MGST3	1.663	1.556	1.383	1.24	0.926	1.31	0.689	0.423	0.955
A0A0U1RRK1	MICU1
A0A1C7CYX1	MIDEAS
P14174	MIF	1.29	1.109	1.291	1.382	1.561	1.154	1.807	1.448	0.982	1.735	1.205	1.425	1.415	1.585	1.401	1.664	1.238	1.259
Q8IVT2	MISP	1.315	1.311	1.651	1.331	1.576	1.264	1.844	1.472	0.988	1.12	1	0.946	1.053	1.231	1.203	0.967	0.888	0.875
P46013	MKI67	1.126	1.072	1.283	1.092	1.274	1.038	1.415	1.333	0.91	1.152	1.144	1.114	1.193	1.299	1.255	1.108	0.966	0.943
Q9BU76	MMTAG2
Q13724	MOGS	0.867	0.957	1.007	1.008	0.759	0.931	0.894	1.165	1.272	1.109	0.932	1.068	1.08	0.92	0.995	1.25	1.227	1.081
Q9UBU8	MORF4L1
Q9UJG1	MOSPD1
P29372	MPG	0.216	0.197	0.242	0.21	0.252	0.215	0.301	0.353	0.639	0.301	0.284	0.261	0.301	0.312	0.363	0.335	0.428	0.752
A0A024R395	MRE11A	1.387	1.246	1.302	1.427	1.253	1.221	1.142	1.166	1.058
F2Z2K7	MRPL10
Q7Z7H8	MRPL10	1.134	1.159	1.115	1.163	1.117	1.192	0.908	0.958	0.922	0.991	0.902	0.947	0.97	0.903	0.821	0.908	0.786	0.755
P52815	MRPL12	1.16	1.101	1.157	1.245	1.286	1.39	1.499	1.16	0.913	1.734	1.745	1.876	1.938	1.557	1.566	1.787	1.365	1.337
Q6P1L8	MRPL14	1.182	1.148	1.573	1.158	1.52	1.104	1.978	1.681	1.011
Q9NRX2	MRPL17
P49406	MRPL19
S4R369	MRPL37	1.268	1.299	1.278	1.294	1.337	1.272	1.069	1.056	1.16	1.382	1.088	1.059	1.154	1.305	1.229	1.216	1.11	1.03
Q96DV4	MRPL38
Q9NYK5	MRPL39										1.528	1.343	1.415	1.444	1.318	1.403	1.274	1.132	1.045
Q9HD33	MRPL47	1.497	1.467	1.266	1.433	1.434	1.49	1.208	0.718	1.088	1.391	1.421	1.538	1.356	1.516	1.329	1.118	1.087	0.964
Q96EL3	MRPL53
A0A024R0H2	MRPS12
C9JJ19	MRPS34
J3QLS3	MRPS7										1.238	1.327	1.206	1.227	1.211	1.385	1.049	0.974	1.022
P82933	MRPS9	1.389	1.27	1.724	1.701	1.832	1.517	1.231	1.534	1.196	1.628	1.584	1.57	1.564	1.243	1.242	1.444	0.933	1.236
A0A024R850	MRRF
P43246	MSH2	0.713	0.696	0.694	0.682	0.663	0.672	0.76	0.653	0.789	0.705	0.771	0.718	0.746	0.719	0.757	0.688	0.7	0.756
P20585	MSH3	0.52	0.471	0.446	0.478	0.473	0.48	0.577	0.481	0.713
P52701	MSH6	1.345	1.301	1.598	1.263	1.415	1.231	1.59	1.354	0.963	1.032	1.269	1.224	1.306	1.436	1.385	1.158	1.201	1.148
Q8N5Y2	MSL3
Q549C5	MST065	1.382	1.409	1.639	1.572	1.548	1.55	1.71	1.53	1.175	1.444	1.686	1.506	1.699	1.84	1.879	1.971	1.782	1.884
O94776	MTA2
Q5VT66	MTARC1	1.432	1.408	1.554	1.555	1.665	1.382	1.494	1.505	1.18	1.403	1.258	1.244	1.401	1.539	1.506	1.179	1.045	0.972
Q969Z3	MTARC2	1.469	1.445	1.226	1.344	1.472	1.503	1.261	0.97	1.177
Q96DY7	MTBP
Q9Y6C9	MTCH2	0.752	0.737	0.737	0.713	0.752	0.731	1.018	0.954	0.769
Q96E29	MTERF3	1.246	1.273	0.953	1.42	0.936	1.362	0.701	0.695	1.18	0.945	1.118	1.154	1.132	1.279	1.138	1.067	1.121	0.994
Q9H4K7	MTG2
B7ZM99	MTHFD1L										0.853	0.989	0.878	0.898	0.842	0.862	0.882	0.8	0.771
Q9NVV4	MTPAP	1.098	1.025	0.918	0.943	0.785	0.9	0.675	0.779	0.732	1.06	1.163	1.083	1.141	1.011	0.897	1.025	0.888	0.876
A0A0A0MRK6	MTX1	1.308	1.693	0.951	1.49	0.945	1.502	0.919	0.712	1.152
Q14764	MVP										2.13	1.814	1.92	2.113	1.623	1.332	1.683	1.583	1.551
Q9BQG0	MYBBP1A	1.007	1.084	0.955	1.034	0.924	0.99	0.762	0.675	0.906	0.926	1.07	1.155	1.005	1	0.975	0.933	0.999	0.913
P35580	MYH10
Q7Z406	MYH14
Q9Y2K3	MYH15
P35579	MYH9	1.275	1.47	1.193	1.087	1.286	1.207	0.677	0.545	1.012	1.697	1.46	1.759	1.198	1.96	2.349	1.103	1.834	1.019
J3QRS3	MYL12A	1.064	0.938	0.755	0.777	1.053	1.154	0.477	0.41	0.889	0.959	1.001	0.94	0.86	1.063	1.576	0.96	1.102	0.942
B7Z6Z4	MYL6	1.224	1.614	1.295	1.264	1.356	1.395	0.708	0.634	1.114	1.664	1.276	1.581	1.482	1.935	2.1	1.298	1.643	1.182
Q92614	MYO18A	1.273	1.237	1.352	1.163	1.299	1.228	1.288	1.14	0.98	1.515	1.475	1.267	1.482	1.313	1.389	1.273	1.109	1.117
O43795	MYO1B	1.192	1.243	1.066	1.076	1.069	1.126	1.014	0.834	0.969	1.74	1.623	1.742	1.471	1.552	1.582	1.329	1.491	1.072
O00159	MYO1C	1.313	1.325	1.144	1.164	1.156	1.197	0.977	0.729	0.926	1.78	1.607	1.654	1.436	1.531	1.7	1.301	1.506	1.198
D3DTH7	MYO1C
Q12965	MYO1E	1.411	1.453	1.233	1.319	1.397	1.307	0.999	0.985	1.074	1.87	1.665	1.667	1.52	1.633	1.793	1.408	1.508	1.263
Q9NQX4	MYO5C	1.507	1.638	1.274	1.524	1.253	1.283	0.802	0.715	1.035
A0A0C4DFM5	MYOT										0.659	0.252	0.374	0.432	0.455	0.388	0.301	1.131	0.261
D3DUE7	N-PAC	0.724	0.728	0.637	0.727	0.625	0.644	0.681	0.51	0.642	1.088	0.886	0.849	1.041	1.087	1.473	1.034	0.816	0.858
E9PAV3	NACA										0.939	0.78	0.806	0.828	0.912	1.14	0.967	0.896	0.885
Q9H0A0	NAT10	1.328	1.323	1.278	1.281	1.205	1.242	1.151	0.869	0.997	1.174	1.235	1.247	1.214	1.199	1.316	1.035	1.101	0.998
Q8NEY1	NAV1
A6H8Y5	NBN
P42695	NCAPD3	1.411	1.471	1.466	1.614	1.36	1.327	0.836	0.865	1.175
Q09161	NCBP1	1.16	1.11	1.16	1.209	1.225	1.125	1.348	0.982	0.898	1.303	1.277	1.321	1.209	1.216	1.068	1.148	0.949	0.935
Q69YL0	NCBP2AS2	1.426	1.354	1.338	1.376	1.457	1.337	0.914	0.836	1.067	1.364	1.513	1.543	1.362	1.321	1.306	1.237	1.251	1.11
Q53F19	NCBP3
P19338	NCL	1.177	1.162	1.477	1.228	1.447	1.09	1.511	1.399	1.014	0.999	0.846	0.85	0.93	1.057	1.013	0.903	0.793	0.843
Q969V3	NCLN
O75376	NCOR1
Q9BTX1	NDC1	1.347	1.408	1.548	1.356	1.51	1.275	1.247	1.362	1.018	1.48	1.483	1.412	1.51	1.567	1.31	1.329	1.253	1.214
E7ESZ7	NDUFA10	1.234	1.435	1.575	1.502	1.559	1.484	1.461	1.289	1.107	0.933	1.174	1.067	1.05	1.083	1.096	0.87	0.856	0.791
Q86Y39	NDUFA11	1.169	1.306	1.053	1.313	1.045	1.356	1.405	0.946	1.054	1.068	1.216	1.245	1.121	1.252	1.267	1.04	1.015	1.019
O43678	NDUFA2
O00483	NDUFA4	1.58	1.428	1.174	1.356	1.103	1.298	0.655	0.644	0.994	1.248	1.44	1.507	1.17	1.169	1.086	1.035	1.219	0.917
A0A024R745	NDUFA5										1.632	1.805	2.27	1.631	1.48	1.397	1.698	1.831	1.299
P56556	NDUFA6										1.502	1.504	1.58	1.636	1.174	1.252	1.444	1.258	1.164
P51970	NDUFA8
Q16795	NDUFA9										1.59	1.822	1.618	1.642	1.381	1.356	1.453	1.42	1.36
Q8N183	NDUFAF2
Q9P032	NDUFAF4										1.109	1.145	1.173	1.216	1.1	1.444	1.493	1.285	1.379
Q7L592	NDUFAF7	1.481	1.249	1.995	1.457	1.759	1.278	1.244	1.389	0.973	1.046	1.02	0.998	1.098	1.149	1.261	1.167	0.92	0.934
Q3MHU6	NDUFB1	1.261	1.225	1.338	1.272	1.209	1.198	1.071	1.157	1.032
A8K761	NDUFB10	1.259	1.299	1.06	1.249	1.103	1.272	1.053	0.886	1.048	1.06	1.106	1.107	1.169	1.123	1.259	1.057	1.035	1.09
O95168	NDUFB4
P28331	NDUFS1
O75306	NDUFS2
O75489	NDUFS3										0.858	0.87	0.852	0.846	0.895	0.808	0.757	0.711	0.721
O43920	NDUFS5
O00217	NDUFS8	1.298	1.545	1.505	1.41	1.548	1.489	1.63	1.399	1.114
P49821	NDUFV1
Q9HC98	NEK6
O14524	NEMP1
Q0ZGT2	NEXN
B1AKN8	NFIA	1.178	1.129	1.208	1.035	1.154	1.013	0.784	0.923	0.977	0.778	0.875	0.882	0.838	0.767	0.719	0.727	0.67	0.882
Q5VW26	NFIB	1.017	1.023	0.977	1.051	1.125	0.976	1.301	1.087	1.135	0.816	0.718	0.699	0.787	0.763	0.794	0.731	0.747	0.887
Q00653	NFKB2	1.014	0.949	1.052	0.948	0.955	0.906	1.414	0.904	0.871
Q9BYG3	NIFK
Q9Y221	NIP7	0.913	0.932	1.136	1.025	1.241	1.051	1.556	1.115	0.715	1.399	1.147	1.176	1.229	1.259	1.324	1.153	0.998	0.997
Q6IEH8	NIPBL										0.741	0.739	0.688	0.748	0.701	0.693	0.746	0.625	0.705
Q9NVX2	NLE1										2.021	1.553	1.68	1.757	1.497	1.407	1.378	1.252	1.383
P15531	NME1	0.963	0.932	1.009	0.955	1.17	0.958	1.625	1.201	0.815
Q9BVI4	NOC4L
Q9H8H0	NOL11
Q9H6R4	NOL6	1.25	1.209	1.36	1.262	1.281	1.244	1.375	1.172	0.971	1.119	1.073	1.041	1.134	1.202	1.092	0.952	0.919	0.902
A0A024R250	NOL8	0.759	0.637	0.806	0.656	0.786	0.653	0.875	1.08	0.762
Q5SY16	NOL9
A0A0A0MRM9	NOLC1	1.392	1.3	1.516	1.349	1.406	1.135	1.25	1.491	0.962	1.44	1.319	1.316	1.421	1.393	1.304	1.303	1.065	1.054
S4R341	NOLC1	1.512	1.637	1.382	1.468	1.738	1.378	1.167	1.606	1.185
Q5C9Z4	NOM1	1.571	1.735	1.516	1.665	1.485	1.606	1.159	1.277	1.24
A0A0S2Z4Z9	NONO	1.374	1.37	1.414	1.495	1.319	1.32	1.108	1.267	1.075	1.323	1.391	1.452	1.407	1.329	1.208	1.298	1.138	1.11
P46087	NOP2	1.4	1.38	1.593	1.329	1.496	1.243	1.481	1.505	1.05	1.4	1.201	1.157	1.242	1.254	1.223	1.124	1.007	0.99
Q9Y2X3	NOP58	1.235	1.275	1.258	1.253	1.324	1.152	0.991	1.065	1.027	1.269	1.467	1.31	1.187	1.243	1.214	1.041	1.072	0.962
Q86U38	NOP9	1.507	1.445	1.178	1.378	1.22	1.427	1.149	0.749	0.902	1.353	1.354	1.277	1.5	1.452	1.725	1.279	1.242	1.105
A0A075B6F9	NOSIP	1.359	1.332	1.652	1.582	1.456	1.234	1.42	1.723	1.129	1.686	1.567	1.527	1.665	1.909	1.633	1.545	1.435	1.484
A0A0S2Z491	NPM1	1.465	1.463	1.749	1.542	1.706	1.355	1.945	1.716	1.138	1.808	1.609	1.585	1.612	1.734	1.76	1.502	1.264	1.21
F2YGU2	NR2C2
P10589	NR2F1
P10588	NR2F6
Q5U091	NRAS										1.423	1.331	1.306	1.209	1.206	1.085	1.161	1.194	1.071
A3F768	NRF	1.177	1.385	1.096	1.221	1.262	1.201	1.228	1.145	1.056
Q15738	NSDHL	1.018	1.138	0.859	1.021	0.797	0.999	0.773	0.673	1.022
P46459	NSF
Q08J23	NSUN2	1.202	1.193	1.159	1.178	1.123	1.138	1.08	0.899	0.894	1.219	1.124	1.24	1.227	1.138	1.021	1.181	1.14	1.007
Q9H649	NSUN3
Q9H0P0	NT5C3A
E5KTI5	NTHL1	0.64	0.608	0.544	0.571	0.716	0.755	2.092	0.655	0.832	0.985	1.101	0.984	1.006	1.185	1.167	0.892	1.034	0.933
A0A024R6W2	NUDT21	1.118	1.264	1.257	1.311	1.355	1.153	1.259	1.456	1.004	1.252	1.153	1.23	1.298	1.323	1.259	1.336	1.202	1.213
Q4LE64	NUMA1 variant protein	1.206	1.312	1.716	1.391	1.477	1.135	1.675	1.659	1.047	0.752	0.763	0.825	0.855	0.926	1.052	0.698	0.781	0.846
Q8WUM0	NUP133
A0A024QZW7	NUP153	1.331	1.498	1.732	1.555	1.717	1.417	1.979	1.778	1.169	0.964	0.961	0.9	1.027	1.118	1.309	0.894	0.845	0.947
O75694	NUP155	1.155	1.161	1.097	1.16	1.048	1.186	1.08	1.032	0.979	1.245	1.348	1.301	1.33	1.249	1.173	1.204	1.146	1.077
Q12769	NUP160	1.242	1.375	1.477	1.371	1.451	1.361	2.081	1.749	1.21	1.111	0.861	0.954	0.908	1.013	1.239	1.059	1.153	0.973
Q5SRE5	NUP188	1.087	1.156	1.021	1.084	1.032	1.213	1.32	1.042	0.969
Q92621	NUP205	1.148	1.241	1.127	1.174	1.197	1.257	1.127	1.002	1.087	0.88	0.925	0.945	0.964	0.913	0.908	0.785	0.844	0.765
A0A024R8B6	NUP214	1.382	1.329	1.19	1.184	1.341	1.349	1.355	1.074	1.08
Q8NFH4	NUP37
Q99567	NUP88
H3BVG0	NUP93	1.523	1.476	1.257	1.422	1.236	1.331	0.85	0.901	1.096	0.94	0.99	1.073	1.009	1.017	0.976	0.883	0.9	0.832
P52948	NUP98	1.303	1.225	1.571	1.281	1.494	1.273	1.575	1.548	1.075	1.004	0.953	0.94	1.114	1.161	1.486	0.879	0.971	0.992
P04181	OAT	1.435	1.441	1.402	1.408	1.364	1.386	1.111	1.025	1.076	1.498	1.56	1.489	1.459	1.357	1.498	1.206	1.23	1.254
Q9NX40	OCIAD1
Q56VL3	OCIAD2										1.284	1.812	1.971	1.478	1.576	1.339	1.441	1.533	1.178
E9PCR7	OGDH										1.066	1.014	1.134	1.049	1.141	1.299	1.158	1.175	0.935
E5KPM5	OGG1
O15294	OGT
Q96E52	OMA1										2.318	1.918	1.852	2.006	1.691	1.651	1.9	1.733	1.574
Q13415	ORC1	1.327	1.368	1.256	1.286	1.214	1.301	1.179	1.019	1.012	1.058	1.096	1.07	1.04	1.095	0.971	0.973	0.926	0.891
A0A024R411	ORC2L
Q9UBD5	ORC3
A4D0P7	ORC5L
Q9NUU6	OTULINL
Q2M1J6	OXA1L	1.304	1.406	1.109	1.258	1.092	1.202	0.898	0.741	1.037	1.38	1.593	1.616	1.309	1.354	1.226	1.197	1.315	1.107
P55809	OXCT1
P13674	P4HA1
A0A024R8S5	P4HB										1.435	1.481	1.54	1.607	1.499	1.32	1.672	1.304	1.213
Q05D08	PA2G4	1.095	1.189	0.984	1.285	1.149	0.956	0.893	1.017	0.83	2.175	1.474	1.927	1.486	1.855	1.789	1.74	1.605	1.304
Q6IQ30	PABPC4
Q86U42	PABPN1
D3DQR0	PACSIN3
A0A0S2Z5C3	PAK1IP1	1.048	1.002	1.169	0.944	1.125	0.902	1.056	0.974	0.86	1.274	1.024	1.144	1.039	1.19	1.083	0.905	0.886	0.834
Q8WX93	PALLD
Q9NZW5	PALS2
Q99497	PARK7	1.211	1.347	1.342	1.428	1.368	1.207	1.499	1.423	1.066	1.652	1.634	1.586	1.778	1.609	1.429	1.539	1.176	1.238
P09874	PARP1	0.084	0.083	0.091	0.082	0.103	0.136	0.429	1.287	1.218	0.108	0.096	0.097	0.107	0.141	0.236	0.578	1.112	1.255
Q9UGN5	PARP2	0.273	0.3	0.306	0.292	0.346	0.3	0.466	0.385	0.709	0.209	0.172	0.174	0.183	0.201	0.216	0.243	0.378	0.878
Q7L3T8	PARS2	1.509	1.499	1.41	1.503	1.273	1.428	0.825	1.121	1.098
A0A1W2PQG7	PAX6
Q9Y5B6	PAXBP1	1.29	1.319	1.436	1.271	1.189	1.097	1.163	1.092	1.009
Q6ZW49	PAXIP1
A0A024R718	PBEF1
Q96AQ6	PBXIP1	1.377	1.428	1.485	1.358	1.282	1.429	1.011	0.743	1.098
A0A024R5C5	PC	1.294	1.425	1.467	1.408	1.596	1.355	1.36	1.267	1.082	1.47	1.488	1.452	1.438	1.486	1.393	1.265	1.168	1.187
Q53SS8	PCBP1	1.249	1.174	1.062	1.243	1	1.045	0.741	0.789	0.926	0.818	0.87	0.836	0.887	0.792	0.752	0.8	0.724	0.89
Q15366	PCBP2	1.437	1.397	1.234	1.473	1.163	1.345	0.862	0.988	1.123	0.845	0.992	1.001	0.954	0.839	0.747	0.836	0.832	0.933
E7EX59	PCCB										1.701	1.774	1.478	1.801	1.556	1.604	1.322	1.373	1.297
Q8TAB3	PCDH19
E9PQ01	PCF11
Q16822	PCK2	1.615	1.907	1.708	1.651	1.76	1.579	1.314	1.101	1.19	1.168	1.23	1.336	1.246	1.152	1.148	0.975	1.022	0.893
P12004	PCNA	1.483	1.681	1.346	1.696	1.49	1.54	0.946	0.994	1.279	1.198	1.097	1.178	1.095	1.058	1.08	1.122	0.977	0.889
Q14690	PDCD11	1.172	1.166	1.243	1.235	1.192	1.11	1.046	1.022	0.977	0.494	0.413	0.431	0.438	0.405	0.423	0.396	0.386	0.503
Q9BRP1	PDCD2L
O75340	PDCD6	0.884	0.894	0.786	0.86	0.823	0.933	0.955	0.725	0.89	1.593	1.871	1.864	1.772	1.429	1.596	1.754	1.957	1.431
P08559	PDHA1	1.234	1.163	1.057	1.202	1.049	1.089	0.924	0.88	0.974	1.025	1.129	0.883	1.015	1.029	0.99	0.973	0.975	0.757
P11177	PDHB	1.216	1.323	1.444	1.467	1.479	1.371	1.642	1.46	1.104
P30101	PDIA3	0.847	0.811	0.814	0.976	0.908	0.817	1.011	1.083	0.678	1.01	0.862	0.96	1.057	1.254	1.332	1.328	0.698	0.841
Q15084	PDIA6	1.077	0.917	0.6	0.839	0.764	0.618	0.904	0.806	0.625	0.929	0.723	0.987	1.02	0.97	1.114	1.056	0.939	0.81
G1UI16	PDS5A	0.675	0.647	0.639	0.655	0.634	0.626	0.659	1.111	1.058	0.765	0.781	0.79	0.805	0.825	0.851	0.772	0.766	0.756
Q9NTI5	PDS5B
Q9UBV8	PEF1
Q5SV97	PERM1
O00541	PES1
O96011	PEX11B
Q9UHV9	PFDN2
P17858	PFKL	1.429	1.442	1.316	1.345	1.543	1.37	1.359	1.232	1.067
P08237	PFKM	0.9	0.921	0.815	0.9	0.81	0.835	0.709	0.728	0.877	0.776	0.908	0.825	0.772	0.715	0.735	0.72	0.703	0.967
Q01813	PFKP	1.394	1.479	1.403	1.386	1.295	1.33	0.981	0.854	1.095	1.156	1.174	1.169	1.111	1.113	1.063	1.054	1.033	0.99
P07737	PFN1										1.43	1.062	1.248	1.303	1.188	1.271	1.474	1.121	1.153
Q96HS1	PGAM5
P00558	PGK1	1.141	1.344	1.503	1.547	1.617	1.38	2.214	1.691	1.047
A8K401	PHB	1.395	1.459	1.219	1.313	1.237	1.41	1.622	1.025	1.01	1.116	1.136	1.162	1.055	1.102	1.237	1.261	1.415	1.129
Q99623	PHB2	1.678	1.669	1.265	1.61	1.226	1.504	0.89	1.001	1.299	1.267	1.275	1.42	1.21	1.251	1.218	1.097	1.124	0.962
Q8IXK0	PHC2
Q92576	PHF3	1.309	1.201	1.371	1.224	1.23	1.195	1.594	1.319	1.056
A0A024R1U2	PHF5A	1.399	1.324	1.491	1.403	1.579	1.133	1.906	1.445	0.988
A0A0D9SGE8	PHF6
O43175	PHGDH	1.199	1.044	0.955	1.012	0.948	0.965	0.82	0.804	0.759	1.145	1.188	1.168	1.135	1.123	1.023	1.076	0.959	0.857
A0A024RE02	PHGDHL1
A4ZVS7	PIAS1
L7RRS0	PIK3C2A
A2A3N6	PIPSL
Q9UG56	PISD
Q6P5Z2	PKN3
Q99959	PKP2
Q9Y446	PKP3
Q15149	PLEC	1.155	1.139	1.265	1.09	1.224	1.111	1.391	1.183	0.931	1.272	1.139	1.056	1.148	1.151	1.259	1.061	0.976	0.958
A0A024R4H0	PLOD1	1.032	1.02	0.875	0.95	0.86	0.872	1.029	1.048	1.134
P13797	PLS3
G3V0E4	PMPCB
P54278	PMS2	1.451	1.528	1.442	1.468	1.265	1.315	1.219	1.109	1.076
A0A1S5RA93	PNKP	0.266	0.319	0.421	0.324	0.355	0.442	0.802	0.506	0.812	0.215	0.178	0.188	0.226	0.228	0.283	0.276	0.352	0.963
Q9Y2S7	POLDIP2
B7ZKR9	POLR1A	1.143	1.077	0.903	1.249	0.998	1.16	1.097	1.315	1.35	1.269	1.274	1.298	1.405	1.387	1.549	1.338	1.15	1.283
Q9Y2S0	POLR1D
A0A0J9YXF2	PON2
Q96F88	POP1
A5A3E0	POTEF
A0A024R8Y2	POU2F1
Q9H2U2	PPA2
A0A0B4J1V8	PPAN-P2RY11
P23284	PPIB	1.147	0.901	1.352	1.423	1.789	1.136	2.233	2.08	0.953	1.799	1.315	1.517	1.931	2.231	2.05	2.215	1.217	1.499
Q13427	PPIG	1.407	1.182	1.33	1.424	1.311	1.167	1.268	1.532	1.024
Q6FH36	PPIH
Q8WUA2	PPIL4
P50336	PPOX
A0A0S2Z556	PQBP1
Q06830	PRDX1	1.531	1.443	1.853	1.539	1.861	1.33	2.393	1.787	1.119	1.548	1.473	1.478	1.696	1.959	1.713	1.467	1.169	1.205
P30048	PRDX3	1.131	1.126	1.347	1.259	1.482	1.058	1.749	1.508	0.98	1.91	1.588	1.766	1.997	2.259	2.051	1.932	1.355	1.432
E1NZA1	PRIC295	1.247	1.268	1.221	1.195	1.111	1.268	1.132	0.84	1.055	1.008	1.184	1.192	1.074	1.16	1.129	1.03	1.111	0.988
Q05655	PRKCD
P78527	PRKDC	1.424	1.488	1.263	1.411	1.179	1.347	0.888	0.822	1.111	1.325	1.61	1.652	1.418	1.343	1.297	1.248	1.326	1.112
H7C2I1	PRMT1	1.132	1.174	1.088	1.207	1.224	1.191	1.372	1.135	1.035
D3DSW3	PROSC
Q9UMS4	PRPF19	0.955	0.836	1.087	0.993	1.132	1.04	1.744	1.327	0.912	1.13	0.963	0.981	1.001	1.106	1.014	1.06	0.85	0.794
Q8WWY3	PRPF31	0.819	0.742	0.669	0.774	0.798	0.952	0.599	0.73	0.975
Q5VTL8	PRPF38B	1.247	1.144	1.434	1.293	1.534	1.265	1.811	1.415	1.078	0.925	1.252	1.149	1.235	1.418	1.583	1.186	1.232	1.212
O75400	PRPF40A	1.446	1.35	1.413	1.316	1.28	1.253	1.209	1.27	1.003	1.364	1.415	1.199	1.341	1.343	1.619	1.166	1.015	0.996
A0A024QZY5	PRPF4B
O94906	PRPF6	1.366	1.402	1.436	1.38	1.421	1.313	1.32	1.158	1.064	1.568	1.889	1.817	1.646	1.646	1.5	1.5	1.486	1.306
Q6P2Q9	PRPF8	1.154	1.276	1.657	1.388	1.822	1.378	2.046	1.541	1.103	1.186	1.077	1.02	1.245	1.369	1.346	1.147	0.947	0.959
Q7RTY9	PRSS41	1.347	1.532	1.579	1.731	1.906	1.505	1.645	1.613	1.225	1.982	2.222	2.237	2.299	2.373	2.217	2.038	1.773	1.78
O75475	PSIP1	0.976	0.996	1.144	1.1	1.267	1.024	1.257	1.351	0.927	0.793	0.65	0.697	0.79	0.847	0.818	0.798	0.608	0.775
P17980	PSMC3	1.298	1.305	1.344	1.27	1.338	1.188	1.093	1.12	0.983	0.818	0.977	0.814	0.863	0.918	0.999	0.894	0.928	0.907
P43686	PSMC4
P62195	PSMC5	1.037	1.007	0.965	0.833	1.047	0.811	1.408	1.054	0.9	1.013	1.169	1.086	1.084	1.236	1.171	0.99	1.037	0.885
A0A087X2I1	PSMC6	1.495	1.495	1.531	1.497	1.594	1.408	1.285	1.154	1.111
O75832	PSMD10										1.141	1.185	1.137	1.146	1.26	1.398	1.075	0.994	1.014
O00231	PSMD11
Q8WXF1	PSPC1	0.961	0.722	0.789	0.692	0.698	0.736	1.857	0.809	0.7
A0A0U1RRM4	PTBP1	1.222	1.108	1.083	1.165	1.055	1.071	1.278	1.173	0.987	1.105	1.228	1.114	1.167	0.998	1.089	1.043	0.978	0.937
B3KUY2	PTGES3
Q8WUK0	PTPMT1
Q9UHX1	PUF60	0.798	0.728	0.747	0.831	0.805	0.758	0.848	0.825	0.764	0.9	0.885	0.912	0.929	0.907	0.845	0.978	0.82	0.876
Q5T1Z8	PUM1
Q15397	PUM3
A0A1B2JLU7	PYCR1	1.15	1.144	1.202	1.186	1.22	1.201	1.396	1.108	1.016	1.193	1.16	1.224	1.223	1.159	1.108	1.153	0.983	0.981
A0A0S2Z5U6	PYCR2	1.51	1.591	1.407	1.615	1.379	1.438	0.712	0.899	1.102
Q96PU8	QKI	0.76	0.87	0.824	0.852	0.884	0.879	1.141	1.132	1.148
P61026	RAB10	0.833	0.609	0.671	0.661	0.813	0.837	0.895	0.761	0.903	1.533	1.509	1.561	1.417	1.444	1.383	1.336	1.276	1.127
Q9NP72	RAB18
Q6FIG4	RAB1B	1.253	1.248	1.164	1.233	1.229	1.176	1.034	0.957	1.037
A0A024RBA9	RAB21	1.507	1.437	1.56	1.397	1.641	1.384	0.978	1.237	1.198	1.557	1.797	1.652	1.681	1.573	1.472	1.398	1.232	1.296
Q15286	RAB35
A0A158RFU6	RAB7A										1.412	1.575	1.518	1.447	1.503	1.467	1.347	1.372	1.235
A0A024R7I3	RAB8A
A4D2P0	RAC1	1.229	1.113	0.915	1.019	0.853	0.981	0.602	0.618	0.84	1.425	1.348	1.467	1.318	1.31	1.439	1.083	1.276	0.984
P54727	RAD23B	0.169	0.123	0.122	0.142	0.175	0.182	0.439	0.594	0.944	0.288	0.246	0.255	0.265	0.328	0.438	0.573	0.778	0.858
Q06609	RAD51
E9PQ57	RAE1	1.384	1.166	1.181	1.137	1.233	1.005	1.291	1.252	0.886	1.282	1.066	0.988	1.07	1.193	1.216	1.061	0.996	0.958
Q9P0K7	RAI14										0.775	0.737	0.695	0.877	0.884	1.038	0.927	0.839	0.918
P11233	RALA	1.653	1.817	1.516	1.971	1.453	1.64	1.323	1.096	1.246
Q53GL6	RALY
J3KQE5	RAN	1.036	0.919	0.79	1.1	0.797	0.948	0.703	0.922	0.856	1.288	0.982	1.286	1.235	1.058	1.043	1.319	0.999	0.915
F6WQW2	RANBP1
P49792	RANBP2	1.384	1.328	1.279	1.28	1.208	1.209	1.058	1.01	0.998	1.194	1.316	1.301	1.268	1.273	1.174	1.162	1.098	1.038
P46060	RANGAP1	1.358	1.238	1.343	1.313	1.277	1.167	1.256	1.298	0.976
P62834	RAP1A	1.551	1.446	1.713	1.601	1.463	1.41	1.594	1.551	1.059	1.446	1.272	1.548	1.443	1.405	1.34	1.33	1.225	1.158
Q9Y3L5	RAP2C	1.224	1.192	1.048	1.105	1.078	1.112	1.052	0.796	1.018
Q5T160	RARS2	1.261	1.252	0.939	1.136	0.956	1.076	0.884	0.625	1.036
E9PAU2	RAVER1
Q09028	RBBP4										1.087	1.138	1.104	1.114	1.12	1.286	1.18	1.1	1.206
Q7Z6E9	RBBP6
Q16576	RBBP7										1.737	1.611	1.551	1.676	2.037	1.841	1.612	1.35	1.309
F8VZG9	RBFOX1	1.327	1.133	1.178	1.156	1.188	1.235	1.523	1.383	0.794	1.041	1.039	0.994	1.128	1.141	1.217	0.976	0.92	0.936
Q96PK6	RBM14	0.647	0.603	0.632	0.603	0.692	0.624	0.763	0.764	0.708	0.35	0.263	0.301	0.324	0.33	0.317	0.311	0.291	0.427
Q96T37	RBM15										0.8	0.897	0.855	0.858	0.733	0.893	0.819	0.919	0.855
Q96I25	RBM17	1.223	1.021	1.287	1.111	1.264	1.02	1.437	1.282	0.815	1.037	1.016	0.895	1.08	1.171	1.21	1.069	0.921	0.925
A0A0S2Z5D9	RBM23
P49756	RBM25	1.449	1.593	1.339	1.436	1.386	1.463	1.361	1.185	1.14	1.257	1.327	1.296	1.314	1.314	1.324	1.208	1.148	1.065
A0A087X0H9	RBM26	1.249	1.284	0.907	1.282	1.042	1.264	0.699	0.772	1.083	1.316	1.389	1.519	1.326	1.183	1.191	1.383	1.254	1.163
Q9P2N5	RBM27
Q9NW13	RBM28	1.044	1.019	0.968	1.032	0.93	0.976	1.036	0.976	0.902	1.242	1.121	1.103	1.15	1.211	1.168	1.094	1.012	0.975
Q96EV2	RBM33
P42696	RBM34
Q14498	RBM39	0.904	0.875	0.926	0.99	0.882	0.765	0.729	0.844	0.836	0.595	0.65	0.647	0.669	0.634	0.586	0.599	0.542	0.754
Q8IUH3	RBM45
A0A023T787	RBM8
P38159	RBMX	1.045	1.124	1.382	1.42	1.438	1.145	1.533	1.688	1.014	0.424	0.398	0.4	0.403	0.413	0.452	0.446	0.344	0.381
Q06330	RBPJ
A0A0S2Z404	RCC1	1.435	1.344	1.383	1.557	1.492	1.315	1.449	1.631	1.025	1.703	1.605	1.567	1.641	1.581	1.475	1.659	1.145	1.254
A0A024RAC5	RCC2	1.32	1.209	1.515	1.22	1.552	1.148	1.812	1.474	0.958	1.108	1.227	1.083	1.211	1.332	1.341	1.108	0.959	0.954
Q8TC12	RDH11
Q8NBN7	RDH13										1.139	1.155	1.108	1.161	1.123	0.997	1.029	0.894	0.845
Q53RX3	RDH14
P46063	RECQL	0.365	0.374	0.315	0.373	0.321	0.329	0.295	0.301	0.439	0.322	0.283	0.338	0.323	0.31	0.349	0.306	0.282	0.378
Q9H6H4	REEP4
Q9P0H9	RER1
Q9GZR2	REXO4
P35251	RFC1	0.613	0.646	0.632	0.627	0.636	0.6	0.604	0.7	0.882	0.69	0.767	0.717	0.712	0.728	0.772	0.662	0.713	0.971
B5BUD2	RFC2	0.874	0.885	0.795	0.854	0.766	0.832	0.685	0.652	0.941	0.673	0.81	0.748	0.725	0.64	0.629	0.669	0.776	0.983
A0A024RDQ8	RFC3	0.784	0.847	0.744	0.803	0.748	0.772	0.636	0.591	0.885	0.707	0.815	0.848	0.753	0.722	0.667	0.654	0.751	0.832
P35249	RFC4	0.743	0.741	0.719	0.687	0.687	0.717	0.605	0.574	0.909	0.744	0.808	0.762	0.754	0.774	0.844	0.754	0.805	0.942
P22670	RFX1
Q6NTF9	RHBDD2										1.278	1.801	1.77	1.085	1.54	1.414	1.08	1.657	1.103
Q8IXI2	RHOT1
Q8IXI1	RHOT2
Q5UIP0	RIF1	1.564	1.665	1.023	1.363	1.04	1.385	0.631	0.561	1.162	1.15	1.286	1.324	1.12	1.247	1.192	1.019	1.166	1.073
Q96TC7	RMDN3										1.164	1.2	1.194	1.134	1.148	1.203	1.117	1.047	0.983
Q9H9A7	RMI1										0.283	0.271	0.236	0.335	0.275	0.337	0.479	0.746	1.262
Q8IYW5	RNF168	1.461	1.234	1.693	1.292	1.536	1.186	1.519	1.434	1.023	1.154	1.166	1.197	1.413	1.474	1.379	1.229	0.926	1.221
Q99496	RNF2
D3DU92	RNPS1	0.867	0.842	0.831	0.85	0.888	0.847	1.072	0.827	0.779	1.079	0.986	1.018	1.053	1.103	1.009	0.987	0.932	0.909
A0A024RE04	RP11-98F14.6
P27694	RPA1										0.394	0.342	0.384	0.511	0.735	1.085	1.833	1.724	1.346
A4D105	RPA3	0.455	0.463	0.485	0.486	0.595	0.736	1.27	1.105	1.36	0.502	0.505	0.52	0.675	0.916	1.428	2.073	1.873	1.534
P62906	RPL10A	1.525	1.682	1.714	1.693	1.628	1.516	1.477	1.296	1.169	2.264	2.036	2.063	2.077	1.912	1.874	1.772	1.586	1.426
P62913	RPL11	1.328	1.278	1.285	1.341	1.265	1.201	1.117	1.042	0.967	1.12	0.994	1.033	1.013	1.05	1.122	0.904	0.901	0.914
P30050	RPL12	0.535	0.5	0.522	0.545	0.534	0.723	0.683	0.584	0.729	1.321	1.051	1.11	1.146	1.065	1.223	1.015	0.925	0.885
P26373	RPL13	1.248	1.212	1.436	1.215	1.284	1.274	1.824	1.146	0.914	1.252	1.402	1.304	1.458	1.27	1.338	1.227	1.112	1.009
P40429	RPL13A	0.807	0.797	0.991	0.771	0.947	0.7	0.858	0.959	0.848	2.449	1.97	2.004	1.915	2.193	2.117	1.706	1.481	1.325
A0A024R2Q4	RPL15	1.446	1.415	1.226	1.372	1.111	1.244	0.899	0.928	0.944	4.118	3.596	3.654	3.343	2.937	2.869	2.784	2.693	1.854
A0A0A6YYL6	RPL17-C18orf32
J3QQ67	RPL18										2.278	1.944	2.202	2.102	1.763	1.602	1.586	1.635	1.422
P84098	RPL19	1.211	1.351	1.771	1.38	1.532	1.179	1.623	1.588	0.991	1.427	1.335	1.236	1.473	1.494	1.388	1.186	0.95	1.076
Q6IAX2	RPL21	1.456	1.54	1.702	1.567	1.678	1.385	1.551	1.317	1.152	1.078	0.921	0.975	1.006	1.019	1.063	0.808	0.765	0.765
P35268	RPL22
A0A024R1Q8	RPL23	2.009	1.964	1.712	1.937	1.649	1.667	1.099	1.23	1.499	1.202	1.217	1.234	1.167	1.012	0.927	1.031	0.973	0.976
A8MUS3	RPL23A	1.471	1.691	1.886	1.71	1.921	1.703	1.732	1.644	1.396	1.29	1.119	1.214	1.243	1.306	1.281	1.142	0.98	0.999
P83731	RPL24	1.074	0.93	0.815	0.903	0.773	0.808	0.549	0.611	0.694	1.346	1.205	1.218	1.042	0.933	1.077	0.937	1.011	0.901
P61254	RPL26	0.848	0.715	1.025	0.883	1.058	1.065	1.007	1.015	0.998	1.457	1.305	1.262	1.245	1.276	1.276	1.338	1.207	1.152
A0A024R1V4	RPL27	1.138	1.146	1.023	1.073	1.004	1.015	0.756	0.741	0.913	1.106	1.128	1.163	1.057	1.089	1.09	0.955	1.059	0.944
P46776	RPL27A	0.924	0.728	0.773	0.667	0.743	0.697	0.761	0.598	0.591	0.948	0.956	0.91	0.817	0.795	0.994	0.793	0.819	0.668
P46779	RPL28										1.117	1.044	0.989	1.01	0.857	0.991	0.89	0.926	0.848
Q6IPI1	RPL29	1.456	1.505	1.973	1.566	1.818	1.332	1.848	1.891	1.124	1.744	1.65	1.59	1.752	1.861	1.704	1.558	1.232	1.278
P39023	RPL3	1.465	1.35	1.458	1.321	1.423	1.248	1.159	1.11	1.004	1.774	1.669	1.57	1.686	1.576	1.787	1.522	1.385	1.244
P62888	RPL30	1.869	1.966	1.586	1.83	1.488	1.636	1.037	0.876	1.257	0.901	0.934	0.982	0.858	0.831	1.012	0.978	1.151	1.133
B7Z4C8	RPL31	1.457	1.295	1.381	1.381	1.361	1.228	1.037	0.998	1.011	0.937	1.134	1.071	0.936	0.903	0.984	0.775	0.837	0.714
F8W727	RPL32
P49207	RPL34	1.747	1.735	1.687	1.707	1.406	1.465	1.196	0.984	1.096	2.554	2.086	2.276	1.993	1.762	1.695	1.737	1.51	1.402
P42766	RPL35
P18077	RPL35A	1.583	1.73	1.605	1.576	1.605	1.499	1.273	1.095	1.255	2.355	2.629	2.878	2.558	2.454	2.059	1.976	1.881	1.612
Q9Y3U8	RPL36	1.454	1.778	1.666	1.812	1.563	1.632	1.407	1.155	1.343
P61927	RPL37	0.747	0.704	0.814	0.685	0.744	0.661	0.828	0.79	0.679
P61513	RPL37A										1.309	1.14	1.221	1.039	1.02	1.052	0.925	0.909	0.825
A0A024R8P8	RPL38	1.516	1.238	1.334	1.313	1.141	1.172	1.05	0.988	0.94	1.171	1.178	1.229	1.185	1.002	1.024	0.998	0.974	0.905
P62891	RPL39	0.652	0.748	1.002	0.74	1.001	0.96	1.725	0.981	0.755
A0A024R814	RPL7	1.531	1.617	1.685	1.572	1.75	1.499	1.184	1.162	1.178	1.454	1.283	1.301	1.237	1.252	1.21	1.066	1.079	0.983
P62424	RPL7A	1.365	1.428	1.436	1.375	1.318	1.448	1.324	1.072	1.069	1.451	1.279	1.306	1.211	1.182	1.283	1.115	1.115	0.989
P62917	RPL8	1.193	1.303	1.629	1.343	1.514	1.22	1.534	1.434	0.957	1.34	1.173	1.14	1.235	1.357	1.25	0.994	0.953	0.914
Q53Z07	RPL9	1.201	1.105	1.078	1.116	0.982	1.141	0.949	0.983	0.835	1.463	1.354	1.396	1.319	1.446	1.551	1.292	1.284	1.148
A0A024RBS2	RPLP0	1.255	1.173	1.263	1.167	1.151	1.101	1.306	1.062	0.907	1.967	1.654	1.736	1.659	1.765	1.768	1.416	1.358	1.18
A0A024R608	RPLP1	1.678	1.415	1.665	1.567	1.743	1.426	1.702	1.612	1.376	2.27	1.99	2.194	2.115	2.231	2.195	1.884	1.793	1.565
P05387	RPLP2	1.346	1.232	1.388	1.264	1.44	1.379	1.511	1.306	1.024	1.248	1.241	1.377	1.292	1.488	1.45	1.009	1.079	0.848
P04843	RPN1	1.077	1.184	0.809	1.124	0.848	1.145	0.765	0.814	0.983	1.181	1.428	1.378	1.168	1.17	1.314	1.188	1.242	1.12
O95059	RPP14	1.197	0.997	1.353	1.096	1.347	1.245	2.109	1.266	1.055
P78346	RPP30	1.187	1.192	1.157	1.093	1.202	1.249	1.39	0.958	1.077	1.413	1.783	1.631	1.54	1.455	1.337	1.41	1.234	1.334
Q5VT52	RPRD2
P62280	RPS11	1.056	0.988	0.978	0.955	0.966	0.908	1.089	0.727	0.778	0.759	0.821	0.741	0.747	0.663	0.789	0.693	0.8	0.844
P25398	RPS12	1.442	1.362	1.383	1.376	1.446	1.379	1.429	1.259	1.081	1.362	1.319	1.315	1.416	1.333	1.216	1.261	1.078	1.059
P62277	RPS13	1.42	1.273	1.454	1.343	1.245	1.192	1.205	1.07	1.076	1.885	1.569	1.776	1.675	1.666	1.683	1.547	1.53	1.228
P62263	RPS14	1.251	1.195	1.25	1.207	1.292	1.275	1.255	1.007	1.004	1.691	1.859	1.81	1.689	1.576	1.6	1.557	1.41	1.391
P62244	RPS15A	1.141	1.089	0.98	1.028	0.924	0.993	1.189	0.824	0.892	1.989	2.044	1.914	2.041	1.942	1.84	1.799	1.498	1.482
Q6IPX4	RPS16
P08708	RPS17	1.423	1.548	1.619	1.668	1.396	1.413	1.236	1.255	1.26	1.69	1.562	1.651	1.632	1.404	1.544	1.431	1.345	1.314
P62269	RPS18	1.418	1.468	1.376	1.412	1.218	1.308	0.946	0.84	1.1	1.467	1.683	1.804	1.475	1.31	1.313	1.221	1.301	1.137
P15880	RPS2	0.543	0.587	0.427	0.556	0.446	0.588	0.359	0.507	0.731	0.842	0.885	0.896	0.797	0.792	0.93	0.744	0.947	0.808
P60866	RPS20	1.189	1.312	1.229	1.186	1.212	1.146	1.087	0.954	0.948	1.153	1.259	1.233	1.233	1.085	1.004	1.009	0.885	0.928
A8K517	RPS23	1.275	1.269	1.254	1.204	1.271	1.243	1.444	1.126	1.06	1.258	1.231	1.199	1.176	1.157	1.108	1.019	0.995	0.976
P62847	RPS24
P62851	RPS25	1.338	1.252	1.04	1.08	1.039	1.096	0.819	0.671	0.909	0.837	0.922	0.905	0.839	0.759	0.773	0.741	0.734	0.721
P62854	RPS26
P62979	RPS27A
B2R4R9	RPS28
P62273	RPS29	1.611	1.468	1.35	1.525	1.273	1.401	1.072	1.181	1.106
P23396	RPS3	1.386	1.308	1.077	1.253	1.004	1.17	0.862	0.743	0.955	1.181	1.373	1.488	1.186	1.154	1.056	1.133	1.168	1.122
A8K4W0	RPS3A	1.556	1.559	1.443	1.56	1.375	1.328	1.113	1.019	1.17	1.607	1.544	1.564	1.42	1.377	1.453	1.25	1.283	1.124
P62701	RPS4X	1.115	1.046	1.107	1.097	1.023	1.015	1.491	1.162	1.018	1.269	1.098	1.131	1.177	1.019	0.941	1.061	0.968	0.962
A0A024R4Q8	RPS5	1.457	1.309	1.246	1.267	1.197	1.228	1.2	1.018	0.925
A2A3R6	RPS6	1.44	1.31	1.339	1.301	1.223	1.285	1.004	1.003	1.045	1.767	1.7	1.794	1.624	1.57	1.362	1.323	1.419	1.313
P62081	RPS7	0.317	0.317	0.275	0.311	0.302	0.286	0.252	0.269	0.428	0.329	0.252	0.259	0.271	0.28	0.285	0.272	0.264	0.423
Q5JR94	RPS8	1.331	1.271	1.333	1.246	1.193	1.153	1.572	1.069	1.107	1.267	1.105	1.173	1.119	1.122	1.051	1.117	1.008	0.941
P46781	RPS9										1.472	1.252	1.421	1.307	1.329	1.347	1.226	1.072	0.901
A0A0C4DG17	RPSA										1.177	1.001	0.919	1.086	1.148	1.387	1.027	1.045	0.936
Q8N122	RPTOR
Q6P087	RPUSD3
A0A024QZF2	RRAS
A2A2S5	RRBP1
A0A024QZU8	RREB1
Q9Y3B9	RRP15										1.681	1.479	1.332	1.572	1.654	1.696	1.374	1.219	1.233
Q14684	RRP1B	0.904	0.849	0.95	0.803	0.916	0.767	0.806	0.837	0.797	0.788	0.78	0.759	0.755	0.872	0.991	0.822	0.784	0.881
Q9Y3A4	RRP7A	1.079	1.177	1.173	1.168	1.335	1.491	1.759	1.027	0.951
O43159	RRP8
Q15050	RRS1	1.268	1.098	1.123	1.133	1.181	1.135	1.138	1.099	0.958
O76021	RSL1D1	1.218	1.248	1.316	1.263	1.274	1.163	1.227	1.125	1.061	1.367	1.319	1.243	1.283	1.292	1.28	1.139	1.082	0.996
Q7L4I2	RSRC2	1.082	1.056	1.116	1.115	1.117	1.053	1.264	1.259	0.829
Q9Y3I0	RTCB
A0A0A0MQR2	RTF2
Q9NQC3	RTN4
B5BUB1	RUVBL1	1.023	1.076	0.726	1.13	0.84	1.032	0.844	0.901	1.004	1.363	1.345	1.532	1.311	1.241	1.179	1.391	1.272	1.057
Q9Y230	RUVBL2	1.21	1.45	1.733	1.436	1.695	1.378	2.009	1.288	0.971	1.351	1.061	1.163	1.308	1.392	1.284	1.235	0.992	0.904
D3DV26	S100A10
Q99584	S100A13	1.074	1.032	0.884	1.08	0.997	0.95	1.2	1.254	1.005
Q96FQ6	S100A16										1.469	1.431	1.684	1.466	1.455	1.397	1.481	1.311	1.149
P25815	S100P
Q9NTJ5	SACM1L
Q14151	SAFB2	1.096	0.946	1.041	1.074	1.142	0.938	1.245	1.245	0.867	0.363	0.309	0.305	0.335	0.341	0.385	0.333	0.289	0.282
Q6SPF0	SAMD1
Q9Y512	SAMM50
X6RAL5	SAP18	1.389	1.406	1.694	1.576	1.781	1.446	1.711	1.554	1.226	0.988	0.843	0.788	0.821	0.895	1	0.889	0.783	0.873
O43290	SART1										1.471	1.284	1.273	1.349	1.592	1.407	1.234	1.086	1.068
Q99590	SCAF11										0.772	0.783	0.703	0.73	0.765	0.847	0.688	0.663	0.662
A0A0A0MT33	SCAF8
O14828	SCAMP3	1.413	1.258	1.875	1.278	1.876	1.142	1.559	1.424	1.026	0.818	0.8	0.76	0.872	0.874	0.793	0.816	0.753	0.759
Q969E2	SCAMP4
O95171	SCEL
Q9UQR0	SCML2
O75880	SCO1
A0A0G2JPP5	SCRIB	1.399	1.302	1.284	1.298	1.237	1.19	0.887	1.043	1.022	1.746	2.069	1.936	2.097	1.719	1.511	1.699	1.558	1.598
Q9NVU7	SDAD1
Q6IQ49	SDE2
A0A024QZ30	SDHA	0.795	0.733	0.806	0.769	0.733	0.718	0.853	1.221	1.125	1.165	1.325	1.259	1.348	1.142	1.07	1.132	1.007	0.97
P21912	SDHB	1.463	1.626	1.544	1.629	1.51	1.487	1.097	1.196	1.256	1.804	1.867	1.774	1.885	1.795	1.729	1.571	1.53	1.461
G3V145	SDR16C5
B4DR61	SEC61A1	1.21	1.351	0.987	1.156	1.038	1.262	1.068	0.792	0.965	1.463	1.817	2.003	1.602	1.44	1.158	1.52	1.53	1.211
A0A0S2Z5M1	SEC63	1.233	1.29	1.08	1.313	1.047	1.174	0.853	0.803	1.019	1.762	1.644	1.695	1.703	1.589	1.491	1.432	1.395	1.214
Q9P0U3	SENP1
Q15019	SEPTIN2
D3DQ70	SERBP1
P48595	SERPINB10
P50454	SERPINH1	1.29	1.304	1.167	1.224	1.07	1.149	0.918	0.912	0.978	1.114	1.303	1.247	1.228	1.04	1.066	1.085	1.064	1.023
P0DME0	SETSIP
Q7Z333	SETX
Q15637	SF1	1.236	1.097	1.373	1.213	1.381	1.032	1.472	1.256	0.959
H7C561	SF1										1.052	1.071	0.796	1.082	0.767	1.129	1.051	0.898	1.122
Q15459	SF3A1	1.216	1.274	1.485	1.305	1.447	1.284	1.704	1.419	0.979	1.306	1.375	1.266	1.396	1.387	1.41	1.238	1.087	1.056
Q05DF2	SF3A2	1.112	1.003	1.226	1.111	1.275	1.145	1.762	1.509	0.943
O75533	SF3B1	1.281	1.342	1.094	1.258	1.127	1.218	0.883	0.931	1.073	1.027	1.117	1.003	1.166	1.225	1.117	1.007	0.875	1.056
Q13435	SF3B2	1.115	1.089	1.067	1.054	1.174	1.106	1.335	1.219	0.903	1.311	1.302	1.301	1.365	1.26	1.152	1.336	1.066	1.074
Q15393	SF3B3	1.41	1.631	1.272	1.583	1.373	1.516	1.205	1.253	1.269	1.639	1.617	1.725	1.589	1.591	1.378	1.457	1.283	1.178
Q9Y3B4	SF3B6	1.41	1.322	1.766	1.566	1.889	1.494	1.737	1.705	1.172
P23246	SFPQ	1.469	1.366	1.399	1.441	1.437	1.282	1.22	1.415	1.113	1.302	1.318	1.317	1.336	1.301	1.299	1.282	1.122	1.092
B2R6F3	SFRS3	0.974	0.889	1.115	1.053	1.118	0.879	0.952	1.034	0.782	0.481	0.435	0.404	0.387	0.327	0.45	0.395	0.37	0.422
A8K644	SFRS4	1.274	1.072	1.404	1.256	1.231	1.034	1.272	1.266	0.983	0.942	0.822	0.811	0.891	0.924	0.944	0.949	0.792	0.818
Q9H9B4	SFXN1	1.211	1.141	1.064	1.079	1.005	1.075	0.919	0.74	0.826	0.996	0.988	1.095	0.98	0.987	0.957	0.817	0.915	0.727
Q6P4A7	SFXN4
A1X283	SH3PXD2B
A6QKW0	SHINC3	1.234	1.242	1.051	1.144	1.047	1.144	0.948	0.845	1.001	1.315	1.625	1.681	1.353	1.381	1.314	1.19	1.475	1.195
Q6ZNX1	SHLD3										1.333	1.017	0.975	1.155	1.434	1.471	1.136	0.866	0.871
P34897	SHMT2	0.958	0.875	0.949	1.012	0.927	0.806	1.046	1.084	0.838	1.911	1.276	1.85	1.491	1.466	1.382	1.572	1.111	1.149
Q96ST3	SIN3A										1.625	1.608	1.665	1.698	1.54	1.607	1.59	1.348	1.36
Q9UIU6	SIX4										1.12	1.121	1.112	1.208	1.005	0.962	1.087	0.949	0.796
P12757	SKIL
E5RJR5	SKP1	0.997	0.948	1.057	1.034	1.177	1.057	1.561	1.085	0.95
P53985	SLC16A1	1.19	1.332	1.164	1.149	1.065	1.174	0.637	0.705	1.067	1.501	1.634	1.716	1.463	1.487	1.497	1.44	1.34	1.136
A0A024R8U1	SLC16A3										1.504	1.914	1.839	1.743	1.853	1.738	1.471	1.56	1.408
A0A024R050	SLC1A3
Q15758	SLC1A5	1.135	1.108	1.386	1.189	1.212	1.101	1.202	1.454	0.859
A0A0S2Z3G3	SLC25A10	1.645	1.753	1.382	1.539	1.436	1.488	0.714	0.721	1.249	1.282	1.545	1.595	1.326	1.398	1.356	1.118	1.293	1.091
Q02978	SLC25A11	1.298	1.454	1.456	1.418	1.473	1.297	1.729	1.184	1.054
O43808	SLC25A17	1.493	1.818	1.315	1.62	1.283	1.639	0.828	0.74	1.343
Q9H936	SLC25A22	1.786	1.777	1.523	1.589	1.429	1.436	0.995	0.945	1.151	1.138	1.232	1.208	1.161	1.111	1.025	1.014	1.051	1.042
Q9BV35	SLC25A23
A0A024RBE8	SLC25A3	1.706	1.998	1.71	1.854	1.681	1.762	1.096	1.025	1.434	1.52	1.918	1.943	1.654	1.722	1.601	1.317	1.43	1.302
Q9BSK2	SLC25A33
Q3KQZ1	SLC25A35
Q8TBP6	SLC25A40	1.254	1.084	0.994	1.178	0.871	1.094	1.415	0.808	0.909	1.056	1.169	0.959	1.017	0.943	1.003	1.001	1.043	0.977
Q6NVC0	SLC25A5	1.373	1.418	1.292	1.351	1.231	1.232	0.884	0.977	1.075	1.482	1.691	1.594	1.622	1.562	1.522	1.388	1.32	1.278
O14975	SLC27A2
A0A024R8D2	SLC27A4
L0R6Q1	SLC35A4
Q8TB61	SLC35B2
J3KPF3	SLC3A2	1.428	1.418	1.339	1.404	1.203	1.201	0.802	0.959	1.049
Q01650	SLC7A5
Q08AF3	SLFN5	1.119	1.15	1.048	1.191	1.047	1.128	0.805	0.781	0.916	0.409	0.416	0.4	0.425	0.42	0.489	0.608	0.79	0.824
G3V2S9	SLIRP	0.818	0.776	0.735	0.763	0.759	0.712	0.834	1.026	0.767	0.937	0.974	0.886	0.99	0.886	0.842	0.902	0.843	0.848
A0A024R5X3	SLTM										0.555	0.445	0.494	0.547	0.613	0.563	0.492	0.448	0.435
Q9NSI2	SLX9
O60264	SMARCA5	0.965	0.994	0.988	0.949	0.991	0.952	1.069	0.958	0.856	0.793	0.687	0.693	0.829	0.83	0.86	0.847	0.714	0.732
Q9H4L7	SMARCAD1
G5E975	SMARCB1
Q58EY4	SMARCC1	1.215	0.863	1.151	1.128	1.164	1.067	1.832	1.245	0.844
F8VXC8	SMARCC2	1.128	1.085	1.031	1.023	0.983	1.028	1.275	0.942	0.854	1.048	1.022	1.057	1.057	1.11	1.04	1.028	0.858	0.941
A0A024R1S7	SMARCE1										1.52	1.386	1.36	1.605	1.453	1.313	1.342	1.2	1.192
Q14683	SMC1A	1.102	1.124	1.102	1.117	1.065	1.135	1.185	1.089	0.973	1.183	1.254	1.26	1.235	1.19	1.192	1.247	1.127	0.998
A6NHR9	SMCHD1
Q8TEV9	SMCR8
E7EQZ4	SMN1	0.921	0.932	1.038	0.94	0.935	0.918	0.745	0.769	0.984
O75940	SMNDC1										1.261	1.224	1.184	1.273	1.264	1.256	1.002	0.962	0.986
B1PBA3	SMPD4										0.74	0.89	0.839	0.829	0.957	0.866	0.771	0.812	0.752
A0MNN4	SMU1										1.191	0.951	1.088	1.065	1.115	1.178	1.201	1.084	1.07
Q8TER0	SNED1										1.836	1.616	1.425	1.641	1.8	1.836	1.5	1.235	1.106
O75643	SNRNP200	1.231	1.245	1.244	1.234	1.304	1.203	1.457	1.277	1.032	1.207	1.171	1.16	1.202	1.243	1.199	1.169	1.03	0.988
P09661	SNRPA1										0.971	0.966	1.001	0.995	1.154	1.16	1.048	0.847	0.906
Q15182	SNRPB
P62316	SNRPD2
P62318	SNRPD3										2.279	2.176	2.525	2.285	2.423	2.577	2.73	2.03	1.933
P62304	SNRPE	1.147	1.246	1.46	1.362	1.47	1.355	2.243	1.459	1.098
B1AHD1	SNU13	1.33	1.313	1.484	1.371	1.458	1.225	1.185	1.328	1.019	1.645	1.417	1.474	1.552	1.424	1.294	1.369	1.166	1.101
P18583	SON										0.745	0.572	0.617	0.651	0.746	1.22	0.828	0.897	0.979
P08047	SP1	0.247	0.277	0.378	0.495	0.816	0.975	0.997	1.209	1.014	0.834	0.834	0.781	0.921	0.937	0.978	0.891	0.746	0.866
Q02447	SP3	0.242	0.278	0.402	0.64	0.994	1.255	1.041	1.288	1.098
Q8NB90	SPATA5	1.585	1.671	1.504	1.618	1.496	1.611	1.024	0.996	1.275	1.382	1.523	1.511	1.458	1.355	1.328	1.216	1.202	1.094
Q9BVQ7	SPATA5L1	1.026	0.92	1.008	0.913	0.948	0.885	0.948	0.929	0.789	1.159	1.126	1.095	1.124	1.146	1.09	0.999	0.956	0.902
Q9NUQ6	SPATS2L
Q9UQ90	SPG7
Q5T280	SPOUT1
A0A0D9SGF6	SPTAN1	1.141	1.06	1.309	1.155	1.264	1.036	1.303	1.302	0.925	1.415	1.317	1.305	1.374	1.38	1.343	1.225	1.136	1.128
A0A087WUZ3	SPTBN1	0.808	0.98	0.997	0.943	1.47	1.619	3.158	2.293	1.38	1.365	1.159	1.179	1.255	1.409	1.313	1.278	1.049	1.058
O15020	SPTBN2
Q6ZRS2	SRCAP
P37108	SRP14	1.049	0.888	0.953	0.946	0.869	0.826	0.754	0.907	0.832	1.081	1.075	1.022	1.076	0.954	0.872	1.028	0.812	0.895
P61011	SRP54
P49458	SRP9
P08240	SRPRA
Q9Y5M8	SRPRB	1.383	1.184	1.266	1.329	1.081	1.214	1.123	1.023	1.031
A0A0S2Z4Z6	SRRM1
Q9BXP5	SRRT	1.212	1.167	1.273	1.291	1.292	1.13	1.188	1.243	0.99	1.155	0.949	1.134	1.054	1.033	1.237	1.208	1.003	0.915
J3KTL2	SRSF1										0.892	0.653	0.722	0.848	0.771	0.906	0.986	0.79	0.81
O75494	SRSF10
Q05519	SRSF11	0.724	0.677	0.71	0.755	0.712	0.685	0.737	0.798	0.724	0.466	0.431	0.455	0.481	0.501	0.442	0.425	0.367	0.385
Q16629	SRSF7	1.195	1.262	1.444	1.329	1.409	1.233	1.2	1.284	1.023	0.815	0.725	0.723	0.736	0.668	0.724	0.637	0.561	0.567
Q9BRL6	SRSF8
B7Z268	SSBP1	0.986	0.803	1.144	0.975	1.084	0.901	1.374	1.17	0.75
C9IZQ1	SSR1
Q9UNL2	SSR3
P51571	SSR4
Q08945	SSRP1
Q4LE48	STAG1 variant protein										1.475	1.112	1.27	1.184	1.182	1.479	1.757	1.104	1.093
P27105	STOM	1.062	0.984	1.025	1.02	0.984	0.885	0.874	0.952	0.738	0.58	0.663	0.59	0.644	0.573	0.618	0.589	0.555	0.519
Q9UJZ1	STOML2
Q9Y3F4	STRAP
P53597	SUCLG1	0.959	0.965	0.965	0.895	1.057	0.921	1.287	0.93	0.803	1.454	1.327	1.284	1.433	1.415	1.434	1.232	1.099	1.068
M0R2Z9	SUGP2	1.191	1.117	1.301	1.078	1.206	1.094	1.247	0.952	0.876	0.937	0.831	0.978	0.779	0.829	0.898	0.866	0.949	0.906
A8MU27	SUMO3
Q9Y5B9	SUPT16H
Q8NEM7	SUPT20H										0.92	0.878	0.887	0.87	0.989	1.19	0.929	0.905	0.92
O15260	SURF4										1.177	1.26	1.25	1.154	1.43	1.312	0.946	1.104	0.95
O95425	SVIL
Q86TJ2	TADA2B
P21675	TAF1										1.579	1.835	1.878	1.88	1.777	1.426	1.533	1.21	1.288
Q12962	TAF10	1.234	1.176	1.194	1.148	1.181	1.081	1.262	1.149	0.898	1.136	1.124	1.107	1.12	1.143	1.005	1.021	1.04	0.885
Q16514	TAF12
Q15543	TAF13
O00268	TAF4
Q15542	TAF5										2.437	2.803	2.241	2.789	2.712	2.533	2.607	2.045	2.008
J3KR72	TAF6	1.2	1.172	1.421	1.232	1.363	1.195	1.592	1.372	0.959	1.224	1.121	1.116	1.248	1.27	1.253	0.993	0.992	0.902
Q15545	TAF7	1.422	1.2	1.417	1.249	1.223	1.188	1.069	1.056	0.95
Q16594	TAF9
A6XNE1	TAFAZZIN										1.437	1.481	1.407	1.343	1.279	1.347	1.27	1.295	1.052
P37802	TAGLN2
A0A140T9T7	TAP1
A0A0A0MSV9	TAPBP
Q13148	TARDBP	1.289	1.13	1.17	1.218	1.193	1.06	0.92	1.096	0.871	1.19	1.245	1.338	1.206	1.219	1.124	1.138	1.039	0.925
P26639	TARS1
Q9BW92	TARS2	1.572	1.616	1.741	1.561	1.627	1.43	1.033	1.328	1.123
Q12788	TBL3	1.275	1.186	1.059	1.154	1.062	1.142	1.091	0.927	0.938	1.357	1.459	1.42	1.3	1.248	1.242	1.249	1.252	1.084
O14776	TCERG1	1.213	1.163	1.205	1.13	1.24	1.128	1.253	1.299	0.983
Q9NQB0	TCF7L2	0.944	1.006	0.916	0.906	1.253	0.884	0.919	0.657	1.111
E7ETY2	TCOF1	1.098	1.06	1.242	1.094	1.248	1	1.435	1.358	0.848	1.627	1.509	1.426	1.549	1.676	1.513	1.548	1.182	1.244
A0A024QZD8	TEAD2	0.588	0.573	0.544	0.555	0.593	0.646	0.956	0.929	0.943	0.709	0.793	0.787	0.72	0.674	0.633	0.774	0.876	0.982
Q9NXF1	TEX10
Q5T0J7	TEX35
Q96SH1	TFAP2A	0.252	0.268	0.242	0.263	0.288	0.485	0.494	0.399	1.135	0.174	0.177	0.148	0.18	0.158	0.217	0.168	0.211	0.429
Q01664	TFAP4	0.262	0.347	0.372	0.335	0.376	0.353	0.615	0.466	0.828
Q9H5Q4	TFB2M	1.596	1.562	1.594	1.527	1.455	1.408	1.127	1.112	1.145	1.186	1.291	1.269	1.2	1.105	1.007	1.061	1.094	1.005
Q12800	TFCP2
P02786	TFRC	1.108	0.993	0.846	1.023	0.861	1.012	1.103	0.862	0.827	1.213	1.171	1.325	1.203	1.124	1.254	1.406	1.362	1.116
Q8WUY1	THEM6										1.044	1.174	0.991	0.997	1.146	1.278	0.972	1.118	0.987
Q8NI27	THOC2
Q86W42	THOC6	1.029	1.153	1.179	1.191	1.203	1.132	1.507	1.216	1.121
Q9Y2W1	THRAP3
Q9Y5L4	TIMM13
Q99595	TIMM17A
O43615	TIMM44
A0A024R0M6	TIMM50	1.383	1.559	1.439	1.445	1.427	1.466	1.217	0.98	1.115	1.382	1.397	1.363	1.376	1.299	1.362	1.174	1.166	1.074
O60220	TIMM8A
Q9NPL8	TIMMDC1										1.274	1.32	1.135	1.386	1.196	1.209	1.169	1.073	1.027
Q96CP7	TLCD1	1.442	1.718	1.004	1.412	0.958	1.505	0.721	0.551	1.137	1.558	2.154	2.558	1.77	1.814	1.638	1.395	2.016	1.336
A0A024QYR8	TM9SF2
H0Y9X1	TMA16
J9JIE6	TMCO1	1.395	1.363	1.435	1.327	1.48	1.23	1.205	1.552	0.953
Q7Z7H5	TMED4
Q9Y3A6	TMED5	1.121	1.171	0.905	0.961	0.731	1.314	0.602	0.779	1
A0A024R7M0	TMED9
P17152	TMEM11
A0A024R333	TMEM113	1.137	1.136	1.154	1.133	1.312	1.304	1.902	1.297	0.965
A0A087X266	TMEM120A
Q9H061	TMEM126A
Q8N3G9	TMEM130
Q9BVK8	TMEM147
P28289	TMOD1
A0A024RBE7	TMPO	1.462	1.448	1.442	1.453	1.417	1.373	1.149	0.947	1.122
P42166	TMPO	1.416	1.29	1.379	1.265	1.256	1.159	1.043	1.195	0.96	1.172	1.337	1.268	1.337	1.345	1.198	1.179	1.057	0.996
Q6ZXV5	TMTC3
Q9H3N1	TMX1
Q4LE60	TNPO2 variant protein	1.168	1.076	1.101	1.092	0.977	1.19	1.162	0.659	0.947
H9KVB4	TNRC18	0.953	1.105	1.197	0.949	1.195	1.144	1.615	0.972	0.803
Q96GM8	TOE1
A0A024R3W2	TOMM20	1.405	1.277	1.594	1.314	1.536	1.195	1.697	1.273	1.016
O96008	TOMM40	1.615	1.846	0.975	1.689	0.892	1.356	0.413	0.544	1.182	1.472	1.528	1.665	1.511	1.311	1.44	1.218	1.239	1.025
F8W8Z9	TOMM5
O94826	TOMM70	1.488	1.508	1.574	1.578	1.634	1.406	1.67	1.237	1.141
P11387	TOP1	0.926	0.9	1	0.896	0.898	0.829	0.87	0.876	0.825	0.708	0.657	0.651	0.623	0.598	0.62	0.56	0.539	0.578
P11388	TOP2A	0.965	0.922	0.964	0.955	0.952	0.962	1.104	0.885	0.923	0.916	0.888	0.905	0.885	0.896	0.906	0.9	0.875	0.875
Q02880	TOP2B										0.715	0.61	0.621	0.697	0.927	0.879	0.695	0.739	0.932
Q13472	TOP3A	0.674	0.677	0.843	0.649	0.733	0.608	1.153	0.723	0.799
Q5JTV8	TOR1AIP1
O94842	TOX4
D3DQU2	TPP1	0.911	0.956	1.051	0.897	1.021	0.927	1.116	1.124	1.026	0.976	0.888	0.836	0.934	0.916	0.967	0.875	0.861	0.835
P12270	TPR
Q9ULW0	TPX2	0.996	0.902	1.201	0.872	1.088	0.825	1.401	1.292	0.881	1.306	1.497	1.38	1.511	1.705	1.577	1.356	1.114	1.089
Q13595	TRA2A
Q9UPV9	TRAK1
P14373	TRIM27	1.411	1.03	1.133	1.255	1.096	1.066	1.013	0.985	0.872	1.374	1.308	1.275	1.314	0.955	0.931	1.106	1.06	1.028
O75962	TRIO	1.634	1.747	0.596	1.325	0.55	1.368	0.435	0.388	1.064	1.007	1.207	1.747	1.039	0.831	0.907	0.805	1.706	0.746
Q14669	TRIP12
Q15645	TRIP13
Q9BQ61	TRIR
Q7L0Y3	TRMT10C	1.25	1.264	1.01	1.194	0.949	1.13	0.783	0.684	0.983	1.217	1.237	1.321	1.211	1.147	1.088	1.141	1.101	1.006
Q9UI30	TRMT112	1.139	0.782	0.947	0.906	1.097	0.918	0.995	0.84	0.864
F2Z2W7	TRMT2A	1.108	1.104	1.302	1.06	1.249	1.069	1.926	1.62	1.077	1.315	1.364	1.181	1.309	1.356	1.353	1.124	1.02	1.087
Q9BVS5	TRMT61B
Q9UHF7	TRPS1	1.091	1.219	1.236	1.079	1.167	1.057	1.43	1.164	0.934	1.15	0.978	1.031	1.191	1.108	1.07	1.057	0.782	0.905
Q9Y4A5	TRRAP
P30536	TSPO	1.562	1.52	1.268	1.356	1.077	1.254	0.538	0.527	1.046
Q2NL82	TSR1
A0A024R8C1	TTF1
A0A024R0F1	TTF2
P33981	TTK	1.382	1.331	1.492	1.457	1.558	1.452	1.585	1.304	1.144
Q71U36	TUBA1A	1.433	1.545	1.478	1.479	1.45	1.381	0.972	1.046	1.112	1.597	1.838	1.84	1.724	1.54	1.392	1.506	1.419	1.271
P68366	TUBA4A	1.451	1.366	1.363	1.402	1.306	1.372	1.317	1.02	1.066	1.383	1.546	1.455	1.494	1.314	1.284	1.278	1.175	1.105
P07437	TUBB	1.39	1.543	1.442	1.455	1.369	1.382	1.283	1.19	1.105	1.455	1.603	1.531	1.577	1.543	1.644	1.343	1.283	1.2
P04350	TUBB4A										1.164	1.369	1.534	1.191	0.906	1.066	1.174	1.412	1.181
P68371	TUBB4B	1.414	1.595	1.574	1.569	1.494	1.506	1.165	1.22	1.194	1.706	1.888	1.787	1.855	1.718	1.596	1.623	1.427	1.427
Q9BUF5	TUBB6	1.1	1.169	1.264	1.125	1.176	1.103	1.587	1.045	0.926	1.394	1.688	1.297	1.324	1.518	1.259	1.196	1.205	1.193
P23258	TUBG1	1.368	1.296	1.426	1.322	1.403	1.285	1.152	1.094	0.973	1.292	1.277	1.145	1.271	1.205	1.067	1.112	1.038	0.998
A0A1S5UZH5	TXN
H9ZYJ2	TXN	1.406	1.167	1.636	1.159	1.478	1.071	2.178	1.637	0.937	1.797	1.489	1.527	1.773	2.112	2.023	1.587	1.189	1.43
Q8NBS9	TXNDC5
A0A024R4B7	TXNIP	1.448	1.423	1.324	1.389	1.161	1.265	1.211	0.998	1.016
Q01081	U2AF1	0.753	0.606	0.767	0.754	0.721	0.685	0.712	0.709	0.57	0.422	0.39	0.376	0.449	0.474	0.449	0.474	0.453	0.638
P26368	U2AF2	1.07	0.951	0.97	1.304	0.966	0.996	0.898	1.038	0.884	0.591	0.451	0.53	0.529	0.471	0.421	0.546	0.434	0.633
O15042	U2SURP	1.453	1.226	1.387	1.322	1.402	1.178	1.217	1.494	0.95	1.286	1.145	1.143	1.316	1.195	1.194	1.35	0.906	0.934
M0R2S1	UBA52	0.992	0.973	1.172	1.055	1.166	0.953	1.145	1.148	0.93	0.948	1.095	1.006	1.086	1.109	0.904	0.964	0.798	0.918
Q14157	UBAP2L	1.323	1.106	1.406	1.168	1.364	1.162	0.954	1.242	1.033	1.274	1.356	1.214	1.279	1.361	1.28	1.206	1.08	1.058
A0A087WY85	UBE2D3
B0QYN7	UBE2I
A0A024R2L0	UBP1
O95071	UBR5
P17480	UBTF
A0A087WTW0	UHRF1	1.267	1.31	1.369	1.238	1.421	1.235	1.54	1.458	1.118
B5LY71	UMPS
Q9UDW1	UQCR10
B7Z2R2	UQCRB
P31930	UQCRC1
P22695	UQCRC2	1.334	1.37	1.258	1.368	1.151	1.248	0.968	0.928	1.023	1.427	1.625	1.572	1.524	1.45	1.391	1.284	1.281	1.15
P0C7P4	UQCRFS1P1
P07919	UQCRH	0.991	1.261	1.493	1.215	1.549	1.342	1.867	1.247	0.977
O14949	UQCRQ	1.627	1.814	1.746	1.579	1.719	1.456	1.355	1.31	1.282	0.769	0.743	0.738	0.798	0.886	0.739	0.676	0.645	0.623
O60287	URB1	0.742	0.796	0.725	0.766	0.742	0.794	0.581	0.506	0.621
P22415	USF1
A0A024R7H3	USHBP1										0.261	0.262	0.249	0.333	0.573	1.625	0.889	0.932	0.991
Q9Y6I4	USP3	1.554	1.571	1.439	1.518	1.618	1.456	1.172	1.293	1.312	1.488	1.652	1.569	1.651	1.508	1.318	1.372	1.199	1.172
A0A024R8V6	USP36	1.218	1.151	1.23	1.28	1.221	1.089	1.076	1.149	1.017	1.172	0.903	1.117	1.148	1.119	1.049	1.063	0.86	0.85
Q9BVJ6	UTP14A										1.019	1.047	0.968	1.113	1.118	1.147	1.004	0.963	0.982
H0Y8P4	UTP15	1.309	1.406	1.22	1.33	1.027	1.192	1.087	0.671	0.947
Q9Y5J1	UTP18
O75691	UTP20
Q9P0L0	VAPA	1.447	1.042	1.177	1.128	1.021	1.032	0.91	1.02	0.835	1.216	1.291	1.22	1.294	1.177	1.092	1.203	1.038	1.03
P21796	VDAC1	1.412	1.458	1.042	1.415	1.038	1.341	1.174	0.727	1.021	1.314	1.377	1.442	1.331	1.147	1.14	1.156	1.212	1.048
A0A024QZN9	VDAC2	1.582	1.536	1.043	1.57	1.038	1.403	1.082	0.819	1.139	1.089	1.314	1.406	1.083	0.936	0.922	0.956	1.185	0.895
Q9Y277	VDAC3	1.267	1.186	1.122	1.138	1.008	1.185	1.29	1.053	0.966
Q14119	VEZF1	0.226	0.167	0.26	0.205	0.215	0.372	0.488	0.86	0.941	0.301	0.361	0.39	0.339	0.318	0.326	0.337	0.352	0.49
A0A024R1X3	VPS25
Q9UN37	VPS4A
Q86Y07	VRK2	1.158	1.044	1.174	1.084	1.057	1.091	1.629	1.031	0.822
Q8IV63	VRK3										1.152	1.166	1.048	1.212	1.237	1.243	1.08	0.962	0.942
A3KMH1	VWA8	1.273	1.167	1.151	1.179	1.094	1.073	0.997	0.992	0.999	1.043	1.159	1.095	1.179	1.034	0.981	1.006	1.011	0.886
Q7Z5K2	WAPL	0.876	1.017	1.135	1.019	0.989	1.17	1.538	0.985	0.819	1.154	1.123	1.292	1.234	1.325	1.23	1.114	1.212	1.002
Q9Y2W2	WBP11	0.623	0.585	0.79	0.717	0.838	0.651	1.52	0.905	0.637	0.414	0.458	0.443	0.415	0.563	0.661	0.442	0.441	0.47
Q9BV38	WDR18	1.411	1.48	1.582	1.608	1.562	1.399	1.246	1.338	1.294	1.559	1.321	1.449	1.46	1.406	1.312	1.447	1.152	1.202
Q5TDG3	WDR3
Q9C0J8	WDR33	1.432	1.34	1.543	1.361	1.26	1.297	1.206	1.423	0.969	1.301	1.357	1.309	1.358	1.209	1.191	1.219	1.011	0.9
Q8NI36	WDR36	1.255	1.063	1.254	1.071	1.259	1.022	0.964	1.213	0.889	1.074	0.886	0.921	1.168	1.289	1.266	1.325	1.229	1.086
Q15061	WDR43	0.929	1.002	1.105	1.14	1.497	1.453	3.008	1.591	0.922	0.993	0.973	0.887	1.03	1.161	1.065	0.959	0.989	0.842
P61964	WDR5	0.769	0.691	0.8	0.755	0.87	0.731	0.894	0.934	0.748
A0MNP2	WDR57
O95785	WIZ
Q5T9L3	WLS
Q96S55	WRNIP1
A0A024R2M8	XPC
O14980	XPO1	1.304	1.357	1.05	1.258	0.993	1.25	0.786	0.66	1.042	1.184	1.35	1.461	1.253	1.174	1.135	1.133	1.157	0.977
A0A024R911	XPR1
O43542	XRCC3
P13010	XRCC5	0.071	0.076	0.082	0.14	0.171	0.72	0.343	0.344	0.924	0.18	0.16	0.183	0.242	0.311	0.44	0.971	1.377	1.105
A0A024R1N4	XRCC6	0.092	0.098	0.111	0.172	0.202	0.856	0.342	0.394	1.077	0.17	0.158	0.177	0.248	0.327	0.465	1.016	1.384	1.151
A0A0S2Z4R1	YARS
Q9Y2Z4	YARS2
P58557	YBEY
O95619	YEATS4	1.2	1.107	1.42	1.29	1.472	1.248	1.27	1.468	1.063	0.991	1.188	1.251	1.244	1.306	1.282	1.181	0.992	1.029
J3QRU1	YES1
Q96TA2	YME1L1										1.28	1.359	1.231	1.398	1.395	1.456	1.439	1.351	1.321
J3QR07	YTHDC1										0.518	0.413	0.43	0.471	0.466	0.55	0.478	0.339	0.441
E7EX29	YWHAZ	0.585	0.488	0.538	0.548	0.666	0.562	0.966	1.23	0.882	1.961	1.496	1.694	1.645	1.861	2.157	1.755	1.433	1.364
P25490	YY1	0.26	0.207	0.216	0.201	0.24	0.256	0.242	0.355	0.461
O95365	ZBTB7A
O75152	ZC3H11A
Q5T200	ZC3H13
Q6PJT7	ZC3H14
Q15911	ZFHX3
B2RNR6	ZFR	1.293	1.041	1.149	1.067	1.169	1.058	1.266	1.063	0.874
Q8N5A5	ZGPAT
Q96T25	ZIC5	0.537	0.509	0.44	0.5	0.445	0.596	0.683	0.676	0.865
P17029	ZKSCAN1
O75844	ZMPSTE24
A6NHB5	ZMYM3
Q5VZL5	ZMYM4
Q15072	ZNF146										1.553	1.607	1.45	1.63	1.553	1.519	1.406	1.257	1.221
A0A024RDS3	ZNF198	0.995	1	0.913	0.962	0.852	0.891	1.184	0.85	0.926
Q8N554	ZNF276
Q5VUA4	ZNF318
Q5BKZ1	ZNF326
Q8TF68	ZNF384
Q9Y4E5	ZNF451
Q96KM6	ZNF512B										0.634	0.644	0.578	0.668	0.725	0.615	0.548	0.496	0.747
Q9UEG4	ZNF629
Q14966	ZNF638	0.936	1.08	1.222	1.102	1.249	1.123	1.485	1.18	0.87	0.927	1.046	0.865	1.09	0.961	0.834	0.813	0.773	0.774
Q8NDX6	ZNF740	0.333	0.328	0.357	0.303	0.373	0.407	0.653	0.57	0.807
Q2TB10	ZNF800
O95218	ZRANB2
Q9P217	ZSWIM5

## Sheet: SP-KLF TMT heavy PASMAN
Proteome Discoverer output TMT data of heavy SILAC labelled peptides from PASMAN SP/KLF motif
Accession	Gene Symbol	Abundance Ratio: (F1, 126) / (F1, 131)	Abundance Ratio: (F1, 127N) / (F1, 131)	Abundance Ratio: (F1, 127C) / (F1, 131)	Abundance Ratio: (F1, 128N) / (F1, 131)	Abundance Ratio: (F1, 128C) / (F1, 131)	Abundance Ratio: (F1, 129N) / (F1, 131)	Abundance Ratio: (F1, 129C) / (F1, 131)	Abundance Ratio: (F1, 130N) / (F1, 131)	Abundance Ratio: (F1, 130C) / (F1, 131)	Abundance Ratio: (F2, 126) / (F2, 131)	Abundance Ratio: (F2, 127N) / (F2, 131)	Abundance Ratio: (F2, 127C) / (F2, 131)	Abundance Ratio: (F2, 128N) / (F2, 131)	Abundance Ratio: (F2, 128C) / (F2, 131)	Abundance Ratio: (F2, 129N) / (F2, 131)	Abundance Ratio: (F2, 129C) / (F2, 131)	Abundance Ratio: (F2, 130N) / (F2, 131)	Abundance Ratio: (F2, 130C) / (F2, 131)
P78527	PRKDC	1.359	1.359	1.431	1.392	1.414	1.551	1.737	1.222	1.15	1.28	1.341	1.183	1.272	1.281	1.448	1.031	1.088	1.038
P09874	PARP1	0.069	0.064	0.057	0.071	0.093	0.155	0.43	1.022	1.021	0.072	0.075	0.082	0.072	0.084	0.12	0.462	0.939	1.047
P35579	MYH9	1.314	0.655	0.679	0.66	0.727	1.121	1.607	1.073	1.003	1.182	1.614	0.927	1.047	1.292	1.627	0.719	1.009	1.072
A0A024R454	CPS1	1.118	1.362	1.364	1.307	1.324	1.309	1.158	1.136	1.163	1.411	1.309	1.365	1.395	1.322	1.146	1.267	1.146	1.067
P13010	XRCC5	0.338	0.34	0.325	0.504	0.964	1.483	3.038	1.021	1.127	0.083	0.092	0.115	0.164	0.405	0.87	0.992	1.03	1.053
E5KNY5	LRPPRC	1.282	1.272	1.37	1.353	1.432	1.441	1.51	1.139	1.05	1.248	1.249	1.151	1.215	1.23	1.334	1.058	1.084	1.036
A0A024R1N4	XRCC6	0.305	0.307	0.343	0.503	0.98	1.283	2.873	1.183	1.178	0.124	0.133	0.155	0.201	0.409	1.003	0.919	0.937	0.978
Q9BQG0	MYBBP1A	1.004	0.903	0.981	0.958	1.032	1.135	1.318	0.93	0.905	1.126	1.199	0.957	1.143	1.195	1.473	0.855	0.956	0.959
O00159	MYO1C	1.26	1.092	1.142	1.044	1.113	1.159	1.312	1.229	1.147	1.086	1.249	1.091	1.025	1.083	1.093	0.894	0.979	1.042
P10809	HSPD1	1.319	1.547	1.502	1.482	1.478	1.327	1.219	1.295	1.177	1.386	1.245	1.432	1.424	1.299	1.17	1.436	1.195	1.077
P63261	ACTG1	1.494	1.271	1.284	1.233	1.196	1.17	1.195	1.229	1.151	1.429	1.632	1.497	1.464	1.455	1.406	1.186	1.171	1.142
Q9NR30	DDX21	1.342	1.229	1.31	1.262	1.305	1.176	1.263	1.234	1.075	1.265	1.261	1.297	1.293	1.267	1.166	1.176	1.073	1.004
P42166	TMPO	1.324	1.267	1.323	1.287	1.271	1.124	0.953	1.116	1.024	1.387	1.288	1.358	1.338	1.302	1.1	1.269	1.082	1.026
D3DTH7	MYO1C
V9HW26	HEL-S-123m	1.337	1.4	1.394	1.358	1.313	1.149	0.973	1.094	1.01	1.271	1.26	1.33	1.277	1.219	1.022	1.213	1.058	1.018
P46013	MKI67	1.25	1.093	1.096	1.113	1.07	0.935	0.9	1.132	1.05	1.157	1.082	1.177	1.153	1.088	0.99	1.15	0.989	0.933
P07437	TUBB	1.38	1.653	1.879	1.683	1.745	2.021	2.364	1.418	1.345	1.468	1.467	1.454	1.446	1.469	1.281	1.277	1.124	1.079
P49792	RANBP2	1.13	1.097	1.061	1.094	1.061	1.137	0.913	1.077	1.169	1.253	1.192	1.239	1.195	1.167	1.154	1.14	1.111	1.066
Q6NVC0	SLC25A5	1.49	1.502	1.668	1.553	1.712	1.834	1.941	1.332	1.161	1.165	1.281	1.099	1.218	1.245	1.288	0.937	1.013	0.952
Q59EI9		1.309	1.52	1.58	1.524	1.525	1.499	1.149	1.249	1.186	1.395	1.341	1.351	1.469	1.395	1.234	1.258	1.134	1.08
A0A0S2Z3H3	SLC25A4	1.108	1.077	1.166	1.204	1.231	1.338	1.64	1.168	1.213	1.145	1.274	1.23	1.146	1.218	1.233	1.014	1.092	0.999
P68371	TUBB4B	1.489	1.63	1.752	1.681	1.723	1.552	1.392	1.298	1.226	1.394	1.31	1.452	1.389	1.295	1.08	1.295	1.145	1.056
P38646	HSPA9	1.075	0.937	0.947	0.95	0.911	0.846	0.812	1.013	0.999	0.974	0.907	1.036	1.048	1.049	1.011	1.204	1.036	1.023
Q15149	PLEC	1.384	1.407	1.52	1.363	1.369	1.152	1.007	1.262	1.167	1.149	1.235	1.304	1.146	1.148	1.079	1.135	1.062	1
A0A140VJY2		1.274	1.266	1.271	1.273	1.321	1.33	1.473	1.046	1.006	1.301	1.313	1.252	1.278	1.283	1.335	1.121	1.088	1.031
J3KTA4	DDX5	1.301	1.426	1.42	1.342	1.344	1.244	1.197	1.105	1.055	1.275	1.164	1.23	1.207	1.183	1.032	1.198	1.081	1.039
P19338	NCL	0.724	0.53	0.59	0.569	0.568	0.524	0.569	0.599	0.584	1.12	1.106	1.134	1.128	1.116	1.091	1.068	0.919	0.896
A0A0S2Z4A5	MCM7	1.381	1.53	1.583	1.536	1.462	1.314	1.217	1.163	1.064	1.395	1.334	1.382	1.314	1.309	1.155	1.179	1.076	1.039
Q03701	CEBPZ	1.386	1.492	1.627	1.572	1.603	1.489	1.457	1.203	1.127	1.388	1.333	1.343	1.389	1.365	1.287	1.178	1.083	1.06
Q53GR7		0.951	1.074	1.11	1.049	1.09	1.127	1.009	0.872	1.035	1.217	1.185	1.209	1.249	1.179	1.008	1.08	0.977	1.053
P49411		1.474	1.647	1.586	1.635	1.571	1.425	1.182	1.186	1.201	1.434	1.45	1.419	1.39	1.371	1.344	1.233	1.165	1.065
V9HWE1	HEL113	1.271	1.287	1.291	1.268	1.178	1.048	1.102	1.162	1.028	1.294	1.408	1.402	1.29	1.263	1.126	1.203	1.142	1.062
P35251	RFC1	0.85	0.937	0.935	0.914	0.888	0.774	0.667	0.817	1.001	0.827	0.8	0.88	0.822	0.825	0.659	0.831	0.721	0.931
Q01813	PFKP	1.275	1.383	1.32	1.353	1.3	1.196	1.082	1.064	1.044	1.239	1.266	1.222	1.275	1.238	1.104	1.128	1.09	1.052
A0A024R2Z6	GNL3	1.369	1.545	1.601	1.515	1.499	1.335	1.263	1.141	1.057	1.374	1.268	1.328	1.227	1.18	1.145	1.165	1.031	1.063
Q9H0A0	NAT10	1.134	1.223	1.288	1.214	1.264	1.32	1.389	1.064	0.958	1.217	1.251	1.117	1.22	1.223	1.234	1.045	1.068	1.088
Q59F66		1.248	1.375	1.345	1.334	1.284	1.241	1.161	1.126	1.049	1.32	1.206	1.364	1.333	1.26	1.136	1.29	1.076	1.032
O43795	MYO1B	1.324	0.941	0.972	0.968	1.027	1.266	1.543	1.135	1.087	1.164	1.371	1.15	1.116	1.176	1.251	0.969	1.05	1.015
V9HWB8	HEL-S-30	1.081	1.182	1.115	1.157	1.149	1.114	0.858	0.937	0.974	1.264	1.249	1.342	1.238	1.217	1.048	1.2	1.084	1.156
Q59EC0		1.272	1.412	1.401	1.399	1.361	1.187	0.999	1.156	1.061	1.335	1.24	1.314	1.283	1.246	1.113	1.227	1.108	1.038
P11387	TOP1	0.621	0.542	0.608	0.562	0.577	0.537	0.57	0.618	0.603	0.898	0.956	0.894	0.902	0.882	0.867	0.791	0.759	0.783
P68104	EEF1A1	1.375	1.438	1.502	1.435	1.395	1.345	1.318	1.251	1.102	1.398	1.349	1.337	1.388	1.398	1.288	1.18	1.04	0.976
A8K3K1											1.655	1.81	1.663	1.618	1.594	1.552	1.189	1.157	1.111
P21796	VDAC1	1.631	1.978	1.928	1.991	1.854	2.072	1.893	1.21	1.244	1.484	1.471	1.441	1.481	1.356	1.326	1.146	1.184	1.091
F5H5D3	TUBA1C	1.548	1.813	1.769	1.738	1.71	1.583	1.25	1.246	1.188	1.477	1.397	1.358	1.383	1.37	1.367	1.211	1.122	1.058
P04406	GAPDH	1.316	1.527	1.434	1.442	1.439	1.482	1.228	1.296	1.157	1.256	1.177	1.277	1.294	1.24	1.154	1.291	1.093	1.027
P50570	DNM2	1.366	1.552	1.498	1.58	1.476	1.41	1.151	1.131	1.088	1.321	1.281	1.366	1.346	1.275	1.112	1.204	1.088	1.022
P68366	TUBA4A	1.323	1.631	1.675	1.653	1.592	1.396	1.264	1.215	1.11	1.28	1.193	1.316	1.273	1.252	1.075	1.217	0.993	0.995
P50454	SERPINH1	1.336	1.518	1.565	1.512	1.475	1.436	1.455	1.139	1.049	1.367	1.297	1.285	1.324	1.227	1.235	1.153	1.121	1.044
A0A024RBE8	SLC25A3	1.8	1.682	1.925	1.815	2.104	2.132	2.664	1.573	1.543	1.345	1.467	1.236	1.259	1.294	1.599	0.976	1.149	1.024
Q8TA92		1.28	1.442	1.479	1.471	1.389	1.156	0.993	1.101	1.057	1.374	1.305	1.425	1.316	1.3	1.065	1.217	1.055	0.994
A3KMH1	VWA8	1.294	1.305	1.356	1.366	1.302	1.192	1.086	1.123	1.114	1.237	1.213	1.259	1.206	1.196	1.112	1.135	1.03	1.046
Q00839	HNRNPU	0.842	0.933	0.921	0.922	0.875	0.839	0.781	0.702	0.744	1.05	0.976	0.997	0.993	0.945	0.891	0.936	0.862	0.885
O75643	SNRNP200	1.367	1.332	1.311	1.309	1.336	1.367	1.189	1.237	1.194	1.201	1.177	1.25	1.203	1.214	1.225	1.107	1.058	1.014
P35580	MYH10	1.202	0.59	0.62	0.596	0.764	1.109	2.551	1.056	1.026	1.226	1.707	0.869	1.033	1.362	2.121	0.731	1.039	1.075
A8K8U1		1.151	1.227	1.385	1.343	1.456	1.417	1.219	1.06	1.082	1.22	1.16	1.23	1.172	1.124	0.974	1.084	1.045	1.015
A0A0S2Z3G3	SLC25A10	1.607	1.612	1.596	1.636	1.699	1.787	1.917	1.185	1.192	1.294	1.384	1.194	1.285	1.285	1.334	1.01	1.134	1.126
Q92945	KHSRP	1.414	1.443	1.491	1.449	1.405	1.212	1.089	1.298	1.149	1.435	1.356	1.494	1.394	1.337	1.206	1.383	1.131	1.069
Q09666	AHNAK	1.293	1.276	1.149	1.226	1.148	1.151	0.981	1.183	1.105	1.145	1.088	1.178	1.196	1.172	1.218	1.25	1.009	0.987
P52272	HNRNPM	0.855	0.926	0.876	0.869	0.809	0.744	0.898	1.073	1.009	1.179	1.181	1.281	1.204	1.123	1.054	1.205	1.108	1.08
A8K9K6		1.148	1.121	1.152	1.179	1.163	1.1	1.077	1.046	1.045	1.323	1.275	1.323	1.316	1.278	1.126	1.193	1.066	1.033
A0A024RAC5	RCC2	1.282	1.026	1.039	0.997	0.982	0.804	0.701	1.074	0.991	1.392	1.275	1.46	1.323	1.384	1.251	1.288	0.987	1.017
A0A024R5C5	PC	1.177	1.136	1.241	1.171	1.308	1.142	1.01	0.995	1.019	1.127	1.061	1.296	1.072	1.109	0.919	1.115	1.094	1.018
P35249	RFC4	0.982	1.012	1.03	1.011	1.008	0.973	0.911	0.9	0.975	0.839	0.782	0.727	0.758	0.772	0.739	0.707	0.733	0.886
P22695	UQCRC2	1.262	1.374	1.421	1.352	1.383	1.399	1.211	1.053	1.022	1.154	1.216	1.272	1.212	1.137	1.005	1.056	1.04	1.045
P43246	MSH2	0.736	0.68	0.845	0.772	0.889	0.881	1.149	0.802	0.876	0.752	0.743	0.725	0.73	0.719	0.713	0.683	0.681	0.857
A0A087WVQ6	CLTC	1.098	0.996	0.993	0.946	0.984	0.921	0.784	1.098	1.115	0.986	1.005	1.046	0.948	0.982	0.99	1.033	1.076	1.091
P49916	LIG3	0.072	0.076	0.067	0.08	0.079	0.119	0.098	0.299	0.795	0.123	0.119	0.133	0.122	0.118	0.124	0.208	0.387	0.814
Q59EJ3		1.1	1.392	1.09	1.164	1.265	1.3	0.998	1.111	1.1	0.931	0.902	0.921	0.982	0.988	1.048	1.11	1.023	1.045
Q6P2Q9	PRPF8										0.976	0.975	1.181	1.041	0.938	1.007	1.034	1.141	1.125
P53007	SLC25A1	1.313	1.611	1.715	1.592	1.631	1.559	1.298	1.235	1.139	1.856	1.448	1.345	1.551	1.397	1.174	1.054	1.071	0.995
B3KMV8		1.056	1.031	1.122	1.105	1.048	0.911	0.774	0.987	0.958	1.182	1.125	1.058	1.084	1.085	1.154	1.122	1.076	1.085
Q59GW7		1.05	0.954	0.997	0.942	0.983	1.063	1.007	0.875	0.92	1.029	1.032	0.962	1.004	0.991	0.993	0.883	0.901	1.029
Q53GG0		1.509	1.314	1.421	1.319	1.3	1.037	1.023	1.28	1.233	1.407	1.44	1.521	1.365	1.308	1.081	1.338	1.097	1.1
A0A0D9SF53	DDX3X										1.128	1.071	1.083	1.101	1.098	1.01	1.069	1.007	1.015
Q9UL03	INTS6	1.14	1.171	1.14	1.194	1.093	1.068	0.947	1.039	0.978	1.259	1.274	1.253	1.184	1.164	1.069	1.053	1.049	1.016
A0A024QZN9	VDAC2	1.579	1.578	1.446	1.661	1.627	1.678	1.348	1.299	1.042	1.527	1.495	1.383	1.429	1.427	1.412	1.191	1.184	1.061
P52701	MSH6	1.266	1.247	1.222	1.272	1.167	1.137	0.988	1.063	1.055	1.086	1.094	1.217	1.124	1.108	0.93	1.048	1.035	0.99
P08238	HSP90AB1	1.281	1.351	1.367	1.427	1.395	1.292	1.23	1.236	1.075	1.229	1.188	1.216	1.23	1.206	1.169	1.203	1.087	1.086
A0A024R5Z7	ANXA2	1.358	1.161	1.105	1.133	1.115	1.017	0.816	1.078	1.086	1.171	1.124	1.27	1.264	1.333	1.138	1.12	0.939	0.926
P14866	HNRNPL	1.382	1.457	1.385	1.334	1.303	1.179	0.962	1.155	1.133	1.415	1.194	1.512	1.439	1.354	1.193	1.514	1.195	1.088
O94906	PRPF6	1.363	1.504	1.549	1.462	1.387	1.286	1.038	1.202	1.079	1.379	1.282	1.306	1.346	1.287	1.143	1.25	1.182	1.155
P16403	H1-2	0.4	0.339	0.41	0.376	0.372	0.324	0.415	0.404	0.37	0.481	0.462	0.504	0.472	0.445	0.388	0.556	0.547	0.648
P49748	ACADVL	1.39	1.198	1.22	1.254	1.171	1.162	1.055	1.112	0.989	1.275	1.326	1.432	1.4	1.26	1.076	1.336	1.175	1.102
V9HW22	HEL-S-72p	1.15	1.053	1.011	1.048	0.991	0.955	0.828	1.007	1.003	0.96	0.892	0.997	0.963	0.96	0.939	1.105	0.978	0.992
Q5HYG7	DKFZp686M24262	1.318	1.462	1.384	1.448	1.338	1.251	1.047	1.146	1.119	1.379	1.313	1.355	1.301	1.292	1.16	1.198	1.06	0.979
P22626	HNRNPA2B1	1.046	0.776	0.846	0.753	0.744	0.796	0.719	0.856	0.784	1.156	0.954	1.336	1.353	1.218	1.491	1.472	1.188	1.008
A8KAP3		1.178	1.029	1.043	1.059	0.99	1.019	0.779	0.98	0.987	1.401	1.317	1.435	1.353	1.331	1.166	1.248	1.121	1.078
A0A0S2Z4Z9	NONO	1.4	1.457	1.34	1.34	1.271	1.247	0.97	1.11	1.114	1.354	1.256	1.316	1.334	1.306	1.234	1.172	1.1	1.007
Q99623	PHB2	1.305	1.377	1.325	1.402	1.383	1.39	1.284	1.168	1.187	1.382	1.4	1.384	1.308	1.263	1.189	1.091	1.133	1.105
Q16643	DBN1	1.171	1.012	1.021	1.017	0.919	0.855	0.783	0.978	0.977	1.154	1.121	1.208	1.079	1.086	1.015	1.021	0.926	0.892
A0A024R497	ACSL3	1.207	1.241	1.328	1.282	1.305	1.099	1.134	1.313	1.156	1.482	1.439	1.504	1.495	1.406	1.161	1.412	1.182	1.188
A0A0S2Z491	NPM1	1.772	1.429	1.512	1.432	1.391	1.263	1.423	1.434	1.207	1.485	1.431	1.522	1.513	1.404	1.484	1.471	1.21	1.071
E9PRY8	EEF1D	1.383	1.614	1.645	1.576	1.868	1.26	1.213	1.27	1.094	1.134	1.05	1.131	1.05	1.095	0.949	1.2	1.139	1.105
A4QPB0	IQGAP1	1.172	1.267	1.213	1.209	1.249	1.171	0.873	0.926	1.006	1.169	1.193	1.251	1.152	1.15	1.117	1.023	0.984	0.952
Q14498	RBM39	0.548	0.614	0.59	0.54	0.57	0.496	0.419	0.522	0.652	0.54	0.518	0.529	0.558	0.528	0.513	0.548	0.463	0.675
Q8NB90	SPATA5	1.302	1.366	1.411	1.435	1.41	1.304	1.172	1.085	1.063	1.306	1.291	1.245	1.236	1.281	1.165	1.062	0.965	0.991
A3R0T8	HIST1H1E
P62879	GNB2	1.332	1.308	1.39	1.309	1.323	1.405	1.298	1.227	1.252	1.262	1.633	1.132	1.196	1.24	1.427	0.977	1.162	1.006
X5DR09	GTF2I	0.888	0.792	0.709	0.806	0.699	0.819	0.697	0.734	0.781	1.083	1.097	1.073	1.09	1.012	1.089	0.926	0.927	0.903
V9HW31	HEL-S-271	1.331	1.193	1.119	1.224	1.107	1.211	0.871	0.969	1.081	1.165	1.217	1.335	1.191	1.158	1.049	1.118	1.089	0.997
Q08211	DHX9	1.055	1.142	0.973	1.103	1.057	1.129	0.84	0.936	0.945	1.038	1.027	1.096	0.997	0.969	1.033	0.998	1.051	0.924
P22087	FBL	0.88	0.908	0.924	0.916	0.892	0.817	0.764	0.847	0.826	1.208	1.192	1.24	1.203	1.14	1.061	1.078	1.025	0.986
V9HWB4	HEL-S-89n	1.022	0.905	0.877	0.897	0.862	0.852	0.7	0.904	0.927	0.92	0.885	0.997	0.977	0.976	0.969	1.098	1.002	0.978
O43175	PHGDH	1.441	1.508	1.492	1.455	1.441	1.294	1.02	1.312	1.152	1.391	1.371	1.396	1.38	1.286	1.09	1.284	1.124	1.042
A0A024RBE7	TMPO
O00148	DDX39A	1.003	0.99	1.012	1.044	1.026	1.083	0.977	0.945	1.042	1.197	1.214	1.08	1.198	1.239	1.215	1.14	1.101	1.043
G8JLB6	HNRNPH1	1.177	1.485	1.481	1.436	1.524	1.355	1.338	1.137	1.012	1.374	1.222	1.393	1.39	1.293	1.194	1.262	1.124	1.089
P08237	PFKM	1.157	1.268	1.28	1.271	1.24	1.122	0.916	0.998	1	1.341	1.232	1.327	1.313	1.269	1.046	1.192	1.051	1.033
O75694	NUP155	1.008	1.057	0.953	0.997	0.949	1.002	0.734	0.896	1.015	1.184	1.254	1.223	1.213	1.21	1.083	1.073	1.083	1.027
A0A0S2Z3L2	ATP2A2										0.752	0.758	0.621	0.695	0.699	0.873	0.62	0.903	0.738
Q9H936	SLC25A22	1.378	1.36	1.383	1.436	1.339	1.205	0.985	1.094	1.094	1.234	1.157	1.228	1.156	1.123	0.932	1.167	1.028	1.022
A0A0A0MRM9	NOLC1	1.405	1.377	1.395	1.382	1.307	1.189	1.069	1.227	1.166	1.42	1.307	1.397	1.398	1.31	1.166	1.363	1.151	1.006
A8K5B6		0.967	1.046	1.001	1	0.977	0.954	1.009	1.194	1.023	0.801	0.753	0.833	0.696	0.785	0.68	0.897	0.971	1.061
A8K401	PHB	1.282	1.303	1.216	1.276	1.224	1.309	1.22	0.968	1.001	1.112	1.128	1.068	1.04	1.052	1.057	1.156	1.303	1.132
Q8N1F7	NUP93	1.375	1.17	1.223	1.267	1.29	1.322	1.328	1.124	1.169	1.2	1.213	1.112	1.182	1.182	1.228	0.995	1.151	1.051
Q59GY2		1.347	1.21	1.223	1.213	1.191	1.091	0.928	1.18	1.111	1.36	1.352	1.459	1.367	1.282	1.146	1.283	1.104	1.063
A0A140VK53		1.25	1.095	0.959	1.024	0.89	0.884	0.686	1.048	0.984	1.111	1.095	1.209	1.145	1.067	0.962	1.243	1.078	1.057
P23246	SFPQ	1.224	1.285	1.355	1.33	1.318	1.184	1.043	1.093	0.946	1.171	0.99	1.113	1.099	1.125	1.015	1.117	0.999	0.941
A0A024RDQ8	RFC3	1.085	1.061	1.133	1.092	1.087	1.131	1.109	0.87	0.944	0.916	0.958	0.931	0.927	0.979	0.932	0.812	0.818	0.938
A0A024R5X7	CLPX	1.246	1.672	1.281	1.322	1.167	1.062	0.919	1.088	1.053	1.343	1.203	1.387	1.294	1.223	1.023	1.268	1.105	1.047
P54886	ALDH18A1	1.267	1.383	1.321	1.317	1.313	1.437	1.148	1.1	1.099	1.226	1.308	1.338	1.298	1.244	1.057	1.195	1.125	1.045
Q59EA2		1.476	1.621	1.397	1.457	1.243	1.078	0.877	1.188	1.164	1.546	1.401	1.589	1.316	1.395	1.102	1.428	1.101	1.122
E5KMI6	LONP1	1.346	1.459	1.598	1.508	1.569	1.342	1.17	1.196	1.125	1.2	1.148	1.172	1.183	1.22	1.064	1.027	0.977	0.962
Q14684	RRP1B	0.901	0.768	0.797	0.818	0.769	0.88	0.945	0.784	0.843	1.115	1.257	0.982	1.07	1.163	1.469	0.917	0.988	1.041
F1T0L5	DDX51	1.164	1.174	1.151	1.224	1.11	1.028	0.805	0.889	0.988	1.296	1.189	1.265	1.226	1.157	0.971	1.102	1.034	0.96
Q15366	PCBP2	0.913	0.97	0.973	0.978	0.949	0.934	0.777	0.801	0.903	1.324	1.344	1.421	1.322	1.314	1.13	1.169	1.119	1.124
Q15459	SF3A1	1.341	1.424	1.432	1.416	1.3	1.18	0.961	1.281	1.254	1.207	1.137	1.242	1.111	1.147	1.056	1.103	1.056	1.012
Q9H8H2	DDX31	1.289	1.201	1.155	1.035	1.003	0.996	0.861	0.967	1.052	1.445	1.398	1.582	1.358	1.304	1.167	1.332	1.352	1.249
B5BUD2	RFC2	1.042	1.152	1.293	1.237	1.207	1.069	1.146	0.976	0.969	0.92	0.875	0.857	0.893	0.873	0.867	0.827	0.866	1.061
B4E290		1.404	1.595	1.678	1.622	1.594	1.399	1.254	1.219	1.129	1.311	1.265	1.257	1.271	1.25	1.085	1.11	1.039	0.961
Q9GZR7	DDX24	0.97	0.971	0.937	0.976	0.945	0.99	0.721	1.077	1.156	1.015	1.007	1.082	1.041	1.042	0.926	0.952	0.89	0.999
H0Y2W2		1.319	1.414	1.267	1.476	1.473	1.258	1.087	1.212	1.148	1.1	1.192	1.035	1.097	1.198	1.451	0.961	1.248	1.211
B4E0B1		0.725	0.811	0.845	0.823	0.835	0.842	0.828	0.77	0.892	1.092	1.063	1.124	1.051	1.025	0.914	1.008	0.972	1.01
A0A0S2Z410	HSD17B10	1.521	1.374	1.26	1.236	1.143	1.208	0.927	1.103	1.175	1.254	1.249	1.326	1.251	1.174	0.964	1.204	1.089	1.03
P46087	NOP2	1.437	1.246	1.303	1.258	1.239	1.04	0.961	1.284	1.122	1.285	1.336	1.266	1.271	1.523	1.193	1.152	1.173	1.03
Q53SS8	PCBP1	1.185	1.171	1.092	1.132	0.993	1.046	0.846	0.857	1.056	1.357	1.169	1.327	1.333	1.248	1.049	1.174	0.988	0.977
P46060	RANGAP1	1.276	1.286	1.184	1.217	1.171	1.188	0.845	0.944	1.189	0.974	1.169	1.124	1.123	1.861	0.898	1.002	0.966	0.941
B2R7T6		1.145	1.091	1.117	1.159	1.133	0.994	0.896	0.921	0.928	0.995	1.019	1.029	0.937	0.908	0.832	0.918	0.908	0.892
O60832	DKC1	1.325	1.17	1.265	1.227	1.239	1.03	0.919	1.192	1.149	1.245	1.279	1.241	1.265	1.188	1.088	1.181	1.048	1.062
Q9BVQ7	SPATA5L1	1.171	1.303	1.18	1.234	1.179	1.083	0.787	1.093	1.031	1.158	1.079	1.281	1.19	1.144	0.867	1.132	1.055	0.923
E7ETY2	TCOF1	1.191	1.127	1.043	1.115	0.987	1.056	0.798	1.04	1.021	1.161	1.05	1.217	1.141	1.104	0.978	1.157	1.021	0.971
P17858	PFKL										1.258	1.262	1.296	1.18	1.158	0.949	1.183	1.074	1.093
P16401	H1-5	0.419	0.422	0.447	0.433	0.414	0.373	0.375	0.394	0.421	0.663	0.616	0.691	0.646	0.605	0.582	0.58	0.535	0.607
P23458	JAK1	1.195	1.183	1.111	1.245	1.09	1.012	0.789	0.925	0.973	1.183	1.101	1.2	1.095	1.077	0.897	1.101	1.048	1.007
Q9BUF5	TUBB6										0.811	0.866	0.856	0.827	0.812	0.809	0.74	0.999	1.187
G1UI16	PDS5A	0.941	0.996	0.979	1.007	0.923	0.898	0.74	1.036	0.995	1.082	0.998	1.088	1.091	1.023	0.888	1.183	1.094	1.118
G3V2S9	SLIRP	1.224	1.406	1.37	1.398	1.297	1.12	0.89	1.022	1.005	1.154	1.129	1.15	1.158	1.108	0.942	1.07	0.963	0.963
Q14690	PDCD11	0.363	0.36	0.342	0.359	0.346	0.369	0.299	0.389	0.509	1.074	1.105	1.15	1.151	1.176	1.151	1.034	1.034	1.004
B4DT31		1.264	1.486	1.263	1.362	1.236	1.288	1.041	1.199	1.122	1.351	1.242	1.482	1.379	1.246	1.055	1.408	1.138	1.057
P08754	GNAI3	1.252	1.353	1.18	1.218	1.18	1.483	1.552	1.101	1.144	1.367	1.523	1.13	1.366	1.334	1.405	0.905	1.101	1.044
Q5UIP0	RIF1	1.429	1.236	1.347	1.391	1.406	1.726	1.675	1.203	1.188	1.187	1.258	1.03	1.173	1.244	1.359	0.964	1.025	1.043
D2CFK9	GTPBP4	1.331	1.343	1.505	1.343	1.465	1.547	2.149	1.236	1.199	1.27	1.324	1.286	1.321	1.263	1.361	1.122	1.149	1.039
E7ESZ7	NDUFA10	1.316	1.463	1.44	1.444	1.394	1.249	1.041	1.182	1.11	1.366	1.327	1.439	1.369	1.33	1.146	1.378	1.138	1.032
P20585	MSH3	0.551	0.531	0.482	0.56	0.48	0.544	0.433	0.5	0.774	0.499	0.573	0.605	0.492	0.506	0.454	0.535	0.685	0.797
E9KL44		1.237	1.109	1.103	1.148	1.061	1.073	1.041	0.958	0.992	1.182	1.167	1.241	1.091	1.032	1.045	1.018	1.1	1.015
A0A024R4K3	MDH2	1.235	1.193	1.133	1.141	1.123	1.218	1.192	1.339	1.186	1.109	0.909	1.197	1.321	1.261	1.464	1.565	1.171	0.949
P35659	DEK	0.894	1.04	0.965	0.983	0.959	1.036	0.842	0.848	0.816	0.962	1.052	1.018	0.999	1.034	0.883	0.969	0.94	0.871
A0A024R056	GNB1	1.36	1.148	1.082	1.168	1.09	1.153	1.317	0.921	1.146	1.266	1.395	1.192	1.228	1.123	1.217	1.053	1.115	1.093
B4DRS6		1.295	1.535	1.575	1.48	1.471	1.368	1.259	1.08	1.014	1.445	1.366	1.55	1.517	1.389	1.192	1.275	1.163	1.07
A8K794		1.21	1.281	1.128	1.257	1.13	1.191	0.93	1.135	1.085	1.056	1.05	1.249	1.063	1.047	0.796	1.01	0.988	0.966
A8K486		1.353	1.312	1.149	1.156	1.195	1.235	1.227	1.327	1.195	1.284	0.982	1.475	1.612	1.327	1.1	1.855	1.326	1.095
Q12965	MYO1E	1.357	0.973	1.052	0.947	1.055	1.124	1.953	1.431	1.156	1.316	1.49	1.323	1.257	1.293	1.397	1.132	1.134	1.123
B3KPX1
Q05CW7	NAT10
H7C2Q8	EBNA1BP2	1.219	1.034	1.066	1.106	1.032	0.895	0.81	1.051	1.035	1.359	1.456	1.475	1.373	1.345	1.142	1.326	1.156	1.071
P02545	LMNA	1.469	1.178	1.192	1.124	1.077	0.993	0.765	1.107	1.087	1.146	1.074	1.12	1.108	1.044	0.938	1.186	0.917	0.876
A0A0C4DG89	DDX46	1.046	1.159	1.055	1.085	1.106	1.344	1.149	1.143	1.247	1.386	1.19	1.437	1.399	1.37	1.23	1.389	1.082	0.992
J3KQE5	RAN	1.235	1.353	1.259	1.338	1.209	1.371	1.264	1.076	1	1.233	1.208	1.228	1.318	1.283	1.376	1.256	1.186	1.106
P49327	FASN										1.343	1.375	1.614	1.288	1.213	1.081	1.294	1.198	1.092
Q5TDE9	C1orf57	1.305	1.641	1.685	1.628	1.676	1.678	1.695	1.326	1.195	1.339	1.265	1.26	1.238	1.193	1.148	1.189	1.121	1.079
P29372	MPG	0.228	0.232	0.225	0.245	0.231	0.232	0.214	0.357	0.702	0.184	0.169	0.212	0.203	0.193	0.166	0.259	0.256	0.654
Q14204	DYNC1H1	1.19	1.281	1.454	1.22	1.449	1.605	1.986	1.113	1.105	1.205	1.238	1.176	1.217	1.217	1.274	1.08	1.13	1.094
A0A024QZ30	SDHA	1.45	1.769	1.854	1.699	1.744	1.38	1.15	1.331	1.177	1.373	1.148	1.353	1.304	1.272	1.001	1.277	1.099	1.047
Q9Y2R4		0.784	0.751	0.77	0.785	0.75	0.846	0.798	0.721	0.747	0.65	0.669	0.699	0.687	0.646	0.561	0.615	0.573	0.666
A8K6V3		1.347	1.458	1.42	1.409	1.458	1.453	1.401	1.199	1.085	1.218	1.191	1.226	1.19	1.213	1.172	1.187	1.152	1.105
A0A024RBS1	GCN1L1										1.822	1.716	1.614	1.711	1.825	1.904	1.577	1.583	1.189
P62424	RPL7A	1.127	1.132	0.877	1.103	0.972	1.013	0.725	0.994	1.076	1.046	1.019	0.947	0.972	0.929	0.894	0.863	0.958	0.9
P30837		1.366	1.502	1.408	1.461	1.335	1.192	1.024	1.109	1.14	1.338	1.312	1.401	1.326	1.315	1.054	1.266	1.092	1.082
Q13838	DDX39B	1.031	1.508	1.228	1.351	1.269	1.796	1.665	1.32	1.061	1.228	1.139	1.412	1.686	1.452	1.739	1.777	1.345	1.088
P23258	TUBG1	1.184	1.344	1.242	1.318	1.21	1.032	0.915	1.008	1.061	1.34	1.305	1.469	1.309	1.304	1.071	1.228	1.06	0.975
E1NZA1	PRIC295	1.287	1.37	1.353	1.374	1.386	1.388	1.148	1.191	1.012	0.984	1.037	0.996	1.005	1.039	0.99	1.005	1.105	1.092
A0A024RBH2	CKAP4										1.238	1.198	1.203	1.137	1.118	1.147	1.15	1.215	1.16
A0A024RAZ7	HNRPA1	1.198	0.886	0.869	0.883	0.977	0.89	1.188	1.006	0.933	1.443	1.52	1.723	1.42	1.262	1.529	1.466	1.454	1.204
Q14683	SMC1A	1.411	1.414	1.431	1.459	1.319	1.413	1.537	1.189	1.202	1.092	1.091	1.021	1.143	1.12	1.109	1.006	1.083	1.032
A0A024RAH8	DDX18	0.828	0.776	0.798	0.799	0.758	0.753	0.681	0.859	0.938	0.962	0.894	1.043	0.993	1.019	0.841	1.012	1.01	0.966
Q8TDN6	BRIX1	1.55	1.277	1.284	1.302	1.275	1.09	0.974	1.414	1.196	1.278	1.307	1.307	1.348	1.278	1.391	1.263	1.109	1.036
O14980	XPO1	1.032	0.931	0.794	0.913	0.994	1.092	0.792	0.817	0.795	0.859	0.903	0.771	0.885	0.9	0.964	0.651	0.782	0.719
P04899	GNAI2										1.215	1.642	1.069	1.241	1.256	0.964	1.051	1.353	1.222
A8K4P8		1.171	1.281	1.24	1.178	1.34	1.461	1.761	1.07	0.888	1.379	1.422	1.363	1.396	1.372	1.434	1.207	1.102	1.064
Q9H5Q4	TFB2M	1.701	1.888	1.956	1.854	1.791	1.569	1.466	1.471	1.2	1.296	1.258	1.295	1.252	1.186	1.173	1.144	1.142	1.103
P11388	TOP2A	1.111	1.049	1.071	1.13	1.106	1.146	0.924	0.958	0.945	1.105	1.103	1.13	1.115	1.088	1.078	1.028	1.22	1.032
Q9H6R4	NOL6	1.151	1.07	1.038	1.12	1.136	1.135	1.117	1.049	1.069	1.176	1.107	1.102	1.148	1.092	0.931	1.071	0.947	0.916
Q92621	NUP205	0.35	0.313	0.33	0.331	0.359	0.52	0.731	1.271	1.237	1.057	1.065	1.012	1.054	0.997	1.033	0.91	0.893	0.86
P55795	HNRNPH2										1.456	1.273	1.501	1.409	1.504	1.205	1.373	1.293	1.145
P08047	SP1	0.964	0.822	0.761	0.759	0.72	0.612	0.549	0.711	0.835	0.434	0.462	0.567	0.682	0.917	1.121	1.411	1.145	1.091
A8K9A4		0.389	0.36	0.32	0.326	0.321	0.371	0.354	0.433	0.652	1.081	1.081	1.204	1.187	1.082	1.131	1.146	1.038	1.019
A0A024RAD5	DDOST	1.181	1.135	1.14	1.175	1.163	1.132	1.081	1.118	1.089	1.155	1.106	1.215	1.18	1.077	1.077	1.118	1.009	0.953
P39880	CUX1	1.098	1.019	0.926	1.03	0.906	0.877	0.69	0.902	0.912	1.171	1.105	1.31	1.175	1.25	1.079	1.102	1.154	1.078
Q5EC54	HNRPK	0.568	0.668	0.6	0.595	0.624	0.652	0.528	0.632	0.698	0.781	0.674	0.857	0.892	0.839	0.789	0.899	0.742	0.721
Q4LE64	NUMA1 variant protein	1.322	1.23	1.114	1.202	1.216	1.169	1.049	1.342	1.179	1.286	1.122	1.334	1.329	1.26	1.151	1.301	1.074	0.988
Q96SH1	TFAP2A										0.201	0.231	0.225	0.224	0.242	0.38	0.705	1.018	1.077
A0A0U1RRM4	PTBP1	0.925	0.849	1.062	0.992	0.988	0.842	1.161	0.862	0.823	1.277	1.265	1.323	1.254	1.263	1.371	1.238	1.068	1.022
B7Z809		1.374	1.382	1.194	1.315	1.1	1.019	0.684	0.901	1.01
P00558	PGK1	1.135	1.149	0.985	1.201	1.081	1.104	0.806	1.113	1.132	0.881	0.793	0.946	1.001	0.972	1.106	1.091	1.095	0.911
A0A024R7F9	GCDH	1.298	1.377	1.358	1.363	1.329	1.21	1.066	1.157	1.038	1.376	1.453	1.396	1.365	1.352	1.242	1.253	1.108	1.092
A0A024RBS2	RPLP0	1.411	1.181	1.142	1.166	1.172	1.347	1.478	1.399	1.328	1.665	1.534	1.606	1.494	1.446	1.496	1.291	1.232	1.08
V9HW43	HEL-S-102	1.094	0.982	0.991	0.981	0.983	0.862	0.968	0.952	0.912	1.221	1.173	1.163	1.204	1.191	1	1.18	0.983	0.993
P63096	GNAI1
Q01085	TIAL1	0.262	0.279	0.292	0.283	0.259	0.235	0.233	0.369	0.767	1.362	1.244	1.274	1.268	1.212	1.087	1.246	1.072	0.98
Q9Y305	ACOT9	1.562	1.705	1.721	1.69	1.628	1.126	0.821	1.122	1.169	1.651	1.31	1.969	1.676	1.402	1.092	1.825	1.197	1.086
H0Y368		1.59	1.512	1.444	1.623	1.385	1.633	1.366	0.877	1.312	1.33	1.478	1.363	1.365	1.328	1.211	1.051	1.16	1.06
Q08J23	NSUN2	1.167	1.224	1.192	1.179	1.127	1.148	0.926	1.063	1.106	1.277	1.301	1.361	1.247	1.242	1.114	1.189	1.193	1.081
A0A0B4J1V9	HELLS	1.153	1.235	1.235	1.207	1.221	1.114	0.878	1.013	0.954	1.178	1.186	1.21	1.226	1.17	1.029	1.015	1.004	0.946
P26641	EEF1G	1.297	1.298	1.294	1.256	1.212	1.246	1.133	1.124	1.066	1.36	1.325	1.223	1.315	1.299	1.335	1.13	1.043	1.017
B7Z6Z4	MYL6	1.231	0.772	0.729	0.764	0.827	1.233	1.67	1.096	1.103	1.167	1.542	0.943	1.123	1.369	1.63	0.782	1.065	1.125
Q8NE86	MCU	1.168	1.303	1.316	1.369	1.346	1.518	1.305	1.036	1.169	1.366	1.379	1.415	1.354	1.292	1.176	1.215	1.195	1.14
P62906	RPL10A	1.089	1.088	1.017	1.07	1.053	1.215	0.997	1.044	1.243	1.488	1.536	1.543	1.554	1.489	1.315	1.323	1.151	1.111
P04843	RPN1	1.572	1.453	1.461	1.675	1.405	1.607	1.472	1.05	1.202	1.473	1.466	1.557	1.485	1.251	1.289	1.23	1.163	1.052
Q14103	HNRNPD	0.067	0.07	0.076	0.065	0.068	0.072	0.076	0.106	0.35	0.705	0.615	0.769	0.758	0.649	0.7	0.862	0.748	0.782
Q12788	TBL3	1.085	1.217	1.284	1.226	1.317	1.488	1.516	1.101	1.096	1.24	1.099	1.091	1.047	1.18	1.078	0.981	1.049	0.943
Q9HBB3		1.601	1.361	1.54	1.497	1.502	1.551	1.494	1.421	1.169	1.626	1.62	1.475	1.611	1.573	1.525	1.205	1.005	1.052
Q9NVH1	DNAJC11	1.301	1.383	1.569	1.419	1.355	1.206	1.166	1.13	1.073	0.925	0.944	0.867	0.86	0.891	0.838	0.791	0.797	0.867
P27694	RPA1	0.305	0.311	0.31	0.45	0.746	1.429	1.907	1.444	1.283	0.251	0.25	0.318	0.338	0.413	0.553	1.089	1.491	1.15
O75475	PSIP1	0.761	0.697	0.67	0.669	0.665	0.646	0.571	0.668	0.669	0.874	0.894	0.964	1.028	0.975	0.856	0.956	0.826	0.833
A0A140VKF1		1.006	1.09	1.05	1	1.033	0.895	0.727	0.887	0.938	1.135	1.159	1.234	1.253	1.174	1.006	0.996	0.832	0.854
P13804	ETFA	1.183	1.465	1.428	1.411	1.352	1.28	1.12	1.068	1.074	1.346	1.223	1.442	1.375	1.327	1.209	1.292	1.102	1.06
Q7Z406	MYH14
A0A024R6H0	CPSF2	1.134	1.238	1.132	1.251	1.144	1.038	0.868	1.014	0.982
B2RAQ8		1.284	1.371	1.334	1.379	1.404	1.336	1.241	1.021	1.041	1.273	1.264	1.22	1.237	1.205	1.189	1.101	1.166	1.086
A0A024R7T3	HNRPF
P23396	RPS3	1.241	1.309	1.314	1.265	1.336	1.214	1.538	1.079	0.953	1.29	1.256	1.216	1.246	1.246	1.251	1.008	1.032	1.021
P62701	RPS4X	1.176	1.247	1.125	1.147	1.045	0.986	0.76	0.824	0.915	1.064	1.245	1.136	1.113	1.087	1.345	0.939	1.23	0.989
Q16822	PCK2	1.33	1.529	1.71	1.623	1.606	1.612	1.423	1.274	1.125	1.331	1.331	1.38	1.428	1.362	1.101	1.2	1.023	1
B2R7W4		0.656	0.72	0.665	0.678	0.661	0.736	0.605	0.731	0.78	1.219	1.119	1.315	1.342	1.258	1.324	1.224	1.118	1.092
O75691	UTP20										1.17	1.267	1.224	1.248	1.027	1.065	1.076	1.059	0.924
P17812	CTPS1	1.182	1.213	1.253	1.284	1.189	1.01	1.011	1.028	0.947	1.224	1.248	1.119	1.261	1.296	1.283	0.989	0.986	1.058
P27824	CANX	1.041	0.889	0.794	0.975	0.932	0.99	1.043	0.898	0.916	0.864	0.84	0.856	0.83	0.873	0.888	0.841	0.924	0.874
B2R6K0		1.53	1.532	1.537	1.41	1.351	1.249	1.123	1.068	1.016	1.141	1.293	1.188	1.14	1.091	1.038	0.952	1.002	0.997
Q02880	TOP2B	1.021	1.047	0.929	0.965	0.929	0.971	0.783	0.877	0.945
Q9HCC0	MCCC2	1.005	1.067	0.96	1.088	1.068	1.283	1.181	0.968	0.987	1.163	1.193	1.076	1.074	1.191	1.421	1.011	1.115	1.023
B2RAI2											0.227	0.257	0.278	0.29	0.455	0.599	1.228	1.01	0.988
P05023	ATP1A1										0.983	0.905	0.932	0.859	0.904	0.822	0.974	0.894	0.945
J3KPF3	SLC3A2	1.093	1.008	0.964	1.019	0.916	1.223	0.874	1.005	0.965	1.181	1.199	1.179	1.223	1.289	1.188	1.126	1.072	1.012
Q06830	PRDX1	1.665	1.165	1.227	1.149	1.139	0.912	0.983	1.321	1.179	1.463	1.386	1.455	1.36	1.327	1.254	1.378	1.155	1.053
A0A024R0Z3	DDX23	1.261	1.278	1.216	1.263	1.199	1.159	0.923	1.057	1.031	1.139	1.09	1.196	1.067	1.056	0.922	1.061	1.068	1.039
A0A024R1Q8	RPL23	1.414	1.818	1.756	1.777	1.856	1.628	1.527	1.263	1.278	1.206	1.181	1.161	1.184	1.137	0.971	1.059	0.882	0.944
A8K3C3		1.466	1.609	1.766	1.639	1.763	2.035	1.722	1.279	1.241	1.531	1.546	1.365	1.387	1.187	1.332	1.376	1.348	1.295
O60716	CTNND1	1.421	1.565	1.737	1.693	1.862	1.365	1.275	1.382	1.238	0.495	0.512	0.487	0.485	0.493	0.444	0.48	0.423	0.475
E5KSX8		0.244	0.243	0.247	0.264	0.263	0.277	0.335	0.492	0.846	0.253	0.273	0.287	0.248	0.251	0.247	0.322	0.389	0.808
O43684	BUB3	1.24	1.313	1.258	1.164	1.13	0.99	0.895	1.102	1.083	1.042	1.038	0.953	1.128	1.069	1.008	1.033	0.997	0.925
Q16531	DDB1										0.532	0.536	0.638	0.618	0.553	0.529	0.847	0.87	1.066
P06733	ENO1										1.003	0.868	1.051	1.103	0.965	1.053	1.349	1.071	1.007
Q6YN16	HSDL2	1.256	1.327	1.153	1.311	1.186	1.153	0.852	1.047	1.151	1.186	1.217	1.294	1.149	1.212	1.183	1.02	1.002	0.986
P07900	HSP90AA1										0.911	0.942	1.052	1.013	0.952	0.952	0.974	0.992	0.892
Q7L0Y3	TRMT10C	0.931	0.813	0.772	0.859	0.746	0.966	0.918	0.728	0.799	1.139	1.269	1.146	1.074	1.11	1.218	0.937	0.974	0.967
B4DR52		1.161	1.063	1.063	1.135	1.094	1.01	0.947	1.311	1.205	0.859	0.987	1.012	1.053	1.037	0.938	0.945	1.215	0.878
Q13151	HNRNPA0
A8MXP9	MATR3	1.073	1.171	1.057	1.172	1.067	1.23	0.941	1.048	1.013	1.201	1.094	1.183	1.234	1.189	1.312	1.16	0.999	0.989
P09382	LGALS1	1.462	1.731	1.852	1.705	1.704	1.416	1.412	1.292	1.119	1.525	1.358	1.537	1.48	1.451	1.321	1.411	1.175	1.118
Q96TA2	YME1L1	1.336	1.511	1.424	1.482	1.367	1.291	0.976	1.064	1.117	1.249	1.242	1.333	1.272	1.264	1.105	1.182	0.992	1.054
O75400	PRPF40A	1.19	1.158	1.098	1.016	1.106	0.989	0.882	0.994	0.903	1.737	1.602	1.774	1.603	1.49	1.215	1.507	1.3	1.259
Q5H9N4	DKFZp686L20222	1.358	1.842	1.802	1.675	1.641	1.617	1.072	1.228	1.301
P62277	RPS13	1.256	1.241	1.231	1.217	1.332	1.398	1.311	1.271	1.038	1.162	1.249	1.212	1.18	1.259	1.314	0.97	0.96	0.95
O75340	PDCD6	1.314	1.213	1.209	1.328	1.274	1.337	1.428	1.144	1.137	1.371	1.17	1.152	1.318	1.291	1.14	1.054	1.142	1.108
A0A158RFU6	RAB7A	1.085	1.058	1.034	1.019	1.078	1.201	1.164	1.035	1.077
P34897	SHMT2	1.384	1.543	1.368	1.396	1.293	1.399	1.088	1.183	1.117	1.128	1.149	1.213	1.252	1.097	1.111	1.231	1.132	1.103
P04181	OAT	1.342	1.469	1.571	1.566	1.542	1.63	1.617	1.264	1.17	1.334	1.365	1.255	1.306	1.339	1.187	1.084	1.113	1.083
P08574	CYC1	0.942	0.783	0.724	0.828	0.72	0.806	0.993	0.943	1.031	1.502	1.393	1.44	1.4	1.456	1.318	1.13	1.078	1.102
O60264	SMARCA5										1.128	1.078	1.068	1.134	1.1	0.955	1.065	0.91	0.884
A0A024R1X8	JUP	0.639	0.781	0.773	0.73	0.759	0.761	0.59	0.955	0.701
A8K566		1.107	1.023	0.985	1.003	1.109	1.133	0.846	1.067	1.111	1.237	1.236	1.276	1.208	1.209	1.269	1.201	1.083	1
Q09472	EP300	1.302	1.544	1.62	1.565	1.607	1.524	1.262	1.183	1.103	1.03	1.099	1.096	1.073	1.016	0.842	0.995	1.214	0.912
P48047	ATP5PO										1.34	1.316	1.349	1.357	1.335	1.208	1.25	1.058	1.033
Q9UHX1	PUF60	0.776	0.993	0.972	0.914	0.923	0.869	0.773	0.736	0.831	0.801	0.786	0.817	0.757	0.795	0.771	0.77	0.811	0.798
A8K4W0	RPS3A	1.394	1.34	1.537	1.348	1.622	1.565	1.584	1.255	1.15	0.906	0.899	0.89	0.905	1.006	0.974	1.03	0.939	0.979
Q5SSJ5	HP1BP3										1.283	1.319	1.241	1.267	1.253	1.225	1.198	1.171	1.048
Q5JR94	RPS8										1.022	1.067	0.995	0.981	0.927	0.815	1.013	0.999	1.036
G3V5T9	CDK2	1.361	1.377	1.347	1.421	1.303	1.086	0.873	1.121	1.057	1.236	1.14	1.207	1.206	1.08	0.942	1.036	0.989	0.913
Q16891	IMMT	1.371	1.349	1.309	1.37	1.359	1.273	1.145	1.119	1.053	1.221	1.127	1.228	1.163	1.163	1.027	1.084	1.011	0.972
A0A087WUZ3	SPTBN1	1.099	0.891	0.86	0.917	0.839	0.948	0.744	0.982	0.99	1.224	1.188	1.163	0.982	1.075	0.972	1.032	1.023	0.924
Q9BQ39	DDX50	1.351	1.156	0.965	1.224	0.857	1.07	0.486	0.794	1.09
Q2M1J6	OXA1L	1.308	1.444	1.599	1.56	1.52	1.186	1.647	1.203	1.119	1.314	1.588	1.307	1.386	1.334	1.347	1.108	1.077	1.069
O43143	DHX15	1.206	0.969	0.916	0.976	0.963	0.987	0.922	1.1	0.912	1.293	1.155	1.384	1.3	1.283	1.325	1.342	1.172	1.01
B4DL07		1.374	1.572	1.524	1.497	1.474	1.545	1.335	1.223	1.108	1.219	1.256	1.219	1.232	1.2	1.101	1.09	1.142	1.063
P52948	NUP98	1.263	1.135	1.216	1.25	1.225	0.978	0.982	1.015	0.989	1.379	1.215	1.42	1.182	1.148	1.033	1.131	1.047	0.98
A0A090N7Y2	ABCF2	1.46	1.443	1.55	1.477	1.581	1.449	1.39	1.228	1.047	1.129	1.155	1.073	1.115	1.166	1.032	0.872	0.92	0.971
B4DTU7		1.063	1.238	1.227	1.082	1.059	1.06	0.892	0.981	0.955	1.365	1.294	1.344	1.271	1.136	1.047	1.34	1.117	1.134
A0A024RDR0	HMGB1	0.88	0.947	0.879	0.871	0.859	0.872	0.599	0.926	0.966
P37108	SRP14	0.694	0.776	0.748	0.718	0.695	0.628	0.572	0.647	0.667	1.058	0.925	1.005	0.99	0.914	0.758	1.03	0.804	0.824
Q13435	SF3B2	1.221	1.14	1.118	1.154	1.149	1.098	0.972	1.039	1.043	1.144	1.109	1.223	1.168	1.109	0.98	1.126	1.01	0.996
B7Z4T6		0.475	0.461	0.474	0.464	0.445	0.423	0.428	0.406	0.552	0.698	0.697	0.678	0.803	0.672	0.567	0.672	0.578	0.718
B3KNC3		1.47	1.378	1.389	1.404	1.362	1.314	1.158	1.139	1.188	1.156	1.145	1.12	1.133	1.156	1.24	0.999	1.017	1.008
A0A024R8V6	USP36										1.09	0.982	1.257	1.025	1.058	0.783	1.151	0.922	0.852
A0A024R9Y6	GNL3L	1.287	1.492	1.334	1.375	1.412	1.238	1.068	1.068	1.006
Q12769	NUP160	1.619	2.387	2.459	2.685	3.045	3.761	3.56	1.781	1.347	1.034	1.224	0.962	0.913	1.109	1.206	1.013	0.898	3.722
B7Z6F7		1.061	1.225	1.271	1.233	1.375	1.404	1.373	1.051	0.966	1.143	1.096	1.063	1.15	1.212	1.28	0.98	1.067	0.958
K7ER00	FARSA	1.631	1.332	1.434	1.354	1.311	1.551	1.495	1.141	1.145	1.117	1.128	1.139	1.113	1.105	1.04	0.962	0.978	0.991
A6QKW0	SHINC3	1.538	1.377	1.325	1.413	1.444	1.87	2.023	1.263	1.203	1.393	1.623	1.317	1.473	1.517	1.617	0.988	1.113	1.082
B2RDP6		1.109	1.475	1.317	1.236	1.361	1.097	1.039	0.999	1.016
P21912	SDHB	1.462	1.786	1.999	1.907	1.916	1.58	1.256	1.285	1.176	1.347	1.401	1.48	1.404	1.413	1.129	1.251	1.087	1.042
Q5VV89	MGST3	0.68	0.693	0.816	0.731	0.797	0.84	1.312	0.946	0.921	0.886	1.544	0.793	0.895	0.81	1.227	0.7	0.781	0.951
A4D105	RPA3	0.344	0.335	0.288	0.562	0.927	1.836	0.856	1.551	1.446	0.589	0.767	0.762	0.727	0.791	1.149	2.231	2.369	1.764
F4ZW66		1.104	1.319	1.231	1.127	1.319	1.365	1.253	1.127	0.955	1.17	1.083	1.242	1.288	1.176	1.185	1.168	0.998	0.982
P62280	RPS11	0.586	0.582	0.608	0.555	0.547	0.596	0.616	0.577	0.566	0.714	0.772	0.789	0.723	0.689	0.721	0.743	0.888	0.945
A8K5K0											1.006	0.966	1.169	1.027	1.05	0.991	0.999	0.99	0.929
P05556	ITGB1	1.006	0.876	0.885	0.897	0.843	0.813	0.832	0.914	0.834	1.073	1.117	1.117	1.088	1.05	1.133	1	1.106	1.007
Q9Y230	RUVBL2	1.163	1.55	1.476	1.549	1.785	1.975	2.224	1.182	1.009	1.197	1.189	1.137	1.179	1.183	1.179	1.001	0.999	1.019
P05787	KRT8	1.231	1.045	0.998	1.052	0.966	0.956	1.182	1.037	0.977	0.964	1.015	0.985	0.888	0.904	1.038	0.902	0.876	0.893
Q9BXP5	SRRT										1.054	0.961	1.026	1.009	0.997	0.941	0.867	0.899	0.778
Q8NI60	COQ8A	1.328	1.238	1.669	1.186	1.442	1.46	1.302	1.138	1.021	1.236	1.286	1.264	1.275	1.132	1.052	1.109	1.104	1.011
A6NEM2	HCFC1	1.232	1.286	1.187	1.351	1.187	1.173	0.937	1.394	1.413
P49756	RBM25	1.523	1.53	1.613	1.448	1.546	1.161	0.966	1.171	1.019	1.387	1.388	1.454	1.411	1.376	1.316	1.267	1.15	1.1
G5EA30	CELF1	1.191	1.333	1.241	1.304	1.286	1.182	0.943	1.071	1.092	1.217	1.22	1.227	1.26	1.372	1.153	1.105	0.965	1.021
Q14119	VEZF1	0.453	0.486	0.476	0.481	0.45	0.462	0.417	0.523	0.67	0.296	0.294	0.298	0.318	0.321	0.394	0.891	0.981	1.045
P62136	PPP1CA	1.2	1.013	1.065	1.027	1.128	1.178	1.49	1.137	0.969	1.135	1.142	1.213	1.237	1.239	1.334	1.125	1.114	1.052
B1PBA3	SMPD4	1.396	1.333	1.342	1.494	1.395	1.727	1.464	1.191	1.197	0.845	0.895	0.864	0.835	0.852	0.913	0.871	0.967	1.064
A0A0S2Z404	RCC1	1.467	1.674	1.481	1.519	1.415	1.385	1.089	1.325	1.204	1.242	1.182	1.314	1.231	1.234	1.082	1.245	1.067	1.027
P49750		0.887	0.975	0.864	0.897	0.855	0.814	0.672	0.783	0.958	1.29	1.188	1.134	1.152	1.026	0.92	1.131	1.033	1.086
A0A0D9SGF6	SPTAN1	1.091	1.06	1.129	1.099	1.119	1.128	1.389	1.34	1.16	1.048	1.095	1.173	1.168	1.126	1.186	1.071	1.056	1.018
B2RBR9											1.01	1.012	1.074	1.172	1.109	1.238	1.378	1.208	1.213
A8K7H4		1.425	1.522	1.532	1.517	1.361	1.215	0.838	1.181	1.113	1.339	1.428	1.287	1.382	1.378	1.502	1.13	1.135	1.105
Q9UMS4	PRPF19	1.132	0.935	0.815	0.96	0.86	0.973	0.662	0.973	0.977	0.755	0.724	0.852	0.807	0.791	0.783	0.848	0.884	0.933
P06899	H2BC11
P15880	RPS2	0.531	0.528	0.559	0.543	0.643	0.627	0.765	0.659	0.76	0.4	0.411	0.369	0.385	0.421	0.386	0.376	0.416	0.6
Q9Y277	VDAC3
Q8N556	AFAP1	0.732	0.761	0.724	0.727	0.671	0.636	0.538	0.787	1.264	1.316	1.297	1.261	1.214	1.225	1.021	1.208	1.13	1.025
Q9Y232	CDYL	1.556	1.768	1.593	1.633	1.62	1.424	1.159	1.234	1.261	1.437	1.419	1.629	1.467	1.479	1.161	1.387	1.257	1.198
O75533	SF3B1	1.17	1.179	1.239	1.158	1.317	1.643	1.721	1.228	1.091	1.467	1.365	1.21	1.445	1.543	1.501	1.034	0.959	0.912
P57721	PCBP3	0.888	1.088	0.91	1.008	0.945	0.957	0.848	0.885	0.975	1.144	1.266	1.233	1.26	1.133	1.142	1.108	1.007	0.984
B2RWN5	HEATR1	1.549	1.954	2.328	2.138	2.111	2.3	2.501	1.561	1.195	1.392	1.415	1.255	1.358	1.44	1.378	1.181	1.199	1.161
B1AHD1	SNU13										1.182	1.186	1.322	1.197	1.147	0.986	1.117	0.957	0.898
H7C2I1	PRMT1										1.347	1.242	1.161	1.343	1.247	1.581	1.144	1.114	1.214
P30050	RPL12	1.341	1.152	1.147	1.184	1.111	1.1	0.916	1.163	1.066	1.049	1.167	1.208	1.052	1.013	0.786	1.045	0.966	0.916
Q9NTX5	ECHDC1	0.856	0.949	0.863	0.838	0.855	0.863	0.791	1.147	1.182	1.416	1.344	1.297	1.249	1.278	1.129	1.19	0.983	1.114
P62888	RPL30	1.853	2.281	2.186	2.119	2.16	2.125	1.646	1.484	1.383	1.536	1.673	1.746	1.638	1.542	1.32	1.358	1.35	1.193
E5KLJ5		0.757	0.879	0.698	0.876	0.661	1.174	0.754	0.737	1.126	1.11	1.282	1.192	1.183	1.164	1.171	1.04	1.039	1.038
A0A0B4J203		1.13	1.178	1.126	1.136	1.141	1.061	0.788	1.051	1.022	1.068	1.11	1.17	1.09	1.142	0.951	1.153	1.064	1.079
A0A024QZK8	HNRPH3	1.021	1.302	1.107	1.063	1.137	1.072	0.869	0.972	0.858	1.26	1.137	1.247	1.259	1.29	1.116	1.168	1.101	1.01
Q8WVX7		1.277	1.317	1.373	1.28	1.271	1.074	0.98	1.061	1.028	1.39	1.287	1.415	1.364	1.329	1.087	1.273	1.089	1.079
P10620	MGST1										1.242	1.302	1.194	1.249	1.303	1.207	0.971	1.007	1.025
O00268	TAF4										1.357	1.327	1.501	1.274	1.25	1.088	1.277	1.025	1.092
Q13148	TARDBP	1.268	1.353	1.437	1.285	1.395	1.252	1.272	1.232	1.06	1.49	1.198	1.218	1.266	1.216	1.351	1.249	1.165	1.05
F4ZW62		1.056	1.124	1.162	1.052	1.148	1.174	1.338	1.091	0.918	1.047	1.063	1.19	1.109	1.075	1.254	1.112	1.074	0.928
A0A024R3W7	EEF1B2	1.268	1.625	1.549	1.579	1.657	1.393	1.295	1.262	1.076	1.251	1.314	1.366	1.296	1.191	1.114	1.377	1.253	1.17
B2RD96		1.53	0.979	0.964	0.909	0.866	0.647	0.575	1.23	1.122	1.392	1.257	1.477	1.286	1.272	1.085	1.432	1.118	1.117
Q9H9B4	SFXN1
Q6FI13	H2AC18; H2AC19										0.771	0.867	0.963	0.99	1.204	0.99	1.086	1.357	0.898
Q53F64		0.155	0.178	0.135	0.168	0.141	0.17	0.139	0.17	0.301	1.271	1.076	1.513	1.373	1.151	1.167	1.411	1.273	0.948
P62913	RPL11	0.873	0.933	0.995	0.874	0.912	0.901	0.804	0.839	0.832	0.948	0.925	0.975	0.941	0.99	0.82	0.938	0.878	0.883
P13639	EEF2
Q5IRN2	DAZAP1/MEF2D fusion	0.952	1.037	0.924	0.998	0.912	0.888	0.646	0.859	0.852	1.278	1.157	1.381	1.368	1.274	1.023	1.283	1.017	1.004
P31689	DNAJA1	1.382	1.563	1.604	1.543	1.52	1.38	1.272	1.207	1.101	1.362	1.283	1.352	1.333	1.243	1.078	1.217	1.065	1.034
P27635	LOC100768740; LOC101344695; LOC105294701; LOC112632580; Rpl10; RPL10	1.376	1.544	1.52	1.507	1.491	1.311	1.096	1.119	1.097	1.297	1.294	1.433	1.304	1.24	1.128	1.15	1.119	1.085
Q14318	FKBP8	1.055	1.092	0.97	0.992	0.936	0.945	0.682	0.816	0.861	0.95	1.135	0.94	0.986	0.845	0.827	0.936	0.939	0.909
B2R7E8		0.351	0.346	0.36	0.522	0.734	1.15	1.209	1.567	1.53	0.443	0.496	0.553	0.481	0.535	0.669	1.228	1.688	1.402
A0A024R7E3	DNMT1										1.267	1.147	1.288	1.276	1.209	1.032	1.229	1.098	1.261
Q02978	SLC25A11
P36542	ATP5F1C	1.39	1.322	1.319	1.34	1.259	1.251	1.184	1.153	1.074	1.444	1.441	1.493	1.384	1.305	1.159	1.275	1.132	1.09
A0A0S2Z2Z3	ABCB7	1.415	1.695	1.775	1.68	1.778	1.751	1.482	1.284	1.049	1.363	1.303	1.304	1.304	1.335	1.11	1.092	1.017	1.003
B2R4C0		1.538	1.505	1.574	1.459	1.466	1.47	1.361	1.394	1.205	1.129	1.251	1.159	1.137	1.139	1.178	1.004	0.947	0.932
Q59HH7		0.367	0.35	0.261	0.339	0.272	0.301	0.225	0.535	0.998	0.283	0.295	0.301	0.268	0.262	0.236	0.34	0.514	0.943
O75600	GCAT	1.434	1.632	1.448	1.554	1.562	1.387	1.08	1.139	1.111
P51531	SMARCA2										1.165	1.104	1.067	1.127	1.114	1.056	0.943	0.871	0.888
O95202	LETM1	1.077	1.121	1.026	1.164	1.091	1.219	0.958	1.05	1.008	1.183	1.068	1.167	1.156	1.141	1.096	1.092	1.141	1.05
A0A024RB87	RAP1B	1.389	2.034	1.655	1.723	1.748	1.851	1.243	1.396	1.297	1.236	1.223	1.259	1.319	1.294	1.162	1.197	1.161	1.118
J3QK89	CHERP	1.301	1.14	1.211	1.181	1.291	1.588	1.896	1.22	1.127	1.241	1.243	1.175	1.172	1.197	1.262	1.053	1.06	1.027
Q8IY81	FTSJ3	1.288	1.347	1.415	1.349	1.449	1.401	1.242	1.24	1.192	1.274	1.314	1.393	1.385	1.271	1.133	1.53	1.733	1.773
P62081	RPS7	0.228	0.236	0.254	0.241	0.251	0.269	0.286	0.263	0.37	0.279	0.294	0.291	0.274	0.266	0.287	0.277	0.288	0.466
Q8NF37	LPCAT1	0.401	0.405	0.367	0.404	0.408	0.381	0.357	0.409	0.324	1.116	0.996	0.977	0.943	0.988	1.045	0.95	0.95	0.97
Q5HYL6	DKFZp686E1899	1.01	0.838	0.872	0.824	0.756	0.688	0.732	1.097	1.041	1.034	0.971	0.937	0.858	0.905	0.79	0.94	0.907	1.049
A8K3Q9		1.783	1.823	1.884	1.881	1.911	1.456	1.331	1.564	1.331	1.552	1.421	1.694	1.499	1.529	1.145	1.352	1.092	1.025
A8K0T9		0.94	1.038	1.003	0.867	0.935	0.92	0.874	0.851	0.815	1.276	1.251	1.398	1.262	1.254	1.071	1.199	1.002	1.013
P08559	PDHA1	0.411	0.472	0.472	0.541	0.483	0.71	0.481	0.84	0.867	1.083	1.054	1.13	1.206	1.059	0.921	1.091	1.084	1
D3DQU2	TPP1	0.933	0.943	0.786	0.98	0.892	0.832	0.545	0.823	0.928	0.906	0.923	1.113	0.947	0.937	0.765	0.983	1.087	0.996
A4D2P0	RAC1	1.289	1.292	1.378	1.299	1.411	1.524	1.785	1.132	1.089	1.21	1.26	1.056	1.112	1.136	1.281	0.927	0.957	0.955
B2R6F3	SFRS3
Q8WXE1	ATRIP	0.973	1.338	1.315	1.274	1.284	1.448	1.437	1.08	0.851	1.248	1.049	1.149	1.143	1.06	1.123	1.1	1.026	1.018
Q16630	CPSF6										1.074	1.025	1.218	1.259	1.208	1.059	1.117	0.973	0.784
Q7Z2E3	APTX	0.218	0.206	0.164	0.215	0.197	0.237	0.313	0.35	0.806
P62269	RPS18	1.451	1.625	1.54	1.611	1.625	1.591	1.351	1.094	1.18	1.386	1.321	1.482	1.516	1.378	1.195	1.182	1.124	0.996
A0A024R814	RPL7										1.203	1.388	1.344	1.213	1.27	1.368	1.074	1.049	0.957
Q9UKV3	ACIN1	1.182	1.131	1.023	1.104	1.037	1.01	0.732	0.983	0.995	1.205	1.278	1.386	1.249	1.216	1.093	1.242	1.087	1.022
O75489	NDUFS3	1.04	1.026	0.902	1.033	0.965	1.16	0.702	0.838	1.079	1.042	1.076	1.012	1.006	1.12	1.436	0.974	0.977	0.987
Q8TDI0	CHD5										1.277	1.121	1.068	1.047	1.102	1.456	0.973	1.008	1.03
Q9NU22	MDN1
Q9Y2X3	NOP58	1.124	0.867	1.072	1.095	1.118	1.054	1.519	1.06	0.984	1.349	1.358	1.272	1.28	1.371	1.462	1.092	1.052	1.009
P11177	PDHB	1.448	1.4	1.479	1.522	1.233	1.292	1.082	1.11	1.082	1.27	1.187	1.259	1.237	1.214	1.106	1.216	1.108	1.028
Q5JWF2	GNAS										1.268	1.502	1.151	1.203	1.256	1.83	0.963	1.11	1.084
B2R8Z8											0.963	0.95	0.939	1.033	1.001	1.057	0.982	0.938	0.869
A8K517	RPS23	0.929	0.868	0.927	0.879	0.856	0.856	0.666	0.886	0.98	1.08	1.054	1.111	1.128	1.116	0.995	1.044	0.895	0.976
P17096	HMGA1	0.054	0.064	0.052	0.062	0.059	0.067	0.092	0.226	0.968
P27695	APEX1	0.672	0.697	0.553	0.6	0.57	0.691	0.524	0.667	0.619	1.114	1	1.418	1.583	1.336	1.324	1.573	1.311	1.003
B4E0L0		1.197	1.038	1.116	1.133	1.025	0.945	0.786	0.967	1.051
A2A3R6	RPS6	1.187	1.497	1.452	1.358	1.532	1.461	1.221	1.114	1.142	1.34	1.339	1.293	1.251	1.373	1.241	1.288	1.08	1.12
A0A140VJX1		1.145	2.026	1.692	1.8	1.771	1.805	1.282	1.19	0.947
O76021	RSL1D1	1.495	1.274	1.309	1.399	1.425	1.391	1.38	1.576	1.244	1.367	1.392	1.325	1.315	1.383	1.144	1.14	1.13	1.261
P12004	PCNA	1.058	1.251	1.115	1.156	1.199	1.287	1.063	1.134	1.117	1.289	1.208	1.232	1.217	1.209	1.088	1.133	1.099	0.993
A8K4V2											1.175	1.252	1.149	1.223	1.236	1.243	1.024	1.105	1.099
O75947	ATP5PD										1.144	1.131	1.18	1.215	1.202	1.237	1.14	1.04	1.025
A0A024R4Q8	RPS5	1.266	1.391	1.38	1.311	1.282	1.14	1.178	1.06	0.95	1.373	1.238	1.352	1.361	1.28	1.146	1.313	1.101	1.052
Q7L592	NDUFAF7	1.208	1.28	1.251	1.303	1.244	1.053	0.996	1.152	1.102	0.822	0.832	0.884	0.851	0.853	0.867	0.886	0.943	0.948
P38432	COIL	1.14	0.876	0.925	0.916	0.948	0.854	0.839	0.981	1.062	1.231	1.207	1.244	1.116	1.21	1.159	1.196	1.073	1.012
Q16629	SRSF7	0.862	0.709	0.779	0.718	0.77	0.704	0.671	0.678	0.686
Q12789	GTF3C1	1.233	1.595	1.699	1.522	1.77	1.574	1.468	1.099	1.022	1.114	1.101	1.032	1.205	1.104	1	1.027	0.843	0.887
Q96AG4	LRRC59	1.062	1.252	1.183	1.157	1.158	1.227	1.005	0.989	1.044	0.952	0.878	0.969	0.948	0.942	0.902	0.993	0.921	0.914
Q9NTI5	PDS5B	1.274	1.065	0.876	1.001	0.885	0.971	0.685	0.87	0.989	0.984	1.063	1.127	1.02	1.009	0.899	0.953	0.965	0.891
O75396		1.29	1.472	1.559	1.386	1.465	1.274	0.888	0.996	1.019
Q53G26	DNAJA3	1.327	1.279	1.215	1.312	1.2	1.091	0.994	1.071	1.023	1.278	1.365	1.233	1.23	1.244	1.16	1.111	0.982	1.008
Q9HAV0	GNB4										1.174	1.338	1.156	1.061	1.27	1.25	1.075	0.955	1.062
Q7Z5K2	WAPL										1.258	1.201	1.225	1.182	1.197	1.059	1.01	1.042	0.976
Q5JWT2	MED23										1.381	1.549	1.191	1.417	1.471	1.891	0.991	1.083	1.095
Q92614	MYO18A	0.58	0.567	0.575	0.588	0.512	0.582	0.491	0.741	0.841	1.174	1.439	1.333	1.236	1.165	1.021	1.059	1.073	1.048
Q13344		0.508	0.482	0.48	0.517	0.519	0.529	0.54	0.59	0.609	0.869	0.814	0.972	1.303	1.066	1.328	1.187	0.902	0.852
Q96H79	ZC3HAV1L	1.248	1.163	0.979	1.156	1.017	1.066	0.68	0.993	1.131
Q8WYP5	AHCTF1	0.568	0.48	0.593	0.541	0.537	0.425	0.486	0.507	0.536
P61964	WDR5
P30048	PRDX3	1.284	1.05	1.014	1.063	0.999	0.918	1.081	1.066	1.029	1.228	1.105	1.307	1.325	1.249	1.209	1.31	1.039	0.966
E9PFD3	FOXP1	1.268	1.489	1.496	1.427	1.434	1.177	0.865	1.034	1.223	1.395	1.5	1.425	1.399	1.356	1.165	1.272	1.13	1.046
A0A024R2Q4	RPL15	1.841	1.808	1.99	1.802	1.83	1.843	1.887	1.675	1.305	1.615	1.802	1.492	1.727	1.554	1.527	1.377	1.252	1.202
I7JB59	ABCG2
Q8IXB1	DNAJC10	1.173	1.478	1.604	1.174	1.505	1.779	2.116	1.645	1.284	1.303	1.5	1.311	1.436	1.441	2.064	1.181	1.278	1.275
J3QQ67	RPL18	1.795	1.801	1.967	1.881	1.895	1.917	1.659	1.601	1.368
A0A024R6W2	NUDT21										1.166	1.146	1.273	1.275	1.291	1.28	1.313	1.119	1.032
A0A0S2Z492	MCM3	1.407	1.441	1.352	1.38	1.531	2.396	2.514	1.309	1.061	1.043	0.917	0.958	1	0.997	0.952	0.996	1.01	0.969
O75146	HIP1R	1.266	1.403	1.336	1.401	1.205	1.216	1.022	1.125	0.961	1.26	1.108	1.141	1.154	1.18	0.949	1.21	1.092	1.052
Q9UKJ3	GPATCH8	1.277	1.313	1.369	1.35	1.289	1.032	0.896	1.136	1.045	1.537	1.48	1.584	1.522	1.342	1.188	1.511	1.192	1.142
A8K651		0.946	0.929	0.83	1.032	0.979	0.922	0.994	0.906	0.892	1.235	1.324	1.38	1.226	1.323	1.61	1.27	1.091	1.084
Q5SQP8		1.261	1.325	1.39	1.436	1.366	1.171	1.046	1.069	1.05	1.118	1.151	1.063	1.068	1.097	0.907	1.045	0.888	0.898
P83731	RPL24	1.252	1.335	1.442	1.338	1.307	1.195	1.274	1.16	0.925
Q9UQ90	SPG7	0.866	1.041	1.089	0.973	0.967	0.849	0.767	1.308	1.349	1.278	1.199	1.306	1.238	1.137	0.909	1.157	0.965	0.865
A8K4I8		1.111	1.04	0.987	1.04	0.909	1.04	0.974	0.998	1.041	1.09	1.067	1.108	1.055	1.177	1.188	1.183	1.185	1.144
B2RD09											0.846	0.929	0.793	0.944	0.972	1.034	0.687	0.729	0.805
Q08945	SSRP1										0.952	1.013	1.144	1.003	0.913	0.901	0.998	1.042	1.003
J3QRS3	MYL12A	1.032	0.601	0.664	0.653	0.77	0.883	1.896	0.875	1.068	0.892	1.125	0.894	0.867	1.006	1.607	0.784	0.894	0.991
B0AZQ4
B4DWA6		1.617	1.761	1.609	1.427	1.381	1.445	1.348	1.261	1.134	1.417	1.327	1.423	1.298	1.315	1.198	1.216	1.066	1.048
P52815	MRPL12	1.163	1.224	1.127	1.347	1.235	1.277	1.282	1.057	1.067	1.109	0.954	1.03	1.048	1.045	1.146	1.177	1.172	1.107
P08729	KRT7	1.295	1.318	1.426	1.364	1.481	1.326	1.53	1.279	1.093	1.438	1.6	1.602	1.279	1.353	1.25	1.34	1.09	1.069
A8K9U0
B2RAN6
Q9Y4W2	LAS1L										1.343	1.439	1.532	1.524	1.518	1.199	1.367	1.127	1.1
B3KMR5		1.026	0.986	0.966	1.014	0.998	1.043	1.01	1.014	0.878	1.039	1.112	1.083	1.086	1.114	1.124	1.072	1.068	1.054
B7ZMF2	FANCI	1.488	2.031	1.905	1.681	2.168	2.397	2.523	1.516	1.29	1.233	1.212	1.126	1.042	1.063	1.179	1.076	0.974	1.029
A0A087WZN1	IDH3B	1.491	1.335	1.305	1.367	1.315	1.293	1.184	1.098	1.05	1.151	1.194	1.273	1.289	1.229	1.118	0.987	1.105	0.983
Q9NUI1	DECR2										1.209	1.21	1.218	1.203	1.018	0.956	1.243	1.12	1
J3KR72	TAF6										1.208	1.012	1.147	1.003	1.144	0.793	0.973	0.984	0.975
Q8IY37	DHX37										1.237	1.288	1.287	1.184	1.249	1.108	1.169	1.118	1.138
H3BQK0	DDX19B	1.375	1.5	1.436	1.358	1.491	1.369	1.23	0.945	1.066
Q9H0S4	DDX47	1.21	1.111	1.063	1.144	1.112	1.142	0.923	0.941	0.919	1.147	1.105	1.102	1.007	1.03	0.993	0.972	1.036	1.022
P17480	UBTF	1.394	1.401	1.429	1.462	1.525	1.446	1.417	1.426	1.265	1.471	1.294	1.575	1.66	1.546	1.613	1.471	1.309	1.175
J3KPS3	ALDOA	1.129	1.278	1.021	1.139	1.162	1.255	1.061	1.265	1.223	0.891	0.785	1.048	1.207	1.07	1.165	1.396	1.091	1.009
P26368	U2AF2	0.26	0.387	0.323	0.339	0.349	0.383	0.303	0.307	0.44	1.02	0.894	1.06	1.102	1.037	0.97	1.116	0.96	0.869
Q10570	CPSF1										1.191	1.133	1.174	1.006	0.951	0.985	0.858	0.897	1.049
P00966	ASS1	1.1	1.335	1.287	1.365	1.316	1.343	1.21	1.056	1.124	1.411	1.401	1.222	1.317	1.406	1.243	1.202	1.112	1.063
E7EX59	PCCB										1.22	1.243	1.278	1.152	1.157	1.008	1.266	1.047	1.099
A0A087X2I1	PSMC6	1.171	1.525	1.501	1.455	1.469	1.263	0.937	1.128	1.079	1.301	1.401	1.475	1.44	1.384	1.105	1.182	1.102	1.003
Q59G98		0.468	0.488	0.392	0.437	0.47	0.54	0.377	0.555	0.751
Q8NE71	ABCF1
Q6P9B9	INTS5	1.705	1.558	1.883	1.815	2.102	1.873	2.357	1.458	1.232
Q8NI36	WDR36	1.145	1.145	1.221	1.254	1.233	1.071	0.945	1.077	0.997	1.22	1.042	1.324	1.103	1.135	0.953	1.136	0.99	1.025
A0A0A6YYL6	RPL17-C18orf32	1.154	1.231	1.239	1.241	1.282	1.208	0.987	0.986	1	1.255	1.23	1.263	1.271	1.268	1.067	1.038	0.894	0.884
P84098	RPL19	1.467	1.495	1.552	1.491	1.396	1.127	1.218	1.429	1.261
Q96ST3	SIN3A	1.111	1.312	1.182	1.183	1.109	1.201	0.962	1.013	1.031	1.395	1.211	1.327	1.188	1.176	1.071	1.17	0.965	0.915
Q5C9Z4	NOM1										1.246	1.35	1.222	1.314	1.387	1.37	0.971	1.091	1.032
Q9Y3I0	RTCB										1.072	0.984	1.109	1.062	1.039	0.987	0.969	0.932	0.884
Q6FHX6	FEN1	1.019	1.146	1.115	1.186	1.166	1.26	1.033	0.995	0.958	1.144	1.039	1.248	1.313	1.299	1.157	1.075	0.914	0.896
E9PK25	CFL1	1.119	1.109	1.014	1.012	1.053	0.951	0.674	0.999	0.952	1.167	1.127	1.205	1.344	1.103	1.013	1.297	0.967	0.857
B3KM97		1.536	1.702	1.605	1.697	1.575	1.633	1.762	1.306	1.486	1.371	1.589	1.245	1.367	1.406	1.836	1.129	1.334	1.209
Q9NRK6	ABCB10										1.082	1.261	1.228	1.172	1.139	1.147	1.029	1.174	1.027
P62195	PSMC5										1.297	1.298	1.341	1.309	1.244	1.095	1.112	1.132	1.131
Q8NBU5	ATAD1	1.114	1.333	1.38	1.298	1.331	1.242	1.164	1.196	0.982	1.097	1.072	1.116	1.062	1.077	0.915	1.014	1.178	0.869
Q5VTL8	PRPF38B	0.951	0.811	0.88	1.021	1.068	0.925	1.242	1.225	1.07	0.468	0.555	0.499	0.509	0.556	0.639	0.934	1.288	1.55
A0A024RE04	RP11-98F14.6
A0A024R4B7	TXNIP	1.573	1.795	1.79	1.779	1.621	1.472	1.486	1.176	1.168
A6H8Y5	NBN
B4DJ38		0.294	0.247	0.329	0.366	0.346	0.843	0.29	0.407	1.191	1.093	1.023	1.157	1.171	1.131	1.027	1.237	1.262	1.2
Q8IVT2	MISP	1.432	1.295	1.066	1.241	1.244	1.314	0.746	1.151	1.192
A4D213	DKFZP586J0619	1.274	1.377	1.505	1.207	1.296	1.485	1.331	1.2	0.955	1.006	1.149	1.028	0.914	0.907	0.82	0.952	0.994	0.937
Q8TDD1	DDX54										1.06	1.036	0.951	1.056	1.116	1.26	0.845	0.872	0.908
P21333	FLNA										1.134	1.144	1.307	1.152	1.148	0.989	1.181	0.989	0.941
O00116	AGPS	1.209	1.172	1.168	1.093	1.037	0.94	0.75	1.037	0.964	0.937	0.921	0.982	0.901	0.866	0.88	0.91	0.876	0.866
Q75QN2	INTS8										1.121	1.169	1.123	1.092	1.085	0.973	0.992	0.996	0.981
Q12797	ASPH
A0A0A0MQX8	MBNL1										1.426	1.322	1.351	1.332	1.29	1.164	1.207	1.047	1.003
P38159	RBMX	0.395	0.408	0.368	0.38	0.378	0.413	0.355	0.41	0.388	0.796	0.692	1.038	0.972	0.918	0.955	1.146	0.938	0.915
M0QYS1	RPL13A	1.788	1.258	1.468	1.305	1.428	1.292	1.328	1.565	1.299
I3L504	EIF5A	1.163	1.569	1.282	1.435	1.338	1.398	1.016	1.225	1.117	1.285	1.045	1.362	1.473	1.243	1.345	1.584	1.236	1.003
B9VP24	HSPD1										3.901	5.436	5.254	4.678	3.702	2.591	4.273	3.281	3.355
O94826	TOMM70										1.253	1.296	1.198	1.328	1.176	1.214	1.073	1.147	1.102
P17980	PSMC3	1.531	1.495	1.688	1.442	1.477	1.334	1.265	1.223	1.108	1.362	1.295	1.387	1.306	1.366	1.159	1.28	1.171	1.085
Q9GZS1		1.12	1.025	0.938	0.98	0.878	0.858	0.746	0.793	0.843
P25398	RPS12	1.281	1.349	1.291	1.293	1.185	1.191	0.865	1.116	1.209	1.311	1.24	1.431	1.433	1.344	1.159	1.4	1.132	1.017
Q6IEH8	NIPBL										1.116	1.365	1.506	1.319	1.058	1.04	1.362	1.147	1.099
B2RE46		1.25	1.248	1.259	1.397	1.175	1.169	1.043	1.071	1.072
Q9P0L0	VAPA	1.421	1.621	1.393	1.378	1.396	1.28	1.001	1.199	1.071	1.341	1.263	1.458	1.335	1.292	1.093	1.289	1.053	0.995
P05387	RPLP2	1.4	1.161	1.193	1.184	1.221	1.211	1.317	1.241	1.12	1.298	1.648	1.499	1.604	1.632	1.895	1.395	1.421	1.196
A0A024R8D2	SLC27A4
Q15392	DHCR24										1.21	1.234	1.247	1.133	1.114	1.071	1.076	1.018	0.982
P39023	RPL3	1.745	1.378	1.541	1.464	1.562	1.505	1.532	1.279	1.199	1.31	1.481	1.19	1.291	1.325	1.265	0.96	1.018	1.006
F8VZG9	RBFOX1										1.185	1.184	1.35	1.186	1.157	0.907	1.22	1.081	0.934
B4E1U9		1.197	1.29	1.392	1.254	1.361	1.225	0.994	1.073	0.953	1.168	1.188	1.055	1.108	1.116	1.385	0.888	0.945	1.013
A0A0A6YYL4	CORO7-PAM16	1.358	1.29	1.363	1.388	1.111	1.235	0.922	1.024	1.024	1.337	1.463	1.773	1.457	1.394	1.175	1.221	1.414	1.153
P46459	NSF										1.174	1.205	1.332	1.123	0.98	1.024	1.042	1.199	1.241
P22830	FECH	1.412	1.199	1.197	1.235	1.111	0.976	0.886	1.097	0.968
A8K492		1.105	1.14	1.056	1.06	0.849	0.913	0.797	1.03	0.988
O14828	SCAMP3										1.458	1.217	1.379	1.169	1.11	1.006	1.161	1.119	1.061
P51151	RAB9A	1.34	1.468	1.396	1.653	1.455	1.335	0.99	1.129	1.152	1.345	1.394	1.324	1.288	1.456	1.125	1.24	1.078	1.06
A0A024R1U2	PHF5A	1.178	0.995	0.969	0.972	0.942	0.926	0.753	0.957	0.995
O15042	U2SURP	1.244	1.431	1.39	1.406	1.339	1.237	0.928	1.144	1.063
B8XPJ8	COMT										0.974	1.17	1.224	1.144	1.084	0.957	1.031	0.952	0.946
Q15286	RAB35										1.051	1.182	1.11	1.101	1.156	1.11	1.082	1.008	0.958
Q5SRE5	NUP188										1.219	1.35	1.23	1.317	1.28	1.064	1.084	1.089	1.084
P46063	RECQL										0.246	0.225	0.237	0.234	0.234	0.249	0.195	0.238	0.377
Q14966	ZNF638
R4GMZ0		1.279	1.26	1.446	1.463	1.185	1.458	1.546	1.025	1.136	0.902	0.808	0.971	0.9	0.907	0.773	1.001	0.872	0.877
B2R713											0.759	0.713	0.828	0.772	0.738	0.662	0.717	0.77	0.708
Q14807	KIF22										0.861	1.004	0.729	0.836	0.868	1.051	0.88	0.904	1.003
Q12800	TFCP2	0.817	1.424	1.146	1.19	1.294	0.823	0.545	0.878	0.848	1.425	1.351	1.337	1.329	1.342	1.299	1.301	1.091	1.113
A0A0U1RRH7											1.064	0.945	0.966	0.948	1.025	0.996	1.019	1.426	0.912
H0Y4R2	POR										1.023	1.122	1.097	0.884	0.929	1.127	0.841	1.105	1.109
P61026	RAB10										1.296	1.253	1.235	1.31	1.53	1.294	1.006	0.981	1.088
Q13085	ACACA
B1AKN8	NFIA	0.506	0.585	0.615	0.592	0.629	0.486	0.44	0.511	0.625	0.897	0.769	0.952	0.87	0.799	0.695	0.918	0.718	0.849
P78346	RPP30										1.159	1.248	1.268	1.117	1.187	1.122	0.976	1.002	0.942
A0A024R3R5	LBR	1.291	1.305	1.391	1.329	1.378	1.278	1.151	1.13	1.092	1.218	1.165	1.199	1.166	1.198	0.987	1.166	1.261	1.18
Q6N0B1	DKFZp686D0880										1.238	1.242	1.373	1.245	1.192	1.064	1.154	1.082	1.032
Q53H12	AGK										1.313	1.225	1.435	1.307	1.28	0.989	1.341	1.141	1.168
Q13045	FLII	1.002	0.889	0.834	0.877	0.809	0.777	0.61	0.977	1.037	1.479	1.5	1.555	1.475	1.397	1.081	1.375	1.163	1.161
B4DNE1											1.23	1.26	1.157	1.151	1.208	1.484	1.008	1.102	1.079
Q53G19		1.041	1.162	1.221	1.19	1.159	1.107	0.864	0.951	1.074
Q59GY0		0.493	0.692	0.772	0.695	0.709	0.675	0.677	0.753	0.905
B3KMC9		1.062	1.091	0.935	1.045	0.979	0.937	0.619	1.11	1.046
P45954	ACADSB	1.241	1.211	1.121	1.26	1.053	1.036	0.672	0.957	1.017	0.524	0.567	0.662	0.62	0.64	0.611	0.772	1.054	1.141
O60488	ACSL4
Q9Y446	PKP3
A4D1G5	LOC392748										1.581	1.789	1.836	1.645	1.448	1.201	1.329	1.338	1.128
A0A1B2JLU7	PYCR1	1.569	1.498	1.398	1.469	1.313	1.361	0.893	1.006	1.132	1.278	1.205	1.246	1.411	1.208	1.118	1.088	1.07	0.964
Q5JPC1	DKFZp667O1614	1.631	2.488	2.552	2.545	2.742	2.666	2.703	1.502	1.376	1.339	1.446	1.218	1.263	1.417	1.256	0.984	1.032	1.064
J9JIE6	TMCO1	1.369	1.302	1.396	1.212	1.16	1.001	0.955	1.182	1.12	1.299	1.239	1.29	1.238	1.246	1.059	1.304	1.136	1.029
P21291	CSRP1	1.227	1.335	1.066	1.167	1.207	1.162	0.84	1.138	1.041
P38117	ETFB	1.248	1.671	1.685	1.65	1.591	1.703	1.485	1.255	1.101	1.167	1.081	1.053	1.017	1.06	0.964	1.049	1.039	0.874
O75152	ZC3H11A	1.136	1.211	1.189	1.252	1.012	1.11	0.775	1.079	1.135
A8MUS3	RPL23A										1	1.053	1.056	1.076	1.099	0.966	1.08	0.898	0.899
A0A0S2Z5U6	PYCR2	1.422	1.738	1.524	1.567	1.507	1.301	1.094	1.366	1.206	1.283	1.177	1.261	1.357	1.253	1.24	1.311	1.042	1.106
A6NHB5	ZMYM3
E9PQ57	RAE1
P62851	RPS25	0.704	0.723	0.773	0.762	0.77	0.777	0.769	0.754	0.728	1.006	0.954	0.958	1.041	1.04	0.857	0.981	1.003	1.02
P46776	RPL27A	1.023	1.023	0.866	0.895	0.844	0.808	0.825	0.934	0.779
H0Y8P4	UTP15										0.967	1.093	0.85	0.985	1.098	1.696	0.733	0.894	1.03
P62917	RPL8	1.464	1.489	1.485	1.429	1.38	1.214	1.006	1.399	1.199	1.3	1.221	1.351	1.284	1.177	0.977	1.157	0.901	0.971
Q5VZL5	ZMYM4										0.965	1.107	1.073	1.05	0.914	0.816	1.037	1.078	1.043
P07737	PFN1	0.86	1.194	1.078	1.166	1.12	1.315	1.319	1.105	1.077	1.094	0.743	1.106	1.096	1.045	1.28	1.427	1.085	0.964
E7EMB3	CALM2										1.373	1.279	1.358	1.226	1.011	1.04	1.222	1.055	0.962
P30260	CDC27
E9KL48	GLUD1
A0A140VJK2		1.3	1.414	1.28	1.333	1.324	1.256	1.074	1.17	1.096	1.426	1.551	1.593	1.421	1.371	1.173	1.48	1.09	1.027
A0A024R1V4	RPL27	1.011	1.014	1.14	1.039	1.11	1.135	1.246	0.876	0.74	1.115	1.097	1.15	1.108	0.999	0.992	0.857	0.821	0.855
P16070	CD44	1.08	1.103	1.144	1.114	1.099	1.108	1.047	0.98	0.801	1.578	1.583	1.519	1.498	1.47	1.327	1.235	1.163	1.157
Q5T160	RARS2										0.991	1.144	0.955	1.017	0.984	1.171	0.975	1.111	1.054
P26373	RPL13
Q96PK6	RBM14	0.234	0.256	0.195	0.204	0.208	0.218	0.198	0.236	0.374	0.535	0.528	0.607	0.565	0.568	0.575	0.642	0.561	0.697
A6XNE1	TAFAZZIN	1.232	1.446	1.22	1.189	1.396	1.29	1.179	1.109	1.177	1.084	1.234	1.23	1.085	1.155	1.232	1.093	1.059	1.171
B3KS36
A0A024R250	NOL8	0.695	0.88	0.565	0.651	0.587	0.658	0.543	0.762	0.884	1.384	1.385	1.432	1.483	1.391	1.077	1.405	1.144	1.098
Q9Y5J1	UTP18
Q5HYK3	COQ5										1.314	1.228	1.037	1.176	1.12	1.249	0.998	0.981	0.994
A0A1L7NY41	GALNT2	1.146	1.28	1.216	1.361	1.203	1.218	1.04	1.026	1.034	1.428	1.373	1.473	1.404	1.481	1.497	1.321	1.13	1.099
Q9BTC0	DIDO1	0.839	0.843	0.825	0.787	0.753	0.65	0.482	0.855	0.88	1.279	1.354	1.58	1.338	1.105	0.92	1.205	1.276	1.21
Q96T37	RBM15										1.091	1.066	1.019	0.978	0.985	0.979	0.899	0.829	0.8
Q9Y6I4	USP3	1.441	1.7	1.6	1.731	1.689	1.625	1.297	1.285	1.162	1.098	1.052	1.103	1.15	1.101	0.941	1.084	0.981	0.966
O14949	UQCRQ	1.429	1.543	1.433	1.5	1.461	1.483	1.369	1.063	1.113	1.385	1.331	1.25	1.388	1.395	1.183	1.054	0.992	0.986
P53597	SUCLG1	1.217	1.19	1.078	1.099	1.112	1.107	0.747	0.96	1.068	1.226	1.221	1.466	1.438	1.433	1.123	1.306	1.197	1.098
P62249	RPS16	1.259	1.464	1.354	1.355	1.429	1.699	1.294	1.134	1.124	1.264	1.294	1.141	1.421	1.354	1.35	0.916	1.01	1.066
P09661	SNRPA1
H9KVB4	TNRC18	0.988	1.013	1.01	1.011	1.066	0.798	0.917	1.201	1.161	0.652	0.722	0.762	0.697	0.726	0.583	0.803	0.847	0.899
A8K5U9		1.28	1.42	1.421	1.445	1.371	1.311	0.913	1.154	1.245	1.431	1.333	1.278	1.344	1.345	1.188	1.369	1.124	1.067
O14776	TCERG1
A8K3Y5		1.19	0.96	0.964	0.948	0.946	0.99	1.14	0.966	1.019	1.1	1.179	1.058	1.114	1.142	1.465	0.894	0.969	0.901
Q96QE3	ATAD5
Q9BU61	NDUFAF3
Q02447	SP3										0.517	0.562	0.655	0.757	0.982	1.01	1.172	1.156	1.044
Q9BW92	TARS2	1.959	1.557	1.784	1.568	1.585	1.413	1.178	1.291	1.266
B5BUB1	RUVBL1	1.097	1.221	1.251	1.31	1.329	1.598	1.567	1.037	1.127	1.073	1.257	1.124	1.099	1.248	1.192	0.921	1.019	1.003
Q7L8L6	FASTKD5	1.478	2.008	1.596	1.787	1.581	1.41	1.255	1.228	1.096
P26583	HMGB2
Q5U0I6	RAB1A										1.202	1.228	1.161	1.141	1.287	1.17	1.172	0.991	0.968
Q59H77
B2R7I9		1.429	1.433	1.666	1.495	1.502	1.709	1.448	1.322	1.152	1.343	1.275	1.215	1.296	1.341	1.159	1.078	1.017	0.975
Q13315	ATM
Q8NBN7	RDH13	0.967	1.113	0.928	1.007	0.871	0.88	0.657	0.845	0.878	1.339	1.236	1.342	1.278	1.361	1.079	1.24	1.062	1.088
E9PR17		1.442	1.331	1.354	1.276	1.259	1.373	1.258	1.239	1.106	1.506	1.545	1.423	1.351	1.453	1.346	1.074	1.119	1.041
A0A024R7I3	RAB8A	1.339	1.661	1.242	1.55	1.356	1.917	1.515	0.882	1.361	0.379	0.447	0.405	0.396	0.392	0.44	0.521	0.862	0.897
E7EMK3	FLOT2	1.374	0.873	0.853	0.819	1.074	1.716	2.484	1.178	1.17	1.285	1.882	0.935	1.15	1.363	1.646	0.661	0.992	0.992
A0A024R8W0	DDX48	1.246	1.418	1.287	1.366	1.285	1.314	0.729	0.957	1.092
D3DQR0	PACSIN3
Q59HH3											1.32	1.188	1.381	1.373	1.292	1.105	1.164	1.071	1.093
Q9H9A7	RMI1	0.47	0.509	0.325	0.534	0.427	0.523	0.543	0.682	1.006
A0A024R8A7
B4DR36											1.713	1.596	1.571	1.513	1.69	1.417	1.511	1.314	1.215
B2R791		1.692	1.827	1.419	1.417	1.363	1.143	0.729	1.107	1.065	1.22	1.379	1.368	1.465	1.261	1.098	1.343	1.075	1.121
Q59GX9											1.297	1.203	1.124	1.13	1.065	1.153	1.126	1.112	1.068
B3KSZ4		0.732	0.695	0.61	0.713	0.6	0.703	0.538	1.034	1.029
A0A024R0M6	TIMM50	1.262	1.207	1.33	1.349	1.279	1.063	1.294	1.024	1.069	1.096	1.029	1.061	0.957	0.952	0.959	0.969	0.971	0.999
B2R7B5		1.278	1.662	1.155	1.357	1.189	1.321	0.528	0.997	1.005
A0A024RDJ3	GAR1	1.046	0.952	1.04	0.984	0.935	0.863	0.77	1.08	1.027	0.935	0.962	0.962	0.995	1.103	0.796	0.906	0.78	0.767
E9PAU2	RAVER1	1.341	1.31	1.195	1.32	1.44	1.13	0.789	1.134	1.156	1.374	1.175	1.417	1.239	1.282	1.097	1.236	1.05	0.985
A0A0G2JPP5	SCRIB	1.592	1.722	1.927	1.665	1.846	1.76	1.421	1.407	1.238	1.423	1.212	1.434	1.522	1.528	1.223	1.373	1.137	1.081
Q15072	ZNF146										1.01	1.134	0.866	1.073	1.037	1.161	0.849	1.014	0.987
Q96I25	RBM17	1.01	0.97	0.911	0.885	0.859	0.795	0.614	0.958	1.043
A8K521											1.101	1.118	0.978	0.996	0.991	1.096	0.823	0.949	0.886
Q53F02											1.275	1.207	1.434	1.26	1.163	1.015	1.31	1.056	0.989
H0UI06	COX7A2	1.337	1.327	1.415	1.312	1.477	1.642	1.775	1.291	1.157	1.453	1.89	1.971	1.593	1.535	1.417	1.413	1.371	1.312
Q13823	GNL2	1.534	1.311	1.194	1.331	1.248	1.307	1.129	1.154	1.142	1.339	1.208	1.268	1.198	1.219	1.087	1.048	1.053	0.982
A0A024R8P8	RPL38	1.156	1.136	1.268	1.136	0.996	0.931	1.119	1.025	0.839	1.169	1.083	1.127	1.222	1.153	1.088	1.083	0.977	0.935
P53985	SLC16A1	1.27	1.135	0.973	1.038	0.956	1.047	0.941	0.828	1.159
O43290	SART1
Q86Y91		1.03	1.432	1.106	1.407	1.105	1.135	0.827	1.068	1.16	1.491	1.682	1.654	1.475	1.494	1.169	1.567	1.431	1.279
B4DIS6
Q01664	TFAP4
Q53GD1		1.317	1.083	1.147	1.155	1.079	1.21	1.924	1.039	1.01	1.383	1.37	1.236	1.375	1.395	1.28	1.037	1.15	1.048
Q01081	U2AF1	0.207	0.251	0.249	0.259	0.246	0.251	0.197	0.265	0.279
Q86Y39	NDUFA11										1.173	1.307	1.173	1.152	1.256	1.162	1.019	1.053	1.021
P62263	RPS14	1.405	1.21	1.332	1.216	1.131	0.919	1.114	1.224	0.976
A0A140VK70											1.283	1.248	1.334	1.297	1.313	1.266	1.151	1.037	0.949
B3KRQ2
O43707	ACTN4	1.14	0.906	0.883	0.947	0.94	0.984	0.977	1.179	1.144	0.988	1.101	1.123	1.009	1.031	1.23	1.05	1.02	1.04
O75494	SRSF10	0.435	0.519	0.351	0.397	0.44	0.511	0.466	0.44	0.483
A0A024R6S1	DNAJA2	1.156	1.408	1.408	1.366	1.506	1.231	0.94	1.085	1.113	1.465	1.417	1.453	1.362	1.397	1.178	1.326	1.1	1.102
E9KL35
O75616	ERAL1										1.232	1.224	1.231	1.225	1.333	0.971	1.218	0.966	0.962
A0A087WZT3	BOLA2B	1.837	1.531	1.636	1.461	1.522	1.145	1.038	1.448	1.373	1.478	1.251	1.42	1.37	1.387	1.078	1.299	1.024	1.042
Q8N684	CPSF7	1.428	1.606	1.675	1.635	1.528	1.588	1.358	1.211	1.088	1.448	1.156	1.509	1.495	1.445	1.146	1.465	1.228	1.051
Q86Y07	VRK2	1.168	1.123	0.982	1.091	0.959	1.001	0.833	0.727	0.958	0.953	1.017	0.963	0.943	0.993	0.979	1.006	0.941	0.956
Q59HG1											1.139	1.175	1.096	1.147	1.092	0.985	1.109	1.019	0.983
P55084	HADHB										1.276	1.369	1.34	1.273	1.287	1.207	1.225	1.134	1.085
A0A0G2JJD3	ABHD16A
Q8WUA4	GTF3C2										1.047	0.895	1.121	0.994	1.025	0.954	0.961	0.824	0.846
Q13363	CTBP1	1.217	1.163	0.96	1.238	1.045	1.007	0.632	0.778	1.001	1.23	1.198	1.262	1.071	0.972	0.963	0.934	1.193	0.917
Q59G24
A0A024R713	DLD	0.966	0.845	0.816	0.921	0.82	0.809	0.591	0.917	0.918	0.76	0.628	0.755	0.752	0.68	0.67	0.813	0.834	0.725
A0A1U9X7X5											1.29	1.273	1.314	1.203	1.14	1.022	1.128	1.087	0.977
P22415	USF1										0.51	0.657	0.681	0.642	0.613	0.465	0.605	0.648	0.758
V9HW37	HEL-S-69	1.402	1.414	1.335	1.401	1.379	1.389	0.96	1.126	1.265	1.677	1.259	1.454	1.465	1.385	1.134	1.218	1.228	1.071
F8VXC8	SMARCC2
P13995	MTHFD2										1.377	1.277	1.39	1.272	1.332	1.056	1.291	1.193	1.089
Q92522	H1-10										0.264	0.319	0.332	0.28	0.297	0.252	0.251	0.287	0.568
Q15758	SLC1A5	1.246	1.461	1.485	1.379	1.253	1.144	0.994	1.225	1.049	0.973	0.91	0.977	0.922	0.931	0.802	1.112	1.119	1.1
Q9P032	NDUFAF4	1.289	1.353	1.248	1.318	1.308	1.163	0.867	1.069	1.045
B3V096	CSTF2	1.308	1.316	1.228	1.338	1.224	1.186	0.933	1.031	1.048	1.165	0.926	1.109	1.189	1.137	0.917	1.117	1.03	1.024
P49915	GMPS
D3DQ70	SERBP1
O00411	POLRMT	0.766	0.734	0.747	0.724	0.795	0.888	1.003	0.745	0.74
A0A024R118	METTL7A
Q96S55	WRNIP1	1.186	1.124	1.27	1.186	1.195	1.045	1.041	1.045	1.067
Q9NYK5	MRPL39	1.375	1.454	1.22	1.403	1.208	1.25	0.854	0.896	1.041
F2Z2W7	TRMT2A	1.153	1.316	1.286	1.203	1.195	0.933	0.899	1.067	0.981	1.317	1.454	1.467	1.369	1.343	1.216	1.132	1.102	1.067
B7ZKR9	POLR1A	1.245	1.598	1.41	1.379	1.541	1.711	1.378	1.136	1.15	1.302	1.106	1.227	1.3	1.257	1.192	1.414	1.454	1.401
J3KPP4	LUC7L3	1.093	1.437	1.265	1.34	1.281	1.218	0.881	0.849	1.105	1.406	1.328	1.457	1.536	1.448	1.705	1.289	1.083	0.918
A8K4B4
A0A024QZR3											1.054	1.013	1.059	0.951	0.976	0.908	1.04	1.095	1.121
P13674	P4HA1
Q14126	DSG2										1.295	1.185	1.278	1.085	1.086	1.128	1.051	1.063	0.955
Q15061	WDR43
A4D0P7	ORC5L
Q14151	SAFB2	0.304	0.301	0.259	0.278	0.263	0.269	0.233	0.3	0.329
H0Y2S1	GTPBP6
A0A024RBY9	HCCS	0.957	1.252	0.949	0.933	1.066	0.928	0.85	1.133	0.815
Q8IUI2											0.111	0.11	0.132	0.119	0.139	0.262	0.648	0.767	0.962
P46109	CRKL	1.467	1.209	1.187	1.205	1.115	0.955	0.76	1.174	1.191
A0AVN2	BARD1										1.342	1.358	1.259	1.233	1.234	1.192	1.303	1.311	1.281
A0A024RDS3	ZNF198										1.417	1.395	1.447	1.364	1.417	1.123	1.172	1.147	1.126
A0A0S2Z5C3	PAK1IP1										0.951	1.006	1.034	0.916	0.922	0.751	0.777	0.906	0.891
O95639	CPSF4
E9PCR7	OGDH
A0MNN4	SMU1										1.224	1.09	1.289	1.154	1.208	0.995	1.195	1.064	0.945
Q9Y2W2	WBP11										0.911	1.112	1.342	1.012	0.857	0.625	0.968	0.825	0.896
Q8TBP6	SLC25A40	1.129	1.296	1.25	1.488	1.064	1.3	1.173	0.933	0.979
B3KPM8
Q96CP7	TLCD1	1.447	1.39	1.415	1.419	1.494	1.976	2.204	1.285	1.26	1.101	1.245	1.003	1.224	1.236	1.552	0.794	0.938	1.006
P14625	HSP90B1
O43615	TIMM44
O60287	URB1										1.032	1.193	1.15	1.073	1.072	1.003	1.049	0.989	0.93
A0A024R718	PBEF1										1.096	1.174	1.12	1.167	1.08	0.916	1.124	0.938	0.918
A0A024R395	MRE11A										1.303	1.364	1.56	1.359	1.284	1.238	1.356	1.226	1.058
A0A087X0H9	RBM26										1.265	1.221	1.246	1.226	1.35	1.16	1.143	1.078	0.981
Q53HS1
Q9Y5M8	SRPRB	0.706	0.701	0.721	0.702	0.669	0.578	0.52	0.924	0.686	1.036	0.999	1.095	1.037	0.87	0.822	0.94	0.884	0.807
P51398	DAP3	1.287	1.096	1.041	1.139	1.231	1.697	1.935	1.076	0.989	1.091	1.002	0.894	1.082	0.997	1.43	0.915	1.178	1.195
X6RAL5	SAP18	1.154	1.154	1.039	1.114	1.146	1.146	0.922	1.037	1.002	1.059	1.06	1.34	1.154	1.098	1.16	1.228	1.132	0.994
P62318	SNRPD3	1.254	1.099	1.322	1.346	1.368	1.414	1.859	1.327	1.121	1.35	1.298	1.289	1.329	1.366	1.662	1.394	1.289	1.156
Q549C5	MST065										1.336	1.062	1.41	1.356	1.272	0.889	1.352	1.23	1.164
Q53GS7	GLE1										1.527	1.464	1.405	1.472	1.421	1.268	1.379	1.228	1.178
Q6FGH9	DNCL1	1.585	1.406	1.322	1.303	1.267	1.126	1.082	1.173	1.16
A0A024R866	RPL35	1.284	1.052	1.103	1.07	1.008	1.085	1.088	1.03	0.982	0.993	1.002	0.933	0.945	0.939	0.805	0.808	0.786	0.816
Q15717	ELAVL1	1.254	1.074	1.099	1.144	1.125	1.047	1.019	1.069	1.032
A0A0K2GN21	BCKDHB
P00387	CYB5R3
Q5HYL4	DKFZp686E1893	1.235	1.337	1.394	1.404	1.487	1.543	1.442	1.16	0.92
Q01844	EWSR1										1.066	1.071	1.186	1.098	1.068	0.827	0.94	0.886	0.878
Q9BX10	GTPBP2	0.776	1.025	1.098	1.057	1.321	1.283	2.09	0.895	0.952	1.044	1.033	0.819	0.964	1.073	1.355	0.789	0.867	0.924
Q95HN1	HLA-CW
A0A1P7ZIM8		1.613	1.362	1.26	1.181	1.135	0.968	0.853	1.181	1.049
Q99584	S100A13	0.926	0.958	1.011	1.04	1.03	1.04	0.988	1.149	1.161	1.094	1.082	0.995	1.033	1.143	1.077	1.1	1.12	1.144
A0A0B4J2E5		1.26	1.314	1.332	1.408	1.372	1.778	1.431	1.02	1.194
P28331	NDUFS1
A4D0V4	CAPZA2										1.173	1.289	1.373	1.22	1.12	1.031	1.09	1.025	0.918
Q7Z7H5	TMED4
Q13185	CBX3	0.892	0.783	0.753	0.883	0.807	0.788	0.558	0.814	0.878	1.242	1.23	1.349	1.294	1.228	1.08	1.293	1.061	1.063
Q53HB3
Q9Y3E0	GOLT1B	0.886	0.88	0.824	1.013	0.87	1.046	0.901	0.954	0.88	0.917	1.022	0.969	0.913	1.027	1.174	0.83	1.071	0.99
P15924	DSP
B4DR61	SEC61A1	1.444	1.72	1.962	1.787	1.83	1.87	1.791	1.352	1.225	1.306	1.553	1.375	1.493	1.483	1.306	1.194	1.213	1.056
A8K3H8
Q5U077	HEL-S-281
Q969Z3	MTARC2	1.211	1.456	1.426	1.4	1.521	1.46	1.227	1.035	0.912	1.331	1.362	1.249	1.209	1.301	1.102	1.052	1.071	1.07
Q96DA6	DNAJC19	1.202	1.318	1.372	1.37	1.368	1.373	1.234	1.117	0.999	1.438	1.334	1.365	1.368	1.381	1.083	1.346	1.138	1.15
P58557	YBEY	1.255	1.538	1.586	1.591	1.337	1.336	1.357	1.145	0.951
A0A0J9YXF2	PON2	1.282	1.535	1.599	1.504	1.615	1.648	1.409	1.165	0.949	1.354	1.246	1.226	1.282	1.354	1.173	1.058	0.986	0.898
Q8IXI1	RHOT2	1.057	1.226	1.09	1.199	1.1	1.047	0.941	0.901	1.109
Q96D53	COQ8B	1.022	1.058	1.014	1.024	1.01	1.182	1.036	1.303	1.211	1.28	1.372	1.444	1.232	1.279	1.101	1.2	1.255	1.324
A8K761	NDUFB10	1.421	1.632	1.34	1.65	1.26	1.632	0.968	0.914	1.215	1.35	1.313	1.314	1.12	1.233	1.115	1.029	1.075	0.986
B5LY71	UMPS										0.876	0.741	0.888	0.871	0.94	0.853	0.953	0.932	1.038
Q7Z7H8	MRPL10										1.308	1.623	1.576	1.338	1.361	1.388	1.049	1.272	1.177
B4DMN1											1.315	1.202	1.287	1.256	1.313	1.011	1.2	1.039	0.992
P55809	OXCT1	1.104	1.217	1.015	1.217	1.013	1.194	0.691	0.906	1.181	1.11	1.067	1.286	1.175	1.138	1.206	1.363	1.235	1.05
Q9NVU7	SDAD1
F8VW96	CSRP2										0.981	1.239	1.229	1.264	0.962	0.669	0.986	0.879	0.821
P25490	YY1										0.124	0.122	0.127	0.119	0.126	0.109	0.156	0.15	0.52
A0A024R5H0	BANF1	0.177	0.199	0.136	0.174	0.166	0.205	0.155	0.248	0.802	0.131	0.094	0.13	0.138	0.124	0.145	0.3	0.519	1.014
Q1KMD3	HNRNPUL2	0.836	0.852	0.725	0.785	0.743	0.768	0.588	0.703	0.744
Q9Y3U8	RPL36
P51571	SSR4
Q9UDW1	UQCR10
Q96N66	MBOAT7	1.575	1.339	1.422	1.357	1.319	1.071	0.829	1.229	1.036
Q53Z07	RPL9
Q9P0U3	SENP1
A8K666		0.975	0.959	0.901	1.154	1.035	1.046	0.996	0.952	0.873	1.434	1.301	1.102	1.15	1.269	1.361	1.156	1.058	0.991
Q9NX24	NHP2
Q9H0H0	INTS2
Q15911	ZFHX3
A8K8K1
A1L0T0	ILVBL	0.603	0.779	0.616	0.838	0.842	0.927	0.57	0.769	0.998	1.044	0.998	1.16	1.049	1.068	1.03	1.001	1.052	1.067
A0A1S5RA93	PNKP										0.19	0.181	0.165	0.16	0.198	0.235	0.335	0.415	0.763
A0A024R2M8	XPC	0.179	0.2	0.168	0.202	0.169	0.772	0.291	0.496	1.131	0.176	0.195	0.203	0.175	0.195	0.243	0.408	0.583	0.901
Q9Y3A4	RRP7A	1.119	0.999	0.965	0.897	0.931	0.945	0.704	0.876	0.972
F8WAR4	CHCHD3
U4PSC4	MED4										1.225	1.078	1.222	1.254	1.123	1.023	1.178	1.098	1.157
Q8WUK0	PTPMT1	1.088	1.016	0.914	0.922	0.847	1.048	0.773	0.969	1.087	1.053	0.889	0.986	1.059	1.052	0.923	0.947	1.06	1.014
Q6ZW49	PAXIP1										1.097	1.054	1.069	1.052	1.082	0.908	0.977	0.921	0.92
Q9UJZ1	STOML2
P41091	EIF2S3
Q9UBD5	ORC3
Q9Y6X3	MAU2
P46977	STT3A
A0A024R2T6	DHX30
A8K7H3		1.726	1.783	1.732	1.777	1.571	1.348	1.272	1.325	1.314	1.448	1.365	1.34	1.412	1.214	1.261	1.225	1.137	1.044
P46779	RPL28	1.525	1.507	1.69	1.657	1.674	1.445	1.377	1.307	1.264
J3QRU1	YES1										1.244	1.116	1.226	1.167	1.012	1.212	1.006	1.185	1.006
Q9NW13	RBM28	0.788	0.762	0.72	0.833	0.684	0.753	0.604	0.694	0.795
A0A1W2PQS6	RPS10-NUDT3	1.348	1.999	1.976	1.919	2.113	2.052	1.732	1.263	1.18	1.247	1.398	1.171	1.266	1.422	1.233	1.071	0.928	1.017
P61604	HSPE1
Q9H4L4	SENP3										1.43	1.252	1.477	1.505	1.273	1.277	1.662	1.18	1.133
B2R7G6
J3KN66	TOR1AIP1
Q9HC52	CBX8
O43808	SLC25A17	1.163	1.232	1.319	1.264	1.321	1.611	1.66	1.192	1.107	1.166	1.298	1.06	1.222	1.245	1.362	0.932	1.064	0.952
Q9NZM1	MYOF
Q8TF68	ZNF384
O60830	TIMM17B
P30101	PDIA3
A0A0A0MSG2
F6WQW2	RANBP1
P62070	RRAS2										1.107	1.221	1.006	1.217	1.063	1.066	0.878	0.875	0.927
B4DU42		1.045	1.035	0.928	1.023	0.861	1.292	1.328	1.014	0.952
V9HW80	HEL-S-70	1.282	1.238	1.037	1.084	1.015	1.271	1.017	1.192	1.076
Q5SRD1
Q5T440	IBA57
A0A1W2PP11
Q9NSU2
Q0ZGT2	NEXN
Q53GL6	RALY
Q6ICQ8	ARHG
H9ZYJ2	TXN	1.452	1.102	1.138	1.084	1.029	0.861	0.871	1.286	1.089	1.484	1.393	1.579	1.541	1.394	1.32	1.51	1.185	1.37
A1X283	SH3PXD2B
Q9NVV4	MTPAP										0.861	1.027	0.968	0.926	0.947	0.85	1.025	0.948	1.076
Q9BZZ5	API5
Q69YL0	NCBP2AS2	1.568	1.905	1.668	1.751	1.803	1.868	1.235	1.324	1.237	1.385	1.291	1.394	1.264	1.28	1.622	1.119	1.164	1.15
B2R9K8
P54727	RAD23B	0.357	0.32	0.303	0.326	0.365	0.369	0.608	0.899	0.908	0.206	0.184	0.188	0.167	0.184	0.23	0.402	0.609	0.928
O43920	NDUFS5
B4DNR0		1.234	1.303	1.137	1.21	1.1	1.04	0.887	1.103	1.085	1.26	1.261	1.458	1.251	1.19	1.04	1.152	1.276	1.141
Q5U091	NRAS	1.691	1.729	1.456	1.555	1.506	1.743	1.203	1.27	1.567	1.264	1.308	1.163	1.284	1.118	1.108	1.021	1.011	1.002
A0A024R9D7	DECR1
B2R6H3		0.822	0.969	0.992	0.954	0.937	0.911	0.795	0.821	0.863
A0A0A0MR51	FADS1
Q8NBQ5	HSD17B11	1.169	1.205	1.267	1.278	1.373	1.447	1.649	1.088	1.084	1.351	1.37	1.244	1.285	1.372	1.352	1.123	1.094	1.035
Q16740	CLPP	1.077	0.994	0.861	0.931	0.797	0.787	0.549	0.753	0.891
F2YGU2	NR2C2										0.462	0.52	0.531	0.532	0.458	0.427	0.487	0.461	0.681
P61011	SRP54										1.04	1.011	1.079	0.89	1.018	0.836	0.91	1.005	0.937
Q7L3T8	PARS2
Q99959	PKP2
B3KY60											0.99	0.92	1.081	1.098	0.984	1.066	1.099	0.989	0.884
Q9H0C8	ILKAP	1.258	1.255	1.098	1.212	1.135	1.078	0.726	0.944	0.998
Q8TC12	RDH11
B2R6Z3		1.263	1.217	1.09	1.115	1.033	1.004	0.788	0.91	1.055	1.144	1.189	1.236	1.114	1.066	0.917	0.975	1.014	1.021
B7Z4C8	RPL31	1.205	0.953	1.335	1.153	1.2	1.029	1.548	1.211	0.884	1.315	1.409	1.222	1.339	1.303	1.523	1.115	1.073	0.982
Q9GZR2	REXO4
P08708	RPS17										1.3	1.321	1.256	1.254	1.161	1.267	1.192	1.113	1.083
P42695	NCAPD3	1.378	1.784	1.686	1.699	2.095	1.555	1.14	1.427	1.314
Q9NQX4	MYO5C
Q8WWC4	MAIP1										1.023	0.88	0.914	0.944	0.921	0.941	0.895	1.077	1.141
Q9Y6M0	PRSS21										1.056	1.059	1.293	1.24	1.144	1.098	1.395	1.177	1.078
Q9UBV8	PEF1	0.788	0.675	0.579	0.775	0.614	0.839	0.687	1.01	1.102	1.129	0.975	1.008	0.973	0.865	0.864	1.126	1.062	1.047
B2RA03											0.97	1.157	1.001	1.001	1	1.185	0.864	0.966	0.987
Q9BXK1	KLF16										0.739	0.82	0.851	1.01	1.159	1.188	1.48	1.243	1.027
Q6NTF9	RHBDD2	1.32	1.057	1.365	1.308	1.529	2.198	3.562	1.694	1.345	1.271	1.526	1.038	1.251	1.43	2.289	0.852	1.239	1.178
Q6P1L8	MRPL14	1.195	1.042	1.073	1.092	1.058	0.898	0.71	1.301	1.138
H0YE88	TEAD1	0.847	0.987	0.956	0.963	1.003	0.878	0.766	0.796	0.959	0.823	0.716	0.716	0.736	0.769	0.642	0.662	0.629	0.75
A0A024R8C1	TTF1
A8K6A2		1.232	1.229	0.993	1.017	1.094	1.049	0.804	0.962	0.892
Q9HC98	NEK6
B4DUT8	CNN2	1.288	1.234	1.273	1.218	1.099	1.126	1.027	1.285	1.187	1.337	1.14	1.266	1.251	1.258	1.191	1.342	1.138	0.998
Q9UQR0	SCML2
Q15637	SF1										1.224	1.254	1.149	1.131	1.123	1.144	1.081	1.033	1.047
O75306	NDUFS2	0.942	1.129	0.973	0.896	1.086	1.411	2.482	1.296	1.1
Q5T3I0	GPATCH4
Q5VT66	MTARC1										1.335	1.417	1.472	1.356	1.35	1.07	1.184	1.111	1.031
A0A024R5F7	DHCR7	1.934	1.65	2.089	1.668	1.764	1.734	1.493	1.383	1.322
Q6IAX2	RPL21	1.87	1.693	2.03	1.89	1.947	1.543	1.583	1.548	1.438	1.063	1.191	1.151	1.194	1.149	1.035	1.031	0.999	0.886
A0A0D9SF58	CHTF18	0.907	0.958	0.913	1.001	1.017	1.099	0.933	0.827	0.755
Q9BUN8	DERL1	1.269	0.931	1.155	1.061	1.133	1.429	2.052	1.085	0.942	1.325	1.571	1.214	1.306	1.367	1.89	0.952	1.17	1.076
Q96I99	SUCLG2										1.156	0.889	1.243	1.15	1.208	1.085	1.171	1.168	1.194
Q9BTX1	NDC1	1.363	1.316	1.367	1.408	1.334	1.108	0.914	1.077	1.186	1.398	1.247	1.362	1.298	1.285	0.991	1.295	0.913	0.962
P51991	HNRNPA3
Q9NXF1	TEX10
A8K6Q8
A8K5G6
E7EQZ4	SMN1
A0A024R7M0	TMED9
Q8IUH3	RBM45										1.45	1.259	1.58	1.379	1.329	1.208	1.581	1.195	1.24
A0A024R0C0	CEPT1	1.638	1.753	1.899	1.8	1.539	1.4	1.162	1.397	1.219	1.023	1.244	0.878	0.949	0.971	1.284	0.813	1.035	1.087
D3DUE7	N-PAC	0.906	0.965	0.826	0.905	0.852	0.806	0.637	0.808	0.877	0.922	0.973	1.111	1.054	0.998	0.857	0.997	0.92	0.907
A0A0D9SGE8	PHF6	0.873	0.854	0.715	0.847	0.743	0.772	0.576	0.705	0.782
Q59EL4
V9HW12	HEL-S-2a
A0A0A0MRK6	MTX1
B2R6J2		1.25	1.137	0.869	1.164	0.878	1.086	0.723	0.989	1.041
Q05D08	PA2G4	1.459	1.824	1.639	1.715	1.589	1.91	1.515	1.435	1.382	1.128	1.186	1.097	1.113	1.191	1.354	1.116	1.081	1.131
B2R7I0											1.23	1.205	1.255	1.134	1.206	1.055	1.233	1.13	1.085
A0A024RCN6	VARS	1.001	0.876	0.85	0.912	0.868	0.959	0.576	0.801	0.799
J3KN16	ECPAS										1.299	1.215	1.432	1.357	1.387	1.178	1.182	1.004	1
B3KM21	FAM36A										1.351	1.331	1.44	1.388	1.253	1.186	1.11	1.036	0.96
P11182	DBT
Q9UKN8	GTF3C4
Q6IPI1	RPL29	1.612	1.429	1.512	1.539	1.454	1.135	0.925	1.461	1.326	1.436	1.337	1.508	1.483	1.417	1.181	1.384	1.044	1.025
P20700	LMNB1
K7ERQ8
Q9BV38	WDR18	1.495	1.718	1.762	1.756	1.77	1.712	1.386	1.348	1.234	1.405	1.264	1.567	1.554	1.521	1.535	1.493	1.248	1.143
Q6U8A4
Q99496	RNF2	1.164	1.138	1.11	1.096	1.063	1.069	0.818	1.022	0.982
Q15542	TAF5										1.381	1.408	1.528	1.467	1.318	1.206	1.348	1.146	1.103
Q32Q14	NDUFA7	1.084	1.194	1.004	1.019	1.111	0.979	0.724	1.076	1.103
Q8WUY1	THEM6
P50213	IDH3A
H7BXF5	SAP130
P30084	ECHS1
Q9BU76	MMTAG2										0.223	0.199	0.226	0.202	0.196	0.181	0.277	0.401	0.836
Q86W42	THOC6
A8K984
Q14203	DCTN1										1.235	1.108	1.329	1.239	1.237	1.061	1.249	1.427	1.133
Q9BVJ6	UTP14A	0.642	0.734	0.711	0.653	0.717	0.589	0.47	0.618	0.749	0.835	0.797	0.91	0.844	0.689	0.706	0.854	0.887	0.901
A0A0S2Z4Z6	SRRM1										1.323	1.201	1.304	1.33	1.208	1.343	1.181	1.058	0.954
Q9Y221	NIP7										0.942	1.083	1.009	0.927	0.859	1.154	0.815	0.837	0.785
A0A0B4J1W0	MED24										1.102	1.334	1.326	1.224	1.109	0.928	1.288	1.432	1.393
A8K905											1.641	1.503	1.62	1.552	1.475	1.276	1.499	1.282	1.2
Q7L4I2	RSRC2
Q6P1A2	LPCAT3
Q1HDL3	HBEBP2BPA	1.651	1.494	1.989	1.823	2.199	3.52	5.076	1.92	1.459	1.171	1.488	0.936	1.313	1.435	2.01	0.84	1.014	1.035
Q8IXI2	RHOT1										1.278	1.346	1.355	1.197	1.293	1.082	1.135	1.135	1.005
P57740	NUP107
S4R369	MRPL37	1.056	1.195	1.119	1.125	1.336	1.182	0.784	0.849	1.097	1.262	1.153	1.349	1.123	1.143	1.09	1.121	1.07	1.128
O75964	ATP5MG
Q9Y4A5	TRRAP										1.318	1.064	1.27	1.22	1.148	1.021	1.253	1.143	1.194
Q549M8	C14orf166	0.767	0.9	0.811	0.895	0.961	0.853	0.82	0.959	0.819	1.028	0.895	0.964	1.049	1	0.891	1.124	0.976	0.966
P46781	RPS9
Q59GX2											1.218	1.414	1.172	1.171	1.331	1.602	0.766	0.989	0.923
P35268	RPL22
O43823	AKAP8
Q9BYB4	GNB1L
A0A024R2A7	LMAN1										1.405	1.538	1.052	1.297	1.395	1.676	0.906	1.125	1.117
Q9Y2X0	MED16
Q15050	RRS1	1.196	1.104	1.009	0.987	0.932	0.984	0.705	1.145	1.027
A0A024R050	SLC1A3
Q9UBS4	DNAJB11
A0A024R9N6	EHD4
Q9Y618
Q13724	MOGS	1.091	1.328	1.173	1.226	1.361	1.264	1.172	1.459	1.426
O94842	TOX4
A0A024R371	ARL6IP5
A0A0A6YYG9	ARPC4-TTLL3
Q8WX93	PALLD										1.266	1.122	1.204	1.132	1.088	1.021	1.223	1.035	1.104
P17275	JUNB
Q92896	GLG1	1.385	1.329	1.467	1.312	1.264	1.28	0.972	1.168	1.098
A8K644	SFRS4	0.942	0.827	0.832	0.853	0.869	0.87	0.702	0.838	0.902	0.92	0.931	0.982	0.867	0.893	0.848	0.821	0.842	0.73
Q6P4A7	SFXN4										1.185	1.239	1.001	1.134	1.082	0.965	0.991	0.901	0.886
P62847	RPS24
Q6ZXV5	TMTC3	1.368	1.926	1.677	1.883	1.784	1.651	1.003	1.198	1.215	1.204	1.15	1.249	1.432	1.33	0.979	1.194	1.122	0.977
P0C0S5	H2AZ1
Q13868	EXOSC2
Q8IWB1	ITPRIP	1.22	1.339	1.168	1.258	1.122	1.238	0.762	0.918	1.275
P48735	IDH2										1.049	1.103	1.05	0.991	0.985	1.415	1.001	1.261	1.215
Q9UKL0	RCOR1
Q8NI27	THOC2	1.152	1.076	0.998	1.022	1.413	1.526	1.711	1.066	1.163
Q16658	FSCN1
Q9HC03
Q9NUL7	DDX28										1.069	1.072	1.092	1.176	1.147	1.273	0.88	1.058	0.917
Q16513	PKN2
D6RBT3	NDUFS6
Q8WXF1	PSPC1
Q96FJ2	DYNLL2
B2R4A2											1.332	1.095	1.212	1.143	1.166	1.249	1.079	1.037	0.925
Q15545	TAF7										1.263	1.202	1.21	1.3	1.213	1.049	1.207	1.044	1.034
O95365	ZBTB7A
Q92576	PHF3	0.94	0.867	0.862	0.902	0.959	1.053	1.014	1.045	1.253
Q05519	SRSF11										0.847	0.698	0.841	0.825	0.777	0.754	0.856	0.701	0.738
A0A024R8Y2	POU2F1
E9PLN8
Q9HCK8	CHD8
P10606	COX5B
P82933	MRPS9	1.089	1.57	1.529	1.548	1.544	1.208	0.788	1.108	0.897	1.246	1.147	1.502	1.545	1.336	0.901	1.3	1.146	0.908
O75323	NIPSNAP2
B2R4A5
Q6FH36	PPIH
O94776	MTA2
P50990	CCT8
B4DTK7
Q05DF2	SF3A2	1.419	1.32	1.336	1.293	1.372	1.296	1.36	1.418	1.269	1.6	2.017	1.851	1.738	1.697	1.736	1.68	1.535	1.31
O95785	WIZ										1.266	1.078	1.245	1.208	1.171	0.922	1.162	1.074	0.992
A0A024R6D4	ERH	0.706	0.862	0.732	0.701	0.801	0.814	0.355	0.705	0.76
Q01780	EXOSC10
Q5T6U8	HMGA1	0.044	0.045	0.041	0.04	0.035	0.055	0.08	0.251	0.959
Q00653	NFKB2
A0A023QZ89	ATP8
J3QLS3	MRPS7										1.226	1.219	1.151	1.188	1.079	1.06	1.077	1.162	1.063
B4E3G8
Q9NQB0	TCF7L2
A8K329
O75390	CS										1.015	0.907	1.068	1.098	1.127	1.066	1.138	1.115	0.916
P20020	ATP2B1
B2R841
Q92499	DDX1	1.091	1.207	1.094	1.024	1.009	1.121	0.849	0.778	0.891	0.936	0.862	0.834	0.895	0.834	0.869	0.74	0.892	0.919
D3DV26	S100A10										1.257	1.117	1.352	1.257	1.221	1.203	1.263	1.062	1.008
A0A024RBF6		1.084	0.917	0.936	0.916	0.914	1.031	0.824	0.983	1.06
A0A024R1S7	SMARCE1	1.24	1.305	1.256	1.472	1.439	1.49	1.225	1.331	1.229	1.15	1.074	1.201	1.154	1.162	1.198	1.154	1.385	1.171
H7C561	SF1	1.023	0.834	0.866	0.879	0.892	0.734	0.542	0.961	0.952
Q9NXW1
Q53G34
A8K818
P29401	TKT
O95218	ZRANB2
Q9Y5B6	PAXBP1										1.376	1.251	1.522	1.349	1.247	1.22	1.158	1.069	1.124
Q68CQ7	GLT8D1
A0A0C4DFR6
P49458	SRP9
A0A024R411	ORC2L
P18077	RPL35A
P09669	COX6C										1.037	1.057	1.13	1.108	1.064	0.883	1.107	0.963	0.962
O00299	CLIC1	1.423	1.203	0.886	1.019	0.996	1.12	0.791	1.213	1.266
D6RE79	MFSD10
Q6UW78	UQCC3
Q96E29	MTERF3
P62304	SNRPE	1.207	1.139	1.204	1.301	1.179	1.251	1.237	1.293	1.224	1.245	1.335	1.286	1.44	1.432	1.664	1.263	1.112	1.042
A0A0A0MTH3	ILK
O96008	TOMM40	1.335	1.364	1.103	1.261	1.137	1.158	0.99	0.794	0.986	1.284	1.406	1.439	1.297	1.175	1.259	1.188	1.165	1.013
A0A024R0F1	TTF2
Q15019	SEPTIN2
P49207	RPL34	1.587	1.627	1.673	1.548	1.576	1.422	1.273	1.339	1.159	1.676	1.621	1.55	1.631	1.557	1.231	1.3	1.066	1.01
Q6NUK7	LYN
Q8IZP0	ABI1
O75937	DNAJC8										1.101	0.988	1.199	1.2	1.24	1.368	1.235	1.024	0.972
Q9Y679		0.918	1.069	0.975	0.953	0.869	1.151	0.81	0.861	0.998
A8MU27	SUMO3										1.364	1.019	1.452	1.596	1.467	1.368	1.737	1.337	1.042
A0A024R5U8	C15orf15
Q9NUA8	ZBTB40
Q8IV63	VRK3										1.287	1.307	1.429	1.416	1.22	1.063	1.313	1.221	1.067
A8K9T3
Q14558	PRPSAP1										1.644	1.961	1.107	1.462	2.11	1.466	1.392	1.494	1.319
Q13472	TOP3A
A0A087WTW0	UHRF1	1.136	1.007	1.054	1.151	1.048	0.875	1.142	0.999	0.917	1.024	1.053	0.99	1.013	1.081	1.133	1.03	0.983	0.911
Q6SJ96	TBPL2	0.894	1.072	0.833	0.875	0.757	0.881	0.666	0.802	0.864	0.973	1.054	1.081	0.968	0.914	0.788	1.085	0.919	0.859
Q6P087	RPUSD3
O95831	AIFM1	1.19	1.162	1.104	1.06	1.056	0.953	0.891	1.182	1.004	1.204	1.039	1.203	1.235	1.141	1.049	1.241	1.05	0.966
Q96DE5	ANAPC16	0.678	0.925	0.725	0.897	0.779	0.743	0.622	0.821	0.883
P23284	PPIB	0.944	0.986	0.767	0.789	0.857	0.99	0.897	1.073	0.948
P14373	TRIM27										1.324	1.209	1.587	1.383	1.184	0.952	1.449	1.211	1.071
A8K5Y7		1.469	1.288	1.451	1.452	1.438	1.161	1.351	1.216	1.11	1.365	1.265	1.154	1.197	1.273	1.178	1.163	1.061	0.95
O14602	EIF1AY										0.938	0.8	1.06	1.184	0.856	1.135	1.19	1.09	1.008
Q9UHF7	TRPS1
B2R4D5											1.102	0.941	1.09	1.066	0.983	1.182	1.125	1.048	1.037
A0A024R845	RAB14
Q53HQ0
A2A2S5	RRBP1
P61163	ACTR1A
Q99590	SCAF11	1.636	1.103	1.273	1.156	0.954	0.856	0.873	1.125	1.071	1.197	1.064	1.158	0.873	1.003	0.858	1.128	0.985	1.034
Q9H9L3	ISG20L2	0.734	0.726	0.637	0.638	0.629	0.475	0.401	0.671	0.759	0.799	0.678	0.853	0.81	0.747	0.605	0.883	0.647	0.82
P30536	TSPO
Q16666	IFI16
A4D0T4	FOXP2										1.354	1.627	1.526	1.332	1.342	0.997	1.329	1.312	1.224
Q9NXK8	FBXL12										0.995	1.169	1.135	1.095	1.061	1.105	1.145	1.218	1.156
B2Z4U9	ATP6										1.637	2.006	1.553	1.543	1.69	1.766	1.234	1.204	1.16
P21675	TAF1										1.257	1.377	1.597	1.469	1.477	1.042	1.313	1.095	1.154
B2R9Y2
A0A024R3W2	TOMM20	1.421	1.159	1.087	1.24	1.07	0.972	0.609	0.985	1.143
Q9HD33	MRPL47
Q7Z4X2											1.433	1.252	1.382	1.345	1.343	1.164	1.306	1.084	1.031
Q9ULW0	TPX2
A0A087X266	TMEM120A
B4DQP1
A0A024R8U1	SLC16A3
P43686	PSMC4
H0Y9X1	TMA16
P99999	CYCS	1.19	1.098	1.038	1.195	0.973	1.086	1.066	1.143	0.975	0.975	0.856	1.114	1.272	1.241	1.457	1.36	1.02	1.03
Q53FX5
P56385	ATP5ME										1.216	1.074	1.287	1.138	1.137	0.946	1.073	0.974	0.809
A8K337
D3DR22	HSD17B12
Q9UJX3	ANAPC7
P13073	COX4I1										1.655	1.465	1.547	1.502	1.405	1.293	1.537	1.155	1.104
A0A0A0MTH9											1.289	1.386	1.164	1.321	1.294	1.279	1.159	1.296	1.203
P62316	SNRPD2
B5BU01	EIF2S2
P08240	SRPRA
Q15084	PDIA6										1.341	0.962	1.014	1.227	1.291	1.297	1.373	1.331	1.119
Q9NX40	OCIAD1
V9HWH9	HEL-S-43										1.374	1.283	1.592	1.583	1.311	1.238	1.976	1.292	1.094
O15347	HMGB3										0.544	0.599	0.659	0.666	0.633	0.671	0.824	0.744	0.935
Q96BQ5	CCDC127										1.233	1.376	1.432	1.453	1.383	0.578	1.362	1.28	1.019
Q8WUM0	NUP133	1.089	1.182	1.068	1.049	0.971	1.052	1.058	0.971	1.006
P22670	RFX1
P15531	NME1	1.051	0.863	0.81	0.845	0.831	0.796	0.786	0.944	0.958
P35610	SOAT1
Q9Y3Y2	CHTOP
B4DYZ7		0.942	0.925	0.887	0.818	0.807	0.765	0.524	0.903	0.912
Q9UN37	VPS4A
Q15543	TAF13
A0A0S2Z4R1	YARS
A0A024R324	RHOA										1.649	1.725	1.82	1.614	1.416	1.281	1.504	1.419	1.349
A0A024QZY5	PRPF4B	1.415	1.292	1.241	1.393	1.157	1.118	0.849	1.069	1.22	1.002	1.103	1.243	1.157	1.067	0.895	1.132	0.987	0.907
A0A087WY85	UBE2D3
P20674	COX5A
Q14764	MVP										1.058	1.484	1.624	1.126	1.273	1.206	1.064	1.069	1.119
P09496	CLTA	1.381	1.183	1.133	1.095	1.073	1.006	0.906	1.121	1.142	1.359	1.345	1.374	1.338	1.198	1.114	1.236	0.965	1.023
A0A024RBA9	RAB21										1.202	1.304	1.186	1.256	1.274	1.25	1.153	0.896	0.872
P14854	COX6B1
C9IZQ1	SSR1
G5E975	SMARCB1
B4DEG7
O75940	SMNDC1										1.24	1.246	1.26	1.183	1.089	1.15	1.156	1.095	1.026
A5PLN4	SF4	1.432	1.214	1.225	1.123	1.095	0.916	0.79	1.221	1.18	1.115	1.075	1.219	1.092	1.042	0.859	1.295	1.022	1.099
A0A0C4DG17	RPSA
B2R9T9
Q9NP72	RAB18
A6NJ78	METTL15	1.335	1.385	1.438	1.471	1.502	1.557	1.761	1.081	0.983
B3KUY2	PTGES3
Q32Q10	RSU1
Q96TC7	RMDN3										0.774	0.706	0.885	0.823	0.725	0.681	1.027	0.995	1.014
P06396	GSN
A0A024QZT2	EXOC2
Q9NQW6	ANLN	1.386	1.566	1.647	1.622	1.62	1.383	1.138	1.169	1.173
F8W8Z9	TOMM5	1.39	1.107	1.094	1.143	1.018	1.172	1.103	1.047	1.099	0.859	1.116	1.081	0.989	1.086	1.404	0.854	1.196	0.92
P09543	CNP
A8K2B9
A0A024QZU8	RREB1	1.224	1.451	1.47	1.446	1.481	1.508	1.106	1.137	1.213
Q969E2	SCAMP4
B4DMM7
Q9BQ75	CMSS1	0.419	0.436	0.408	0.427	0.392	0.487	0.433	0.396	0.466	0.638	0.673	0.645	0.621	0.619	0.567	0.62	0.582	0.654
Q05048	CSTF1
O60341	KDM1A
L7RRS0	PIK3C2A
P11233	RALA	1.523	1.576	1.595	1.456	1.447	1.383	1.282	1.203	1.202	1.212	1.348	1.208	1.121	1.274	1.116	1.105	1.016	0.989
Q8NEY1	NAV1
O43474	KLF4										0.529	0.525	0.649	0.579	0.693	0.897	1.275	1.088	1.067
Q13595	TRA2A
A0A0A6YYJ8	LUC7L2	1.195	1.574	1.456	1.438	1.495	1.823	1.554	1.205	1.013	1.205	1.012	1.09	1.193	1.128	1.121	0.943	1.045	0.906
Q9NSE4	IARS2
P14174	MIF
O14686	KMT2D	1.406	1.472	1.718	1.62	1.434	1.257	0.986	1.152	1.214	1.561	1.43	1.477	1.42	1.619	1.027	1.532	1.083	0.962
B2RDE8
Q3MHU6	NDUFB1
B2R823
A0A024R5X3	SLTM
O96011	PEX11B
Q9NPL8	TIMMDC1
B2RDQ3
P00338	LDHA
Q86Y79	PTRH1	0.944	1.008	1.047	0.941	0.948	0.822	0.685	0.919	0.942	1.003	0.864	0.911	0.832	0.851	0.741	0.86	0.867	0.782
F1JVV5	EWSR1/ATF1 fusion	0.56	0.56	0.567	0.593	0.532	0.491	0.506	0.647	0.895	0.237	0.199	0.216	0.223	0.218	0.208	0.347	0.462	0.836
Q8N183	NDUFAF2
Q9NTJ5	SACM1L										0.579	0.587	0.601	0.56	0.648	0.557	0.844	1.105	1.165
P51970	NDUFA8
A8K1E9
A8K7U3
Q13283	G3BP1
A0A075B6F9	NOSIP	1.413	1.542	1.611	1.574	1.598	1.208	1.003	1.306	1.357	1.395	1.276	1.273	1.394	1.333	1.13	1.369	1.013	1.048
Q53GF0
Q9BV35	SLC25A23
B4DRW1
Q9Y3F4	STRAP
Q9NUQ2	AGPAT5
A0A024R4R9	LENG8	1.691	1.463	1.428	1.425	1.32	1.145	0.692	1.136	1.071	1.467	1.471	1.796	1.533	1.325	1.111	1.486	1.302	1.19
P0DME0	SETSIP
Q5VW26	NFIB
P41250	GARS1	1.208	1.027	1.062	0.928	1.046	1.132	1.175	1.004	0.93	1.218	0.885	1.173	1.105	1.112	1.165	1.165	1.213	1.033
P30040	ERP29
O00483	NDUFA4
Q96A33	CCDC47										1.559	1.442	1.55	1.498	1.586	1.311	1.319	1.266	1.164
B2R7X3
A0A024R1M5	ZNF278
B4DUT2
X6R4W8	ZNF207	1.323	1.422	1.361	1.29	1.297	1.183	1.133	1.098	1.085	1.297	1.186	1.191	1.293	1.234	1.093	1.184	1.012	0.93
Q96BW9	TAMM41										1.428	1.339	1.452	1.439	1.419	0.978	1.326	1.162	1.07
P54136	RARS1	1.008	1.023	0.957	1.122	0.978	1.108	0.898	0.907	1.049
E5KMT5
Q96HS1	PGAM5
G9FP35	GNAQ
Q15363	TMED2
A0A024R3Z5	LANCL1
Q9HD45	TM9SF3	1.266	1.409	1.373	1.421	1.33	1.456	1.055	0.956	1.062
Q86Y56	DNAAF5	0.641	0.669	0.723	0.705	0.779	0.663	0.705	1.27	1.341
P26639	TARS1	1.125	1.843	1.532	1.576	1.689	2.006	1.682	1.324	1.144	0.52	0.497	0.55	0.538	0.529	0.753	0.5	0.615	0.445
Q9BYD6	MRPL1
A0A1B0GTF3	HSPA12A	1.624	1.717	1.739	1.845	1.6	1.563	1.3	1.278	1.33	1.219	1.204	1.109	1.136	1.13	1.128	1.033	1.059	1.128
A8K6U2
A0A0U1RRK1	MICU1	1.11	0.918	0.931	1.033	0.921	0.881	0.732	0.772	0.814
A0A0A0MR66
P62805	H4C1; H4C11; H4C12; H4C13; H4C14; H4C15; H4C16; H4C2; H4C3; H4C4; H4C5; H4C6; H4C8; H4C9	0.567	0.56	0.458	0.469	0.545	0.523	0.589	0.484	0.482
O95619	YEATS4	0.895	0.846	0.969	0.977	1.157	0.919	0.914	0.978	1.033
A8K4M4
Q6ZU65	UBN2										0.885	0.831	0.878	1.022	0.962	0.823	0.82	0.823	0.879
Q09161	NCBP1	1.309	1.22	1.102	1.325	1.032	1.209	1.019	0.989	1.047
A0A024R0H2	MRPS12	1.002	0.964	0.943	0.95	0.856	0.792	0.707	0.953	0.987
Q6JQN1	ACAD10										1.416	1.5	1.46	1.395	1.33	1.004	1.413	1.228	1.162
A0A024QZW7	NUP153
Q6UB99	ANKRD11										1.385	1.2	1.157	1.331	1.249	1.148	1.013	1.088	0.996
Q9BUR5	APOO
O43719	HTATSF1
P54819	AK2	1.16	1.024	0.936	1.036	0.97	0.987	0.847	1.067	1.069	1.108	1.025	1.15	1.18	1.13	0.993	1.202	0.978	1.021
O15260	SURF4
Q01650	SLC7A5
Q9BVI4	NOC4L										1.086	1.231	1.214	1.239	1.134	0.988	1.049	1.093	0.928
A6NHR9	SMCHD1
E5KTI5	NTHL1
A8K333
A0A0S2Z5M1	SEC63
O43678	NDUFA2
Q96JM3	CHAMP1	0.99	1.435	1.253	1.218	1.335	1.255	1.11	1.103	1.084
Q9NW64	RBM22
Q8IW90	MTCH1
A0A0S2Z6V5	EFHA1										1.501	1.271	1.272	1.195	1.267	1.328	1.144	1.157	1.228
Q9Y5L4	TIMM13	1.154	1.445	1.253	1.474	1.217	1.277	0.939	1.083	1.267	1.115	1.014	1.18	0.985	0.993	0.955	0.946	1.11	0.986
Q92547	TOPBP1										0.848	0.952	0.958	0.932	0.817	0.841	0.819	0.734	0.758
Q8IWA0	WDR75
Q5TDG3	WDR3
Q96FQ6	S100A16
Q96EE3	SEH1L
P55010	EIF5										1.145	1.096	1.148	1.053	1.006	1.001	1.138	1.306	1.206
B2RAN0
B2R4R9	RPS28
Q17R31	TATDN3
Q14694	USP10	1.58	1.606	1.708	1.717	1.776	1.578	1.471	1.365	1.21
Q9UIU6	SIX4
P50336	PPOX	1.214	1.388	1.282	1.239	1.252	1.192	0.931	0.996	0.98
Q8TED1	GPX8
A0A024RE02	PHGDHL1
P14324	FDPS
Q71V07
Q9Y2R0	COA3										1.346	1.334	1.299	1.222	1.256	1.083	1.188	1.06	1.052
B4DNC0
Q9BUP3	HTATIP2
Q9C0J8	WDR33
Q5TGY3	AHDC1
H0YHG0
B5BU61	HDAC1
V9HWA6	HEL32
L0R588	C11orf48
Q5JPH6	EARS2										1.563	1.45	1.732	1.615	1.522	1.444	1.471	1.156	1.201
Q13601	KRR1	1.304	1.312	1.311	1.225	1.285	1.17	0.899	1.124	1.063
A0A024R7K6	FKSG24
Q96AQ6	PBXIP1
Q6P1J9	CDC73
P50402	EMD
P56537	EIF6
Q9BRP1	PDCD2L
P49821	NDUFV1
P17152	TMEM11
P19784	CSNK2A2
B4E218		1.275	1.228	1.177	1.246	1.204	1.156	0.947	1.067	1.021
Q86U42	PABPN1
Q06330	RBPJ
A8K594
P0CG22	DHRS4L1
A0A024R4Z1
P33527	ABCC1										0.953	0.992	1.005	0.981	1.114	1.025	0.899	0.993	0.999
A0A024R8D5
Q53R41	FASTKD1
Q8NEY8	PPHLN1
Q9Y5B9	SUPT16H
Q9H8H0	NOL11	1.094	1.037	1.071	0.997	1.017	1.239	1.376	1.062	0.94	0.897	0.863	0.851	0.899	0.928	1.219	0.921	1.001	0.908
Q9NXS2	QPCTL										1.422	2.034	1.99	1.731	1.473	1.333	1.588	1.476	1.404
G9K388	YWHAE/FAM22A fusion	0.92	0.827	0.745	0.794	0.696	0.792	0.654	0.821	0.822
Q5RKV6	EXOSC6	0.769	0.695	0.731	0.798	0.69	0.747	0.583	0.801	0.907
M1VPF4	TPM3-ROS1
P62854	RPS26
Q15645	TRIP13
F5H189	LYRM4
B3KNS8
E7EPT4	NDUFV2										1.072	0.817	1.149	0.967	1.03	0.874	0.922	0.887	0.895
O95373	IPO7										1.248	1.36	1.072	1.255	1.387	1.605	1.004	1.013	1.062
P33981	TTK
Q96F88	POP1
B4DMM9
Q4AEJ4	hfzo2
Q9NXV6	CDKN2AIP
B4DLJ3
Q6FGU2	DTYMK
Q6NX51	EXOC4										1.166	1.054	1.112	1.068	1.02	1.001	0.957	0.958	0.958
Q9NP61	ARFGAP3
B7Z2H6
Q96IX5	ATP5MK
Q8NDX6	ZNF740										0.383	0.347	0.414	0.351	0.397	0.397	0.781	0.95	0.961
P58107
A0A0U5JA32	TNLG8A
A0A024QYR8	TM9SF2
Q8TDB6	DTX3L
Q6PJJ2
Q14CZ7	FASTKD3
Q9BQ69	MACROD1
Q96KA5	CLPTM1L										0.857	0.984	0.802	0.878	0.915	0.89	0.972	1.023	1.032
A0A087X2G6
A8K6G9
Q59EG8											1.188	1.291	1.106	1.24	1.24	1.314	0.971	1.005	1.013
Q02040	AKAP17A	0.699	0.605	0.662	0.705	0.652	0.658	0.72	0.827	1.136	0.694	0.64	0.703	0.758	0.774	0.767	0.801	0.87	0.959
Q96B77	TMEM186
A0A024R397	PANX1										1.132	1.173	1.122	1.155	1.15	1.009	1.091	1.122	1.22
A0A024RBU4
Q96L91	EP400										1.087	1.073	1.044	1.083	0.927	0.915	0.966	0.959	0.923
P31930	UQCRC1
A0A024RB89	OBFC2B
O95782	AP2A1	1.199	1.035	0.845	0.953	0.813	0.813	0.586	0.875	0.991
Q9H845	ACAD9
H7BY55
A0A024R1A3	UBE1
P62253	UBE2G1
A0A024RAI1	ACTR3										1.315	1.355	1.502	1.306	1.348	1.292	1.302	1.113	1.118
Q8IX12	CCAR1	1.085	1.072	1.07	1.096	1.063	0.947	0.892	0.977	0.978	1.271	1.135	1.226	1.14	1.211	1.26	1.073	1.183	0.964
Q14331	FRG1
Q53GF9
A8K6D2
E5RJR5	SKP1
O43491	EPB41L2										0.646	0.673	0.672	0.612	0.637	0.69	0.695	0.904	0.889
A8K0F7
P60604	UBE2G2
Q13535	ATR
P07741	APRT
A0A087WWS1
Q9H967	WDR76
Q59G75
Q9H553	ALG2										1.237	1.131	1.126	1.279	1.135	1.296	1.105	1.107	1.048
A0A087WW66
Q9H2U2	PPA2	1.156	1.18	1.019	1.154	1.036	1.271	1.043	0.915	1.032
Q14566	MCM6
A0A0F7KYT8	FXR1
O96019	ACTL6A
A1L3Z9	QRICH1										1.509	1.352	1.556	1.509	1.35	1.188	1.334	1.257	1.127
Q8IXK0	PHC2
Q8TDG2	ACTRT1
Q9NVX2	NLE1										1.01	1.123	1.324	1.36	0.982	1.005	0.998	1.008	1.056
A0A024QZC8	FLJ23436
Q99735	MGST2
H3BSH7	UTP4
A0A024RAN2	CAST
O75367	H2afy; H2AFY; LOC100466888; LOC101338325; LOC101381952; LOC101564704; LOC102987354; LOC103079324; LOC103663804; LOC105869993; LOC106989149; LOC109250833; LOC110591142; LOC111141291; LOC111182462; LOC112404331; LOC112625777; LOC112815157; LOC112861289; LOC112917035; LOC113261754; LOC113928700; LOC114891795; LOC115516119; LOC116529369; LOC116750637; MACROH2A1
H7C417
O75880	SCO1
Q9NWB6	ARGLU1
Q96GM8	TOE1
O00217	NDUFS8
Q9UBU8	MORF4L1										0.908	1.103	1.12	1.047	1.061	0.854	1.203	1.136	1.097
Q9NYD6	HOXC10
Q96F07	CYFIP2
B4DP48
Q9UJY1	HSPB8
A0A024R8S5	P4HB										1.207	1.086	1.393	1.375	1.111	1.376	1.411	1.272	1.154
P12757	SKIL										1.126	1.391	1.624	1.315	1.171	0.92	1.277	1.159	1.21
A4ZVS7	PIAS1
A0A024R911	XPR1
B2RNR6	ZFR
B2RAF3		1.131	1.003	0.852	1.058	0.891	1.009	0.556	0.825	1.092
Q9NUU6	OTULINL										1.147	1.26	1.175	1.096	1.15	1.336	0.999	1.058	1.028
Q9H4L7	SMARCAD1
B2R5Y4
B7Z3D7
B2R802											0.635	0.831	0.663	0.753	0.735	1.305	0.746	0.748	0.849
Q15397	PUM3										1.11	1.132	1.084	1.105	1.178	0.985	1.018	0.92	0.809
Q9BRL6	SRSF8
Q9H8V3	ECT2
B3KM68		1.382	1.332	1.34	1.525	1.563	1.513	1.276	1.012	1.172	1.301	1.317	1.498	1.331	1.592	1.207	1.738	1.097	0.992
Q9H7Z7	PTGES2	0.921	0.995	1.111	1.01	1.123	1.081	0.913	0.953	0.943	1.216	1.38	1.311	1.158	1.383	1.325	1.166	1.151	1.136
Q9Y2W1	THRAP3
Q9P287	BCCIP										1.023	1.094	1.082	1.019	1.105	1.125	0.936	1	0.899
A0A024R2I7	RAD18
A8K6F4											0.21	0.254	0.211	0.19	0.216	0.25	0.289	0.437	0.805
D3DTQ7
Q9BSR8	YIPF4
Q9NRG0	CHRAC1
Q9Y6N1	COX11
Q9HD42	CHMP1A
A0A0S2Z5H0	MRPS28
Q96PU8	QKI
Q9UGN5	PARP2										0.183	0.209	0.236	0.178	0.192	0.195	0.223	0.37	0.813
P33897	ABCD1
G3V145	SDR16C5
P07814	EPRS1
B2R8R5
P12270	TPR
P18583	SON										0.83	0.95	0.943	0.843	0.933	0.827	1.182	1.025	1.094
Q92552	MRPS27										0.812	0.865	0.864	1.018	0.779	1.155	1.273	1.146	1.117
F8VYN9	ARL1
E7ENX8
P56556	NDUFA6	1.17	1.427	1.258	1.487	1.219	1.443	1.361	1.016	1.05
Q96EL3	MRPL53
Q53R19	ARPC2
B2R5H5	LSM3
Q13427	PPIG
Q8IUF8	RIOX2
Q9Y3A6	TMED5										1.409	1.679	1.022	1.163	1.543	2.742	0.848	1.217	1.11
P23921	RRM1
E9PR30	FAU	0.373	0.334	0.332	0.321	0.299	0.267	0.267	0.366	0.415	0.692	0.631	0.688	0.646	0.653	0.554	0.714	0.558	0.684
P37802	TAGLN2
B4E2A6
Q4LE48	STAG1 variant protein
Q9NSI2	SLX9
B3KNI0
P28290	ITPRID2
F5H7W8	C12orf43
A8K4W2
Q03164	KMT2A
Q9NXY4	FLJ00001
A8KA74											1.315	1.302	1.009	1.41	1.479	1.828	1.083	1.125	1.064
Q96RQ3	MCCC1	1.242	1.599	1.34	1.506	1.48	1.313	1.135	1.152	1.004
O00165	HAX1
B3KT93
Q9BYK1	RPS21
P60866	RPS20
A0A1W2PNV4
Q6UWP7	LCLAT1
Q86UT8	CENATAC	1.082	1.086	1.096	1.14	1.042	0.929	0.695	0.985	1.009	1.16	1.162	1.245	1.143	1.158	0.977	1.003	1.04	1.009
P15291	B4GALT1										1.218	1.391	1.223	1.205	1.138	1.171	1.127	1.12	1.067
Q9BUB7	TMEM70
Q86XP3	DDX42
O60870	KIN
B7ZM99	MTHFD1L										0.629	0.606	0.646	0.678	0.835	0.929	1.097	1.019	1.049
Q14157	UBAP2L										1.368	1.071	1.235	1.239	1.125	1.081	1.288	1.159	1.103
A0A1W2PQG7	PAX6
Q9Y263	PLAA
P62875	POLR2L
Q9NVM9	INTS13
Q9UBB5	MBD2
P56381	ATP5F1E
P62273	RPS29	1.392	1.601	1.587	1.547	1.54	1.433	0.971	1.243	1.16	1.545	1.619	1.593	1.575	1.484	0.972	1.358	1.203	1.16
A8KAQ5
Q96AZ6	ISG20	1.052	1.024	0.868	0.983	0.869	0.983	0.757	0.916	0.974
Q8TB61	SLC35B2
Q12996	CSTF3	0.835	0.83	1.046	1.035	1.213	1.471	2.885	1.032	0.998
A0MNP2	WDR57
Q9UJX2	CDC23
O75787	ATP6AP2
Q5VUA4	ZNF318
Q8WWY3	PRPF31
A0A024R1R8	LOC112268293
B3KRJ9
A8K0G7
Q9BR76	CORO1B
Q9HBH0	RHOF
B3KM74
A0A024R3D8	DLAT	1.002	0.941	0.656	0.931	0.809	1.129	0.615	0.72	1.126
A0A1U9X8C5
O14732	IMPA2
O75962	TRIO
Q53H88
A0A024QYX0	EBP
Q9P0H9	RER1
O00231	PSMD11	1.285	1.265	1.54	1.339	1.498	1.522	2.011	1.338	1.046
O75818	RPP40
Q13895	BYSL
B4DIS3	LOC84661
H3BTB6	CMC2
A0A0S2Z5L1	ABCF3
Q9UII2	ATP5IF1
I3L1Y9	FLYWCH2										1.076	1.131	1.166	1.144	1.166	0.949	1.239	1.174	1.068
A8K359
A0A024QZC1	CD2BP2
Q9UGU0	TCF20
P14384	CPM
Q5T9L3	WLS
B2R673
B4DLM8
A8K7D9
Q6IAN0	DHRS7B
Q4LE60	TNPO2 variant protein
Q9BQA1	WDR77
Q53HG1
A0A1U9XBB2											0.746	0.743	0.755	0.824	0.752	0.693	0.889	0.766	0.833
D3DSW3	PROSC
P51553	IDH3G
O00233	PSMD9
A0A140VJX5
B1AKR6	DYNLRB1
Q9NVH2	INTS7
Q0PNF2		1.07	0.9	0.904	0.879	0.973	1.779	3.626	1.08	1.109	0.965	1.2	0.749	0.874	0.941	1.762	0.78	0.946	0.937
O95243	MBD4
B4DN86
Q08379	GOLGA2
Q16594	TAF9
P27105	STOM
Q96CB9	NSUN4
Q96EK6	GNPNAT1
P08243	ASNS
Q9Y3B4	SF3B6
A0A024R745	NDUFA5
Q13057	COASY
Q96A26	FAM162A	1.1	1.181	1.095	1.214	1.025	1.277	1.103	1.018	0.998
V9HWC7	HEL-S-128m
B7Z287
Q96RN5	MED15
Q9NS86	LANCL2
Q8NAF0	ZNF579										0.865	0.861	0.827	0.851	0.784	0.716	0.807	0.771	0.842
A0A024R333	TMEM113	1.229	1.05	0.952	1.08	1.004	1.064	0.792	0.948	1.134
K7EJ20	GPX4
B2RB90
B2R8P9											0.552	0.613	0.649	0.554	0.623	0.684	1.257	1.058	1.136
A0A024R5W1	SUHW4
B2R5M8
A0A1U9X819
P82932	MRPS6
O94874	UFL1
A0A024R8J2	PTP4A1
P53621	COPA
A0A024R321	FLNB
A0A024R9R5	ZFP106
A0A024R9J0	RAD21
O14548	COX7A2L
P62633	CNBP
A2A274	ACO2
Q13395	TARBP1
C9JJ19	MRPS34
H0Y858
Q05655	PRKCD
A0A024R0N6	SPTBN4
B6D4Y1	ALK	1.386	1.639	0.767	1.548	0.741	1.269	0.292	0.614	1.46
Q13618	CUL3										2.583	3.314	3.981	2.826	2.067	1.749	2.905	2.672	2.149
Q9H3N1	TMX1
O95298	NDUFC2
A0A140VK41		1.321	1.343	1.132	1.219	1.124	1.055	0.743	0.825	0.972
Q9NZW5	PALS2										1.086	1.103	1.27	1.135	1.071	0.937	1.123	0.98	1.056
Q8TAE8	GADD45GIP1
Q9H5K3	POMK										1.408	1.309	1.147	1.329	1.349	1.157	1.159	1.129	1.172
L0R6I0	GUCY2C
O00257	CBX4
Q6IB54	ATP5J
A0A024QZS4	PPIF
O94913	PCF11
A0A1B0GV70	TEPSIN
Q9Y3B9	RRP15
A0A0A0MT33	SCAF8
K7ES00	H3-3B
Q9H6K4	OPA3
P80723	BASP1										1.744	1.58	1.593	1.513	1.652	1.438	1.299	1.305	1.2
Q8NFH4	NUP37
Q8TEM1	NUP210
Q96E52	OMA1	1.202	1.152	1.24	1.161	1.29	1.118	1.58	1.011	1.077	1.065	1.197	1.162	1.135	1.129	1.44	1.093	1.06	1.109
A0A024RDT6	C13orf1
Q92466	DDB2										0.535	0.541	0.672	0.661	0.513	0.515	0.985	1.016	1.174
Q8NFH9
Q08426	EHHADH	1.336	1.471	1.518	1.35	1.314	1.263	1.093	1.052	1.053
Q8IZY2	ABCA7
A0A140VJE8	AP2B1
L8E9C2	LAMA1
P05165	PCCA
Q02224	CENPE
A2A3N6	PIPSL
Q9Y5G6	PCDHGA7
A0A1W2PS94	TEX15
B0YJ32	LAMA3
Q02241	KIF23
Q63ZY3	KANK2
B4DWB5
Q96CS3	FAF2
P09683	SCT
B4DM85
Q8N4F7	RNF175
A0A024R492	MLPH
Q9ULB4	CDH9
B4DHC8
B8ZZN6	SUMO1
B4DEQ7
B2R921
A2RUR9	CCDC144A
A0A024R8D4	MRPS2
Q6MZP7	LIN54
Q6ZNT3
A0A024RD03	MRPS10
A8K3A8
B2R5S3
Q68E01	INTS3
Q92630	DYRK2
B2RCM2
Q86U86	PBRM1
Q7Z5J4	RAI1
A0A0A0RAS4	EVC2
D6REA1	SIL1
Q08AD1	CAMSAP2
Q9HBG6	IFT122
A0A0U1RQD2
Q6ZNZ4
P18074	ERCC2
Q9Y2Z2	MTO1
O95409	ZIC2
P20290	BTF3
A0A087WUT6	EIF5B
B7Z268	SSBP1										0.782	0.751	0.98	0.839	0.778	0.809	0.983	0.921	0.846
Q9NRU3	CNNM1
Q12830	BPTF
J3QR07	YTHDC1
A0A140TA86	MICOS13
Q2M1Z3	ARHGAP31
A1KZ92	PXDNL
Q6P2P2	PRMT9
O43159	RRP8
I1E4Y6	GIGYF2
B4DXZ7
A0A024RCB2	MRPL23										1.61	1.927	1.697	1.33	1.714	1.454	1.363	1.348	1.356
Q8IZ52	CHPF
A8K6S3
P61927	RPL37
P49406	MRPL19
Q9Y5F9	PCDHGB6
P0CE71	OCM2
O15160	POLR1C
E9PL17	CLP1
Q99497	PARK7	1.392	1.576	1.329	1.445	1.268	1.311	0.971	1.067	1.128	1.331	1.192	1.345	1.145	1.127	1.058	1.174	1.066	1.013
Q05682	CALD1
P13797	PLS3
B7Z8Z6
M0R2Z9	SUGP2
B4E1W5
A8K601
Q969V3	NCLN
Q9BXT8	RNF17	0.938	0.993	0.96	1.022	0.939	0.938	0.816	0.958	1.135
A8K9K8
Q9HAU5	UPF2
P83876	TXNL4A
P98169	ZXDB
B3KTJ9
Q5STK2	PFDN6
Q9UK61	TASOR
A6NIV2	TOMM7
P10244	MYBL2
Q5U5X0	LYRM7
A0A0A0MTS7	TTN
P10070	GLI2
P41208	CETN2
Q5THR3	EFCAB6
Q9BSJ2	TUBGCP2
O43772	SLC25A20
E9PQN6	VPS51

## Sheet: CGCG dimethyl
Accession	Gene Symbol	Abundance Ratio: (F1, Light) / (F1, Medium)	Abundance Ratio: (F2, Light) / (F2, Medium)	Abundances (Grouped): F1, Light	Abundances (Grouped): F1, Medium	Abundances (Grouped): F2, Light	Abundances (Grouped): F2, Medium	Found in Sample: F1: Light, Sample	Found in Sample: F1: Medium, Sample	Found in Sample: F2: Light, Sample	Found in Sample: F2: Medium, Sample
B4DNB9		0.504	0.284	52.7	103.3	51.5	192.5	High	n/a	High	High
B4DTK7		0.479	0.794	83.8	87.8	104.7	123.7	High	High	High	High
B4E268		0.163	0.1	31.4	192.9	16	159.8	n/a	High	n/a	High
Q53HB4								n/a	n/a	n/a	High
A6NN06								n/a	n/a	n/a	High
B3KNC3		1.214	0.435	76.4	65.9	81.5	176.2	High	High	High	High
A8K0B9		0.944	1.424	63.8	67.6	157.7	110.8	n/a	n/a	High	Peak Found
A0A142CHG9		0.823	0.254	49	59.6	59.1	232.3	n/a	n/a	n/a	High
B2RAI2		2.114	0.673	125.6	63.7	72.5	138.2	High	High	High	High
H7BY16								n/a	n/a	n/a	High
B3KY60		1.108	1.379	90.4	80.5	132.6	96.5	High	High	High	High
B2RCL4		1.459	0.666	85.3	58.5	102.4	153.8	High	n/a	High	High
D3DRX8								High	n/a	High	High
B4E3H1		1.66	0.437	48.3	33.7	119.8	198.2	High	High	High	High
E9PLN8		0.754	0.904	99.4	131.8	80.2	88.7	High	High	High	Peak Found
B2R791		1.119	1.491	85.6	83.7	127.8	102.9	Peak Found	n/a	Peak Found	High
E5KSX8		0.922	0.877	104.2	128.1	70.9	96.7	High	High	High	High
A8KA74		1.14	1.319	118.4	40.5	150.6	90.6	High	Peak Found	High	High
A0A140VK70		5.371	4.021	186	34.6	143.6	35.7	High	n/a	Peak Found	n/a
A8K394								High	High	High	High
Q53F47								n/a	High	n/a	n/a
A0A0A0MR66		3.673	30.722	117.9	32.1	242.1	7.9	Peak Found	n/a	High	n/a
Q8NDD1		0.283	0.505	22.2	78.6	100.4	198.7	n/a	n/a	n/a	High
Q96BR9		0.819	2.301	80.4	109.2	147.8	62.7	High	High	High	High
Q9NX58		1.301	0.894	73	50.7	131.8	144.5	High	High	High	High
B2R8Z8		1.403	0.924	101.8	76.3	99.3	122.6	High	High	High	High
A8K4V2		1.036	1.542	108.9	109.6	112.1	69.4	High	High	High	High
A8K3Q9		1.446	0.733	64.9	44.9	122.7	167.5	Peak Found	High	High	High
Q59ES0								Peak Found	n/a	High	n/a
Q9Y483		0.977	1.044	100.7	121.7	82.8	94.8	High	High	High	High
A0A0A0MSG2		1.129	1.36	92.7	95.3	131.4	80.6	High	High	High	High
Q59F09		1.064	0.884	125.6	118	73.4	83	High	High	High	High
Q9Y2R4		1.568	0.722	75.5	37	108.4	179.1	High	High	High	High
A8K6U2		2.073	5.786	102.7	55.3	167.4	74.6	High	High	High	High
Q9GZS1		2.07	0.69	76.2	31.2	199	93.6	High	Peak Found	High	High
B2R952		0.782	0.941	106.6	142.4	70.9	80.2	High	High	High	High
A0A075B6Q3		5.177	1.453	251.2	48.5	59.4	40.9	High	n/a	n/a	n/a
Q71V07								n/a	High	n/a	n/a
A0A1U9XBE1		1.132	1.25	124.3	90.6	105.9	79.2	High	High	High	High
Q59G24		0.844	0.764	116	130.7	76.2	77.1	High	High	High	High
Q59GY0		1.891	0.602	131.3	68.3	69	131.3	High	High	High	High
Q13344		1.503	0.768	95.1	62.2	110	132.7	High	High	High	High
A8K719		1.556	1.587	88.5	56.9	156.2	98.4	Peak Found	High	High	n/a
B4DUT2		1.366	0.678	70.7	49.7	116.3	163.4	High	Peak Found	High	High
Q53FI8		1.784	1.29	133.9	67.9	109.6	88.6	High	High	High	High
B3KX14		3.268	8.759	156.3	47.8	175.8	20.1	Peak Found	n/a	Peak Found	High
A8K032								n/a	n/a	High	n/a
Q8N531		0.97	0.614	102.5	102.1	89.4	105.9	High	High	Peak Found	Peak Found
A8KAP3		1.126	0.606	67.8	59	124.1	149.1	High	High	High	High
E9PR17		1.087	0.731	51.6	47.2	135.5	165.7	High	High	High	High
A8K984								n/a	n/a	High	n/a
J3QTJ6								High	n/a	n/a	n/a
A8K9A4		1.483	1.141	90.6	54	138.3	117.1	High	High	High	High
E5KS22		1.451	0.674	131.5	87.7	86.8	94	High	High	High	High
B4DTD3								n/a	n/a	n/a	High
Q9Y2Y1		1.382	1.41	84.6	46.9	156.5	112	High	High	High	High
A8K329		1.794	0.664	136.2	68.2	79.2	116.5	High	High	High	High
E7EW20		0.813	0.635	50.8	46.5	107.1	195.7	High	High	High	High
Q53HQ0		0.891	0.675	51.7	51.7	122.3	174.3	High	Peak Found	High	High
A8K964		1.161	0.971	72.9	61.2	124.7	141.2	High	High	High	High
Q53FE7		1.037	1.343	116.7	103.6	105.4	74.3	High	High	High	High
Q59EI9		13.596	2.28	202.7	14.9	126.8	55.6	High	High	High	High
H0YAV5		3.253	0.777	159.4	49	83.8	107.8	High	n/a	Peak Found	n/a
A0A0A0MT49		0.134	0.335	28.5	213.1	39.7	118.7	High	Peak Found	n/a	Peak Found
A0A0U1RRH7		1.217	3.816	92.8	93.1	122.6	91.5	High	High	High	High
A8K6V3		0.788	1.29	84.6	159	62.8	93.7	High	Peak Found	High	High
H6QX63		0.829	0.64	63.6	73.3	109.3	153.9	High	High	High	High
B4E0Z6		1.523	0.762	79.3	62.9	116.4	141.4	High	High	High	High
A8K6U7		1.112	0.72	76.5	75.4	93.2	154.9	High	High	High	High
A8K9U6								High	n/a	High	High
A8QI98								n/a	n/a	n/a	High
A0A087WXW9								n/a	n/a	n/a	High
B4DR52		1.413	3.203	95.6	93.3	116.6	94.4	High	Peak Found	High	High
A8KAQ5		1.424	0.871	74.8	52.5	127	145.8	Peak Found	Peak Found	High	High
H0Y2W2		0.909	0.508	81.2	106.9	74.6	137.2	High	High	High	High
B2R8P9		1.158	1.127	112.4	95.6	105.5	86.5	High	High	High	High
D2CPI8		0.814	0.931	115	125.2	96.6	63.1	High	High	High	High
B2R8U0		0.481	3.17	64.5	158.2	131.2	46.1	High	High	High	High
A8K9A1								High	n/a	High	High
R4GMZ0		1.034	1.201	168.7	83.5	69.9	78	High	High	High	High
B2RC50		1.943	1.083	81.8	39.2	139.6	139.3	High	High	High	High
Q53H88		0.704	0.969	78.9	112.2	102.8	106.1	n/a	n/a	n/a	High
A0A140VK53		1.422	0.552	84.1	60.9	97.7	157.2	High	Peak Found	High	High
A8K818		2.148	0.761	85.3	41.7	119.5	153.4	High	High	High	High
A0A024QYZ8		1.389	0.558	110.7	92	48.8	148.5	High	n/a	n/a	High
A8K6F4		0.362	0.6	66.3	141.7	74.8	117.2	High	High	High	High
Q53F64		1.045	0.391	57.4	89.3	80.2	173.1	High	High	High	High
Q9HBB3		1.347	0.694	80.2	50.5	113.9	155.3	High	High	High	High
B3KPM8		1.517	1.037	151.6	100	75.6	72.8	High	High	n/a	Peak Found
A8K6U0								n/a	n/a	High	n/a
A8K566								High	High	n/a	High
A0A1U9X8F1		1.808	1.055	130.6	69.8	104.5	95.2	High	High	High	High
H0Y368		1.257	0.748	81.5	70.4	105.7	142.3	High	High	High	High
A8K9K6		1.251	0.857	69.8	66.8	117.7	145.7	High	High	High	High
B2RAH5		1.05	0.671	65.4	61.2	103.8	169.6	High	High	High	High
B7Z2H6		1.827	2.669	116.6	63.8	159.7	59.8	High	n/a	Peak Found	n/a
F4ZW62		7.597	2.302	133.9	35	116.6	114.6	High	High	High	High
A8K556		1.236	0.569	83.9	62.5	97.5	156.2	Peak Found	High	Peak Found	High
A8K588		1.024	1.052	77.7	69.4	119.4	133.5	High	High	High	High
Q9NSU2		0.868	1.416	97.7	112	112.7	77.6	High	High	High	High
A8K4P8		1.32	1.369	68.7	45.7	164.8	120.8	High	Peak Found	High	High
P58107								n/a	n/a	n/a	High
A0A1U9X8Y8		2.791	0.792	197.4	70.7	58.3	73.6	High	n/a	Peak Found	n/a
Q9NPA5		0.949	1.848	105.8	98.9	132.9	62.5	High	High	High	High
E5KNX5		1.061	1.216	101	96.3	127.6	75.1	High	High	High	High
Q5QP40		0.057	0.3	13.2	231.2	35.9	119.8	n/a	High	n/a	Peak Found
Q8WWI3		1.138	1.578	100	97.4	97.3	105.2	High	High	High	High
A0A140VKF1								High	n/a	n/a	n/a
Q6DD87		1.264	3.321	89.5	104.5	149.4	56.6	High	High	High	High
B4E1N4								n/a	n/a	n/a	High
Q86WJ1								High	n/a	n/a	n/a
H9A532		1.507	1.002	106	66.7	107.5	119.7	High	High	High	High
Q8IUI2		0.469	1.737	92.9	108.1	127.3	71.7	High	High	High	High
Q2NKY6		0.02	0.113	4.7	235	16.3	144	n/a	Peak Found	n/a	High
Q49A26		1.371	0.666	73.6	51.5	123.3	151.5	High	High	High	High
A8K0T9		1.919	0.996	42.3	59.6	126.2	172	High	High	High	High
Q59F03		0.088	0.023	18.9	213.9	3.8	163.5	n/a	High	n/a	High
A8K486		1.367	0.915	131	94.6	83.4	90.9	High	High	High	High
B0AZQ4								High	n/a	n/a	n/a
B2R4P2		4.529	2.752	160.9	52.7	137.3	49.2	High	n/a	High	High
B4DI41		0.657	1.424	68.7	125.5	107.1	98.7	High	High	High	High
B2R713								n/a	n/a	n/a	High
B2R8V5								n/a	n/a	High	n/a
B7Z6I3		0.834	0.534	61.4	82.9	94.2	161.6	High	High	High	High
A0A024QZF1		1.424	1.556	120	84.2	119.2	76.6	High	Peak Found	Peak Found	Peak Found
Q59EL4		1.072	1.398	83.7	78	138.9	99.4	High	High	High	High
B2RAN6		1.404	0.191	95.5	116.3	78.9	109.2	High	High	High	High
B7ZB52								n/a	n/a	High	n/a
B4E2V3		42.677	93.791	84.8	2	309.9	3.3	Peak Found	n/a	High	n/a
F4ZW66		1.019	0.478	88.8	70.6	98	142.6	High	High	High	High
B2RCL8		0.029	0.032	6.1	206.8	5.8	181.3	High	High	n/a	High
A0A024R152		0.334	0.521	48.6	145.4	70.5	135.5	n/a	n/a	n/a	High
A8K8D2		0.073	0.476	14	190.6	63	132.4	High	High	High	High
E5KT65		1.419	0.977	127.1	104.4	82.4	86.2	High	High	High	High
B4DMS5								High	n/a	High	n/a
A8K1E1		1.544	0.666	124.9	83.5	82.3	109.3	High	High	High	High
A8K800		0.854	0.89	35.8	41.9	151.7	170.6	High	Peak Found	High	High
A8K7D9		5.511	2.777	144.1	25.2	121	109.7	High	n/a	High	High
B2RDP6		1.624	0.271	82.2	68.6	96.4	152.7	Peak Found	Peak Found	High	High
B4DPP6								n/a	High	n/a	n/a
A0A1U9X7W4		0.34	0.147	44.6	131.2	28.8	195.4	High	Peak Found	High	High
B3KMC9		1.54	0.828	58.3	91.2	104.6	145.9	High	High	High	High
A8KAG1		2.141	0.899	92.7	56.9	108.3	142.2	High	High	High	High
Q59HH7		0.923	1.37	98.6	109.7	108.2	83.5	High	High	High	High
B3KM97		1.423	1.384	135.6	75.2	130.6	58.6	High	High	High	High
B2RDQ3		1.363	0.736	108.9	96.8	79.8	114.5	High	High	High	High
H3BSZ2								High	n/a	n/a	n/a
B2RA03		1.377	0.71	55.1	40.8	129.5	174.5	High	High	High	High
B3KNJ3								n/a	High	n/a	n/a
Q59FP5		0.131	0.81	33.9	258.5	48.1	59.4	n/a	Peak Found	n/a	High
B4DR36		2.161	0.651	75.8	30.1	109.9	184.3	High	High	High	High
Q53GG0		1.032	0.819	57	45.5	140.8	156.7	High	High	High	High
B2R4H6		1.232	0.912	105.9	86	99.3	108.8	High	Peak Found	High	High
A0A1B0GUH9		1.114	1.315	83.5	75	137.2	104.3	Peak Found	n/a	High	n/a
B7Z4T6		0.552	5.781	85.8	156.3	121.7	36.2	High	High	High	Peak Found
B3KSG3		1.042	0.569	55.9	57.3	119.6	167.1	High	n/a	High	High
B4DW33		3.489	0.901	83.5	34.3	131.6	150.7	High	Peak Found	High	High
B3KM36								n/a	High	High	High
A8K905		1.529	0.619	49.5	51.1	94.8	204.5	High	High	High	High
Q59GY2		1.864	0.742	76.4	38.5	122.3	162.9	High	High	High	High
A0A1W2PNV4		0.595	0.635	72.9	101.5	89.5	136.1	Peak Found	n/a	High	High
B3KNS8		1.525	0.342	79.5	57.9	106.4	156.2	High	Peak Found	High	High
A8K3M9		0.065	0.157	7.3	111.5	38.1	243.2	n/a	High	High	High
C6GLV8		11.875	10.688	119.3	10	247.5	23.2	High	n/a	Peak Found	n/a
A8K572								High	n/a	n/a	n/a
H7C5W4		1.352	0.728	143.7	106.3	63.2	86.8	High	Peak Found	Peak Found	Peak Found
B4DWX3		0.757	0.534	95.7	104.3	82.8	117.2	High	Peak Found	High	High
B3KMR5		0.938	0.77	79.1	106.2	93.9	120.8	High	High	High	High
Q8WVX7		1.36	1.15	158.4	38.7	115.9	87.1	High	High	High	High
Q59EA2		1.408	0.872	61.9	49	120.1	169	High	High	High	High
B2R7X3								n/a	n/a	n/a	High
B2R5R9								High	n/a	n/a	n/a
A0A1P7ZIM8		0.312	0.313	50	160.2	45.2	144.6	n/a	Peak Found	n/a	High
Q59F66		1.327	0.912	78.3	54.5	122.3	145	High	High	High	High
B2R702		0.768	1.087	82.1	135.4	98.5	84	High	High	High	High
Q6PJJ2		0.406	0.353	55.3	136.2	54.4	154.1	n/a	High	n/a	High
B2RAF3		3.199	2.996	150.2	47	152.1	50.8	High	n/a	Peak Found	n/a
A8K4I8								High	n/a	n/a	n/a
B2RDZ9		0.839	0.572	74	88.3	86.5	151.2	High	n/a	n/a	High
B7ZLC4	AAK1							n/a	High	n/a	n/a
Q9NY61	AATF							n/a	n/a	n/a	High
I7JB59	ABCG2							n/a	n/a	n/a	High
Q13085	ACACA	1.214	0.903	130.1	106.6	80.2	83.2	High	High	High	High
Q9UKV3	ACIN1	1.407	0.979	27.4	18.1	198.9	155.6	High	n/a	High	High
Q562L6	ACT	12.784	0.588	55.1	4.3	126.1	214.4	Peak Found	n/a	High	High
Q562L9	ACT	0.466	0.324	22.8	48.9	80.4	247.9	n/a	n/a	n/a	High
Q562R1	ACTBL2							n/a	n/a	High	n/a
P68032	ACTC1	2.165	0.52	59.5	27.3	136.7	176.6	High	High	High	High
K7EM38	ACTG1	0.707	0.098	32.8	46.4	28.6	292.2	n/a	n/a	n/a	High
P63261	ACTG1	1.842	0.721	67.1	42.5	119.1	171.3	n/a	n/a	High	High
O96019	ACTL6A							High	n/a	High	n/a
P12814	ACTN1	0.66	1.086	42.8	66.8	148.7	141.7	Peak Found	n/a	Peak Found	High
O43707	ACTN4	1.117	0.778	64.5	55.5	120.6	159.4	High	High	High	High
P42025	ACTR1B	0.465	0.599	50.8	109.3	89.9	150.1	n/a	n/a	High	High
A0A024RAI1	ACTR3							n/a	n/a	n/a	High
Q8N7X0	ADGB	1.22	0.764	79.5	65.1	110.6	144.8	Peak Found	Peak Found	Peak Found	High
A0A0C4DFV3	ADGRF4							High	n/a	n/a	n/a
Q8WYP5	AHCTF1	0.887	1.259	95.2	100.9	117.6	86.4	High	High	High	High
Q09666	AHNAK	1.002	0.461	76.8	66	83.2	174	High	High	High	High
A0A024R9Z8	AHR	1.206	0.307	142.3	117.9	32.8	107	High	n/a	n/a	n/a
Q9H2A2	ALDH8A1	1.246	1.012	114.5	91.8	97.4	96.2	Peak Found	Peak Found	High	Peak Found
E9PB61	ALYREF	0.857	0.902	66.3	75.3	127.5	130.9	High	High	High	High
A0A024R5Z7	ANXA2							n/a	n/a	n/a	High
O95782	AP2A1	0.748	0.283	64.7	63.4	80.3	191.6	n/a	n/a	Peak Found	High
A0A140VJE8	AP2B1	0.958	0.627	82.7	86.3	89	141.9	n/a	n/a	High	High
Q8IW19	APLF							n/a	High	n/a	n/a
Q7Z2E3	APTX	1.264	1.383	106.8	103.6	101.6	88.1	High	High	High	High
Q9Y6D5	ARFGEF2	0.732	0.247	70.9	96.9	46	186.1	Peak Found	High	Peak Found	High
P05089	ARG1	0.438	9.943	48.9	111.5	217.7	21.9	n/a	n/a	High	n/a
Q9NWB6	ARGLU1	0.582	1.548	103.4	117.6	99.1	79.9	High	High	High	High
Q6P4F7	ARHGAP11A							High	n/a	High	High
P27540	ARNT	1.564	0.312	127.5	79.5	50.9	142.2	High	n/a	n/a	High
F8WCF6	ARPC4-TTLL3	0.527	0.414	53.6	93.8	87.3	165.3	Peak Found	n/a	Peak Found	High
Q99929	ASCL2	3.471	1.92	181.1	52.2	109.7	57.1	High	n/a	Peak Found	n/a
Q9UBL3	ASH2L	1	1.105	99.1	107.6	104.1	89.2	High	High	High	High
Q6P528	ASPN	11.781	12.07	178.9	15.2	190.1	15.8	Peak Found	n/a	High	n/a
Q96QE3	ATAD5	0.827	1.039	72.9	98.9	112.2	116.1	High	High	High	High
P15336	ATF2	0.623	2.766	63.7	121.5	159.6	55.2	High	High	High	High
P18847	ATF3	0.981	1.521	54.2	101.1	169.6	75	Peak Found	High	High	Peak Found
K7ELQ4	ATF7-NPFF	0.043	1.031	14.8	345.8	20	19.4	High	High	High	High
Q6VMQ6	ATF7IP	0.77	0.519	61.4	79.8	88.4	170.4	n/a	n/a	n/a	High
O94823	ATP10B	0.057	0.085	5.2	91.8	23.8	279.2	n/a	Peak Found	n/a	High
P36542	ATP5F1C	0.894	0.346	93.9	96.9	52.4	156.7	High	High	n/a	High
Q9UII2	ATP5IF1	3.366	0.247	185.7	55.2	31.5	127.6	Peak Found	Peak Found	Peak Found	High
Q5VV63	ATRNL1							High	n/a	n/a	n/a
P25311	AZGP1	9.374	1.56	232.1	24.8	87.2	55.9	High	n/a	n/a	n/a
A0A024R5H0	BANF1	0.412	0.914	68.8	116.3	79.9	134.9	High	High	High	High
A0A0S2Z5M2	BANP	5.055	0.22	179.6	40	40.2	140.1	High	High	High	High
Q9HBU1	BARX1	1.173	0.879	132.9	98.1	76.7	92.3	High	High	Peak Found	High
P80723	BASP1	1.178	0.475	85.9	76.5	77.5	160.1	High	High	High	High
Q9NRL2	BAZ1A	1.407	1.144	100.5	76.2	120.8	102.5	High	High	High	High
Q9UIG0	BAZ1B	0.943	1.145	115.7	119.9	87.6	76.8	High	High	High	High
O75934	BCAS2	1.529	1.912	84.3	48.5	169.9	97.2	High	High	High	High
E9PK91	BCLAF1	1.944	6.122	33.3	17.1	300.5	49.1	n/a	n/a	High	n/a
Q9NYF8	BCLAF1	0.615	1.543	64.5	100.6	141.4	93.5	High	High	High	High
Q5T5X7	BEND3	15.036	0.073	192.5	9.9	12.9	184.6	High	Peak Found	Peak Found	High
O14503	BHLHE40	3.356	0.591	191	66	60	83	High	n/a	n/a	n/a
P54132	BLM	0.942	1.135	103.9	107.4	101.4	87.3	High	High	High	High
Q14692	BMS1							n/a	n/a	n/a	High
Q6ZN30	BNC2	0.207	2.577	47.5	265.7	60.9	25.9	n/a	High	High	Peak Found
A8K3R2	BOP1	0.136	0.12	25.8	189.4	19.8	165	n/a	Peak Found	n/a	High
Q8TDN6	BRIX1	2.163	0.557	84.4	33.7	110.4	171.5	High	High	High	High
A0A0S2Z507	BTRC							High	n/a	n/a	n/a
L0R588	C11orf48	1.087	0.956	101.8	89.5	103.6	105.1	High	High	High	High
F5H7W8	C12orf43	1.2	0.851	95.6	84.4	97.5	122.5	High	High	High	High
A0A024R667	C14orf150	1.411	0.976	72.8	51.6	136.1	139.4	Peak Found	Peak Found	High	High
A0A024R5U8	C15orf15	0.965	0.811	72.5	64.8	117	145.7	High	Peak Found	High	High
A0A024R8P4	C17orf80	1.387	2.13	105.3	73.8	141.8	79.1	High	High	High	High
Q8TBS0	C18orf21	1.137	0.27	93.2	64.9	73.6	168.4	Peak Found	Peak Found	Peak Found	High
Q68DL7	C18orf63	17.603	9.517	228.8	13	143.1	15	Peak Found	n/a	High	n/a
Q8N9M1	C19orf47	0.845	0.341	56.8	86.1	72.8	184.3	High	Peak Found	High	High
Q9UNZ5	C19orf53	1.433	1.06	104.5	113.2	87.7	94.5	High	High	High	High
A0A024RAE1	C1orf33	8.83	2.486	197.3	28.6	135.1	39	High	High	Peak Found	High
Q9NWW7	C2orf42	1.188	1.688	157.2	61	125.2	56.7	High	High	High	High
A0A024RD28	C6orf139	1.258	2.561	58.2	46.3	212.5	83	High	n/a	High	n/a
Q9BRJ6	C7orf50	0.987	0.614	71.2	72.2	97.6	158.9	High	High	Peak Found	Peak Found
Q5SZB4	C9orf50	1.136	0.905	133	117.1	71.2	78.7	High	Peak Found	n/a	Peak Found
A0A024R887	C9orf90	2.413	2.505	145.7	92.1	105.9	56.3	High	High	High	Peak Found
E7EMB3	CALM2	1.074	0.698	41.4	37.1	135.8	185.7	High	High	High	High
Q14444	CAPRIN1							High	n/a	n/a	n/a
A4D0V4	CAPZA2							n/a	n/a	n/a	High
B1AK88	CAPZB	0.865	0.679	65.2	66	113.6	155.2	High	High	High	High
Q6NZI2	CAVIN1	0.427	0.604	47.9	112.1	90.4	149.7	High	Peak Found	High	High
O00257	CBX4	0.401	0.479	39.4	98.3	85	177.4	n/a	Peak Found	n/a	High
Q9HC52	CBX8	0.855	0.677	94.2	104	76.6	125.2	High	High	High	High
B8ZZV3	CCDC148	0.897	0.598	106	118.2	65.8	110	Peak Found	Peak Found	Peak Found	High
Q9P031	CCDC59							High	High	High	High
Q9H6F5	CCDC86	0.274	0.964	27	98.8	134.5	139.6	n/a	Peak Found	Peak Found	High
A0A0G2JP87	CCHCR1	0.069	0.151	17.8	256.1	16.6	109.5	n/a	High	n/a	Peak Found
Q6YHK3	CD109	0.67	0.443	46.9	73.1	94.7	185.3	High	High	High	High
P16070	CD44	1.101	0.584	40.5	48	91.5	220	Peak Found	High	High	High
A0A024RA51	CDCA7L	4.345	0.469	195.5	46.1	45.8	112.6	High	High	High	High
Q5J7U2	CDK105	0.55	0.257	38.7	70.5	59.4	231.4	n/a	n/a	n/a	High
E7ES52	CDKN1B							Peak Found	Peak Found	Peak Found	High
Q8N726	CDKN2A	1.409	0.308	92.3	65.5	56.9	185.2	n/a	Peak Found	High	High
Q9NXV6	CDKN2AIP	1.393	1.116	152.7	84.3	79.9	83.2	High	High	Peak Found	High
P49715	CEBPA	0.158	0.995	44.5	258.2	45.1	52.2	High	High	High	Peak Found
P17676	CEBPB	0.298	4.294	47	159.4	154.6	39	High	High	High	High
P49716	CEBPD	0.269	2.175	44.3	177.4	142.6	35.8	High	High	High	Peak Found
P53567	CEBPG	0.191	5.383	35.4	187.1	149.3	28.3	Peak Found	High	High	High
Q03701	CEBPZ	1.408	0.595	98.8	49.7	102.8	148.8	High	High	High	High
Q9H3R5	CENPH	0.871	1.381	91.4	105	118.1	85.5	Peak Found	Peak Found	High	High
Q92674	CENPI							n/a	n/a	n/a	High
Q9BS16	CENPK	8.261	1.546	164.9	20	130.6	84.5	High	n/a	Peak Found	High
Q8N0S6	CENPL	0.159	0.564	27.3	171.5	72.5	128.7	High	High	n/a	High
Q96H22	CENPN	2.501	2.77	112.8	43.4	145.6	98.2	High	Peak Found	High	High
Q8N2Z9	CENPS	0.847	0.826	98.4	128.6	95.5	77.5	High	High	High	High
Q7Z7K6	CENPV	3.014	9.812	131.4	43.6	204.2	20.8	High	n/a	High	n/a
A8MT69	CENPX	0.432	1.299	78.8	124.5	87	109.8	High	High	High	High
P41208	CETN2	1.009	1.128	102.8	98.3	109.5	89.4	High	High	High	High
Q9UFW8	CGGBP1	0.888	1.806	100.8	109.6	113.5	76.1	High	High	High	High
Q12873	CHD3	12.453	4.867	200.9	16.1	151.8	31.2	High	n/a	Peak Found	High
J3QK89	CHERP	1.868	0.519	104.4	59.7	80.5	155.3	High	n/a	High	High
A0A0D9SF58	CHTF18							n/a	n/a	n/a	High
Q9Y3Y2	CHTOP	0.735	1.549	74.2	99	141.4	85.4	High	High	High	High
F5H2X7	CIZ1	2.682	1.611	91.2	40.2	165.5	103.1	High	High	High	High
A0A024RBH2	CKAP4	8.501	0.661	293.3	34.5	28.7	43.5	High	n/a	n/a	n/a
Q8NHS4	CLHC1							n/a	n/a	n/a	High
P09496	CLTA	1.132	0.751	61.5	61.3	115.2	162	High	High	High	High
P09497	CLTB	0.671	0.203	66.1	98.5	39.7	195.7	n/a	Peak Found	n/a	High
A0A087WVQ6	CLTC	1.516	0.754	64.7	43.6	129.7	162	High	High	High	High
Q8NFW8	CMAS	1.397	1.013	112.9	75.4	118.2	93.5	High	High	High	High
Q9BQ75	CMSS1	1.208	0.922	131.9	78.5	107.6	82	High	High	High	High
P62633	CNBP	1.344	0.434	96.1	97	65.2	141.7	High	High	High	High
P38432	COIL	1.024	0.798	66	54.5	127.5	152	High	High	High	High
Q05707	COL14A1							n/a	n/a	High	n/a
Q99807	COQ7	0.662	0.474	73.3	110.8	69.4	146.4	Peak Found	Peak Found	Peak Found	High
P14384	CPM	1.444	0.668	55.7	38.1	119.8	186.4	High	High	High	High
A0A024R6H0	CPSF2							n/a	n/a	High	n/a
O75575	CRCP	1.012	1.186	100.3	106.3	111.8	81.7	High	High	High	High
Q5U0J5	CREB1	1.128	0.338	137	118.6	58.2	86.1	High	High	High	High
Q02930	CREB5	0.387	1.359	59.3	153.3	108	79.5	High	High	High	Peak Found
G5E998	CREM	1.082	0.784	115	107.6	76.7	100.7	High	Peak Found	High	High
U3KQB3	CSNK1G1							n/a	n/a	n/a	High
Q5U5J2	CSNK2A1	1.989	1.395	135.3	72.1	111.4	81.2	High	High	Peak Found	High
P19784	CSNK2A2							High	n/a	n/a	High
Q5SRQ6	CSNK2B	5.534	7.088	189.4	34.2	154.6	21.8	High	n/a	High	High
P49711	CTCF	0.11	13.517	13.4	157.6	217.7	11.2	High	High	High	High
Q13619	CUL4A	2.816	0.768	164.1	78.4	62.8	94.6	High	High	High	High
Q9P0U4	CXXC1	0.312	0.848	66.1	138.7	105.1	90.1	High	High	High	High
Q7LFL8	CXXC5	0.96	1.085	107.2	125.3	85.2	82.3	High	High	High	High
Q16643	DBN1	1.362	0.745	59.9	48.8	141.4	149.9	High	High	High	High
P81605	DCD							n/a	High	n/a	n/a
A0A1B0GTZ4	DCLK3	3.956	0.589	269.9	68.2	22.9	38.9	High	n/a	n/a	n/a
Q14203	DCTN1							n/a	n/a	n/a	High
Q16531	DDB1	1.612	0.731	140.9	97.1	66.8	95.3	High	High	High	High
Q92466	DDB2	2.079	0.784	128.6	86.9	87.7	96.8	High	High	High	High
A0A024RAD5	DDOST							High	High	n/a	High
Q92499	DDX1							High	n/a	n/a	n/a
Q13206	DDX10	0.944	0.706	74.9	74	114.8	136.3	High	n/a	High	High
A0A024RAH8	DDX18	2.054	0.584	76.3	36.3	110.3	177.2	High	High	High	High
Q9NR30	DDX21	1.397	0.739	56.4	44.9	125.6	173	High	High	High	High
A0A024R0Z3	DDX23	1.688	1.754	72.1	58.3	155.9	113.6	High	High	High	High
Q9GZR7	DDX24	1.607	0.716	81.2	48.7	120.8	149.4	High	High	High	High
Q96GQ7	DDX27	1.148	0.834	72.6	66.2	100.2	161	High	Peak Found	High	High
Q9H8H2	DDX31	2.308	0.421	75.1	42.1	94.5	188.3	High	High	High	High
O00148	DDX39A	3.511	0.822	121	50.5	101.2	127.3	High	High	High	High
A0A0D9SF53	DDX3X	1.863	0.89	100.8	63.4	118.8	117	High	High	High	High
B3KRK2	DDX41							n/a	n/a	High	n/a
A0A0C4DG89	DDX46	1.648	0.531	121.2	73.5	71.2	134.1	High	n/a	n/a	High
Q9H0S4	DDX47	3.508	0.631	96	27.1	143.5	133.4	High	High	High	High
A0A024R8W0	DDX48	1.333	1.118	100.7	75.1	148.7	75.5	High	n/a	High	High
J3KTA4	DDX5	1.173	0.886	69.3	57.8	135.5	137.4	High	High	High	High
Q9BQ39	DDX50	1.175	0.757	61.4	53.6	119.5	165.5	High	High	High	High
F1T0L5	DDX51	1.382	0.612	80.4	61.3	86.4	171.9	High	High	High	High
Q8TDD1	DDX54	1.36	0.625	78.5	46.3	107.6	167.7	High	High	High	High
Q8NHQ9	DDX55	1.461	0.984	116.7	72.7	106.1	104.5	High	High	High	High
O75398	DEAF1	0.11	13.822	23	188.2	175	13.8	High	High	High	Peak Found
Q9NUI1	DECR2							High	n/a	n/a	n/a
P35659	DEK	1.092	1.391	97.5	99.6	111.8	91.1	High	High	High	High
L8EC67	DGKK	1.378	0.782	81.4	59.1	113.9	145.6	Peak Found	Peak Found	High	High
Q15392	DHCR24							n/a	High	n/a	n/a
O43143	DHX15	2.725	0.627	75.9	40.7	113.3	170.1	High	High	High	High
A0A024R2T6	DHX30							n/a	n/a	n/a	High
Q9H6R0	DHX33	1.335	0.785	78.4	45.3	127.5	148.7	High	High	High	High
Q9H2U1	DHX36							n/a	n/a	n/a	High
Q8IY37	DHX37	1.226	1.12	105.8	93.9	102.6	97.7	High	High	High	High
Q08211	DHX9	1.829	0.666	78.7	49.5	107.7	164.1	High	High	High	High
Q9UNQ2	DIMT1	1.032	0.872	119.6	97.4	88	94.9	High	High	High	High
O60832	DKC1	1.365	0.769	55.5	41.4	171.6	131.4	High	High	High	High
Q7Z3R8	DKFZp686D10173	1.142	0.969	111.7	100.1	89.6	98.5	High	High	High	High
Q5HYL6	DKFZp686E1899	1.051	0.671	58.8	48	114.5	178.7	High	High	High	High
P56177	DLX1	1.39	0.533	164.6	123.3	26.7	85.4	Peak Found	High	High	High
P56178	DLX5	5.24	2.662	204.1	39	114.1	42.9	High	n/a	Peak Found	n/a
Q9NPF5	DMAP1							High	n/a	n/a	n/a
P31689	DNAJA1	2.309	1.36	131.1	75.6	110.8	82.4	High	High	High	High
A0A024R6S1	DNAJA2	0.593	0.475	85.1	133.7	66.3	114.9	High	High	Peak Found	High
Q53G26	DNAJA3	1.306	0.963	116.6	83.9	97.6	101.9	High	High	High	High
Q8WXX5	DNAJC9	1.944	0.857	157.2	62.2	102.2	78.5	High	High	High	High
Q6FGH9	DNCL1	1.6	0.855	129.9	71.1	92.4	106.7	High	High	High	High
A0A024R7E3	DNMT1	0.792	0.864	88.2	129.9	79.2	102.7	High	High	Peak Found	High
Q9H147	DNTTIP1	0.325	0.481	71.4	120.4	82.6	125.6	High	High	High	Peak Found
R4GNE8	DPP7							High	n/a	n/a	n/a
Q9C005	DPY30	1.086	1.486	91.7	75.2	140.4	92.8	High	High	High	High
Q14126	DSG2	1.074	0.823	62.3	52.6	142.3	142.8	High	High	High	High
P15924	DSP	1.001	0.717	67	62.7	115.6	154.7	High	High	High	High
Q66K89	E4F1	0.32	7.347	42.3	134.7	191.4	31.7	High	High	High	Peak Found
H7C2Q8	EBNA1BP2	1.416	0.811	80.6	52.2	117.4	149.8	High	High	High	High
O75530	EED	1.627	1.021	139.6	75.1	95.5	89.8	High	High	High	High
P68104	EEF1A1	2.7	1.562	144.6	62.4	122.2	70.8	High	High	High	High
Q7Z2Z2	EFL1	1.086	1.2	93.4	86	120.3	100.3	Peak Found	Peak Found	Peak Found	High
A0A089VKS7	Egr-1	1.659	3.803	104	68.4	164.9	62.6	High	High	High	High
P41091	EIF2S3							n/a	n/a	High	n/a
A0A087WUT6	EIF5B	0.713	4.276	47.3	66.4	232	54.3	n/a	n/a	High	n/a
P56537	EIF6	1.059	0.828	40.3	58.7	126.2	174.8	High	High	High	High
Q15717	ELAVL1	0.7	0.388	79.2	75.3	110.4	135.2	High	High	High	High
Q99607	ELF4	1.022	0.19	129.8	126.9	22.8	120.5	High	Peak Found	n/a	Peak Found
Q9BW60	ELOVL1	0.285	0.362	43.8	153.8	53.7	148.6	High	High	n/a	Peak Found
Q96AY2	EME1	1.24	1.211	102.7	97.1	99.2	101	High	High	High	High
A0A024R9D9	ENY2	0.122	0.341	19.6	160.3	56	164.1	n/a	High	n/a	High
Q9HCE0	EPG5	2.532	10.007	85.5	33.8	255.2	25.5	High	n/a	High	n/a
A6NHQ4	EPOP	1.19	2.864	108.4	83.5	147.3	60.9	High	High	High	High
A0A024R0Q6	ERCC1							High	n/a	n/a	n/a
A0A1W1GSK9	ERCC4	3.561	1.935	209	58.7	87.2	45.1	High	n/a	High	High
A0A024R6D4	ERH	0.779	1.222	77.7	48.6	198.3	75.4	High	High	High	High
Q9H501	ESF1							n/a	n/a	High	n/a
P11474	ESRRA	0.181	6.933	38.4	195.1	144.9	21.6	Peak Found	High	High	Peak Found
Q01844	EWSR1	1.305	0.464	83.1	67.1	82.7	167.1	High	High	High	High
F1JVV5	EWSR1/ATF1 fusion	0.986	0.851	80.7	90.7	104.7	124	High	High	High	High
Q6NX51	EXOC4							n/a	n/a	High	n/a
Q9Y3B2	EXOSC1	2.83	1.016	87.3	29	141.9	141.8	High	n/a	High	High
Q01780	EXOSC10	1.289	0.711	77.5	55.1	113	154.3	High	High	High	High
Q13868	EXOSC2	2.185	0.855	71.6	30.9	178.7	118.8	High	Peak Found	High	High
Q9NQT5	EXOSC3	2.749	2.306	77.7	28.2	205.1	89	High	Peak Found	High	High
Q9NPD3	EXOSC4	2.008	1.086	83.2	41.6	143.9	131.2	High	High	High	High
Q5RKV6	EXOSC6	2.671	0.901	78.6	46.3	108.9	166.2	High	Peak Found	High	High
Q96B26	EXOSC8	1.583	2.074	96.8	50.8	144	108.3	High	Peak Found	High	High
A5PLM5	EXOSC9	0.457	0.703	63.5	63.4	107.7	165.4	High	High	High	High
Q15910	EZH2	0.833	1.019	92.4	111.7	90.8	105.1	High	High	High	High
J7M2B1	EZR-ROS1							High	n/a	n/a	n/a
Q9BTP7	FAAP24	1.258	1.643	110.6	71.9	137.7	79.7	High	High	High	High
Q9BPY3	FAM118B							n/a	n/a	High	n/a
Q8N9E0	FAM133A							n/a	n/a	n/a	High
Q6J272	FAM166A	1.29	13.255	61.4	47.6	270.6	20.4	n/a	n/a	High	n/a
D9MXF4	FAN1	2.626	1.01	67.5	25.7	154.1	152.6	High	Peak Found	High	Peak Found
Q9HB96	FANCE	1.555	1.53	135	86.8	107.8	70.4	Peak Found	n/a	Peak Found	High
O15287	FANCG							High	n/a	High	n/a
Q8IYD8	FANCM	1.086	1.34	102.7	112.1	99	86.2	High	High	High	High
C9JME2	FARP1	0.768	0.257	24.5	31.9	70.3	273.3	n/a	n/a	n/a	High
K7ER00	FARSA							High	n/a	n/a	n/a
E9PR30	FAU	0.945	0.937	84.9	86.1	116.9	112.1	High	High	High	High
P22087	FBL	1.123	0.986	84.2	71.7	121.8	122.4	High	High	High	High
Q86XK2	FBXO11	1.179	0.329	92.1	84	68.4	155.5	High	High	High	High
E5RFF8	FBXO16	0.833	0.859	83.7	100.5	99.7	116.1	Peak Found	High	Peak Found	Peak Found
Q14DG0	FBXO18							High	n/a	n/a	n/a
Q9UH90	FBXO40							High	Peak Found	Peak Found	Peak Found
H7C434	FEZ2	1.076	0.886	126.5	117.6	73.2	82.6	High	Peak Found	Peak Found	Peak Found
P10767	FGF6	0.374	5.077	20.1	53.8	272.4	53.7	n/a	n/a	High	n/a
Q13643	FHL3							n/a	High	n/a	n/a
A0A068F7M9	FHOD1							High	n/a	n/a	n/a
Q86VR8	FJX1	0.063	1.329	18.5	292.4	50.8	38.3	n/a	High	n/a	n/a
Q5D862	FLG2	0.845	2.064	83.3	98.6	146.9	71.2	Peak Found	n/a	High	n/a
Q13045	FLII	0.726	0.782	41.6	59.9	117.4	181.1	High	High	High	High
A0A023T6R1	FLJ10292	1.006	0.561	52.4	64	110.8	172.8	n/a	Peak Found	Peak Found	High
P21333	FLNA							n/a	n/a	High	n/a
Q9BTI6	FLOT2	2.254	0.177	46	20.4	50.2	283.4	n/a	n/a	n/a	High
E7EMK3	FLOT2	0.982	0.465	66.5	57.1	95.5	180.9	High	Peak Found	High	High
Q4VC44	FLYWCH1	0.138	9.48	13	156	215.5	15.5	High	High	High	High
Q06787	FMR1							n/a	n/a	n/a	High
P15408	FOSL2							n/a	High	n/a	n/a
O95073	FSBP	0.877	0.393	72.7	170.1	42	115.3	High	High	Peak Found	High
Q8IY81	FTSJ3	1.96	0.937	85.5	40.7	137.8	136	High	High	High	High
P06241	FYN	1.414	0.287	56.9	71	92.8	179.3	High	Peak Found	High	High
P78334	GABRE							n/a	n/a	High	n/a
P04406	GAPDH							n/a	n/a	High	High
A0A024R8A2	GAPVD1	5.552	1.09	135.6	24.4	125.2	114.8	Peak Found	n/a	High	Peak Found
A0A024RDJ3	GAR1	1.135	0.57	88.9	45.3	104.6	161.2	High	High	High	High
A1C2E7	GDF8	2.116	8.201	54.7	25.9	284.7	34.7	Peak Found	n/a	High	n/a
Q9BZE0	GLIS2	0.807	1.421	55	156.7	92.9	95.3	High	High	High	High
E9KL48	GLUD1	1.441	3.609	103.3	71.7	176.2	48.8	High	n/a	Peak Found	n/a
K7EQB2	GLYR1							n/a	n/a	n/a	High
P29992	GNA11	1.594	0.797	105.2	45.4	113.6	135.8	High	n/a	High	High
Q14344	GNA13	0.197	0.094	33	167.1	17.1	182.8	High	Peak Found	High	High
P63096	GNAI1	1.054	0.403	79.8	67.7	81.7	170.8	High	High	High	High
P04899	GNAI2	1.391	0.63	74.1	53.4	106.8	165.6	High	Peak Found	High	High
P08754	GNAI3	1.663	0.525	68.8	38	115.3	177.8	High	High	High	High
G9FP35	GNAQ	0.672	1.33	97	144.3	90.6	68.1	n/a	Peak Found	n/a	High
Q5JWF2	GNAS	1.248	0.59	62.6	50.1	105.9	181.4	High	High	High	High
A0A024R056	GNB1	0.806	0.874	30.8	62.9	90.6	215.8	High	Peak Found	High	High
P62879	GNB2	1.343	0.609	60.4	46.2	127.1	166.2	High	High	High	High
Q9HAV0	GNB4	1.808	0.058	112.7	67.9	11.4	208	High	Peak Found	n/a	High
Q9UBI6	GNG12	1.176	0.767	55.6	46.4	130.9	167.1	High	High	High	High
P63218	GNG5							n/a	n/a	n/a	High
Q13823	GNL2	2.304	0.688	88.9	36.4	123.4	151.3	High	n/a	High	High
A0A024R2Z6	GNL3	1.127	0.772	95.5	92.2	97.6	114.7	High	High	High	High
A0A024R9Y6	GNL3L	0.84	1.176	90.7	92.8	120.7	95.8	High	High	Peak Found	High
A4D2P6	GRID2IP							n/a	n/a	High	n/a
Q96S09	gs58	0.666	0.462	98.7	148.3	48.4	104.6	High	Peak Found	Peak Found	Peak Found
P06396	GSN	1.107	0.359	31.7	130	83.5	154.8	High	High	High	High
Q5JW84	GSTA3	12.184	6.244	258.1	21.2	104	16.7	Peak Found	n/a	High	n/a
Q12789	GTF3C1	1.725	1.947	86.3	123.7	92.7	97.3	High	High	High	High
Q8WUA4	GTF3C2	2.012	1.093	148.4	78.1	90.3	83.2	High	High	High	High
Q9Y5Q9	GTF3C3	0.452	0.302	32.9	72.8	68.3	226	High	n/a	High	High
Q9UKN8	GTF3C4	1.663	0.589	94.3	73.8	102.8	129.1	High	High	High	High
D2CFK9	GTPBP4	1.251	0.72	87.5	75.8	104.8	132	High	High	High	High
P07305	H1-0	1.081	1.18	88.9	92.6	117.2	101.3	High	High	High	High
Q02539	H1-1							High	High	n/a	n/a
Q92522	H1-10	0.741	0.85	82.3	95.4	114.8	107.5	High	High	High	High
P16403	H1-2	0.872	1.316	82.5	130.8	101.9	84.7	High	High	High	High
P16401	H1-5	0.756	1.089	85.8	131	88.1	95.1	High	High	High	High
Q8IUE6	H2AC21	3.117	14.92	128.7	41.3	215.6	14.5	High	n/a	Peak Found	n/a
P0C0S5	H2AZ1							n/a	n/a	High	High
P06899	H2BC11	4.595	0.766	87.9	19.1	127	165.9	Peak Found	High	High	High
P84243	H3-3A; H3-3B							High	High	High	n/a
Q71DI3	H3C13; H3C14; H3C15	0.795	4.637	49.5	62.3	237.1	51.1	High	n/a	High	n/a
P68431	H3C1; H3C10; H3C11; H3C12; H3C2; H3C3; H3C4; H3C6; H3C7; H3C8	1.448	0.796	100.1	88.1	101.1	110.8	n/a	n/a	n/a	High
P62805	H4C1; H4C11; H4C12; H4C13; H4C14; H4C15; H4C16; H4C2; H4C3; H4C4; H4C5; H4C6; H4C8; H4C9	1.682	0.695	141.6	77.1	80.2	101.2	High	High	High	High
A6NEM2	HCFC1	1.123	1.24	104.8	98.1	107.3	89.9	High	High	High	High
Q6IT96	HDAC1	0.438	0.413	110.3	136.5	52.3	101	High	High	High	High
Q92769	HDAC2	1.686	1.028	112.8	67.2	116.7	103.3	High	High	High	High
V9HVZ7	HEL-176	3.441	0.38	98.6	28.6	75.1	197.7	n/a	n/a	n/a	High
V9HW43	HEL-S-102	1.014	0.824	65	61.6	129.4	144.1	High	High	High	High
V9HW26	HEL-S-123m	1.117	0.85	108.8	87	104.5	99.7	High	High	High	High
V9HW31	HEL-S-271							High	n/a	n/a	n/a
V9HW22	HEL-S-72p	1.076	1.15	93.1	101.1	107.5	98.3	High	High	High	High
V9HW04	HEL-S-80p	1.66	0.668	85.3	50	113.2	151.4	High	High	High	High
V9HWB4	HEL-S-89n	0.95	1.26	100.9	111.5	103.6	84	High	High	High	High
V9HWE1	HEL113	1.308	0.677	58.6	54.8	117.6	169	High	High	High	High
Q8IVU3	HERC6	0.37	0.017	16.9	45.7	5.6	331.9	High	Peak Found	n/a	High
A3R0T8	HIST1H1E	1.074	1.996	33.1	107.6	176.8	82.5	High	High	High	High
Q08AJ9	HIST1H2AB	1.167	0.689	112.7	96.5	77.9	113	High	High	Peak Found	High
A0A186VNK6	HLA-DPB1							n/a	n/a	n/a	High
Q14527	HLTF	1.341	0.942	123.8	82.7	95.6	97.9	High	High	High	High
Q96FZ2	HMCES	1.195	1.245	133.7	61	127.7	77.6	High	High	High	Peak Found
Q9NP66	HMG20A	0.86	1.24	75.1	96.5	133.6	94.8	High	High	High	High
Q9P0W2	HMG20B	1.636	1.468	110.7	85.1	135	69.2	High	High	High	High
A0A024RCT9	HMGA1	0.991	0.765	100.8	99.8	125.9	73.4	High	High	High	High
Q6IPL9	HMGA1	1.502	1.379	126.4	84.2	109.8	79.6	Peak Found	High	High	High
A0A024RDR0	HMGB1	1.144	1.119	104.8	103.2	101.5	90.5	High	High	High	High
P26583	HMGB2	1.817	1.064	108.2	96.8	101.9	93.2	High	High	High	High
O15347	HMGB3	0.999	0.769	89	173.2	54.3	83.5	High	High	Peak Found	High
A0A024R046	HMGN4	1.184	1.09	98.4	88.9	128.6	84	Peak Found	High	High	High
Q13151	HNRNPA0	0.577	0.412	58.6	57	136.5	147.9	High	High	High	High
P22626	HNRNPA2B1	1.482	1.054	102.1	73.8	119.7	104.5	High	High	High	High
P51991	HNRNPA3	1.427	1.798	92.9	66.3	136.6	104.2	High	High	High	High
Q14103	HNRNPD	1.479	1.044	89.1	60.8	123.3	126.8	High	High	High	High
A0A024RDF6	HNRNPDL; HNRPDL	1.77	0.941	97.2	43.1	128	131.7	High	n/a	High	High
G8JLB6	HNRNPH1	1.519	1.094	100.1	68.9	127.5	103.4	High	High	High	High
P55795	HNRNPH2							High	n/a	n/a	High
P14866	HNRNPL	1.504	1.066	105	54.8	124.8	115.4	High	High	High	High
P52272	HNRNPM	1.765	1.154	100.6	65.7	120.2	113.5	High	High	High	High
O43390	HNRNPR	1.242	0.867	77.2	68.9	120.3	133.7	High	High	High	High
Q00839	HNRNPU	1.398	0.875	87.6	69.6	118.2	124.6	High	High	High	High
A0A024RAZ7	HNRPA1	1.332	1.094	92.7	59.9	130.7	116.6	High	High	High	High
A0A024R7T3	HNRPF	1.13	0.783	85	72.7	108.8	133.5	High	High	High	High
A0A024QZK8	HNRPH3	0.176	0.082	20.1	114.3	20	245.5	n/a	Peak Found	n/a	High
A0A024R228	HNRPK	1.652	1.02	62.3	46.5	119.3	171.9	High	High	High	High
J3KMZ0	HOXC11	0.854	1.265	108.2	126.8	92.2	72.8	High	High	Peak Found	Peak Found
P31277	HOXD11	0.89	1.546	88.1	98.9	129.4	83.6	High	Peak Found	Peak Found	Peak Found
Q5SSJ5	HP1BP3	1.215	0.78	96.1	72.5	115.3	116.1	High	High	High	High
Q9NWY4	HPF1	5.558	0.44	227.2	49	38.2	85.6	High	n/a	n/a	High
Q86YZ3	HRNR							High	High	n/a	n/a
P07900	HSP90AA1							n/a	n/a	n/a	High
A0A0G2JIW1	HSPA1B	1.738	1.343	103.6	55.2	137.5	103.7	Peak Found	Peak Found	Peak Found	High
P38646	HSPA9	1.241	1.1	115.4	98.3	102.4	83.9	High	High	High	High
Q16666	IFI16	1.582	0.756	136.7	86.1	76.5	100.7	High	High	High	High
F8W930	IGF2BP2	1.789	0.836	84.2	47	141.1	127.8	n/a	n/a	High	High
Q9NZH7	IL36B							n/a	n/a	n/a	High
Q16891	IMMT	1.385	0.357	60.8	43.9	77.7	217.7	n/a	n/a	n/a	High
Q96G21	IMP4							n/a	n/a	n/a	High
P12268	IMPDH2	0.212	0.603	56.5	266.9	28.8	47.8	High	High	High	High
Q9UL03	INTS6	1.595	1.144	100.2	114.9	91	93.9	High	High	High	High
A4QPB0	IQGAP1	0.982	0.674	64.3	58	113.9	163.9	High	High	High	High
Q9H9L3	ISG20L2	1.064	1.148	92.2	97.6	112.6	97.6	High	High	High	High
P18084	ITGB5	0.147	0.108	15.9	108.8	26.9	248.3	n/a	Peak Found	n/a	High
Q14571	ITPR2	0.895	0.796	68.3	76.2	113.2	142.3	Peak Found	Peak Found	Peak Found	High
Q14573	ITPR3	0.209	0.434	34.7	166.3	60.2	138.7	n/a	Peak Found	n/a	High
P23458	JAK1							n/a	n/a	n/a	High
Q8WYK2	JDP2	0.631	0.499	102.8	162.9	44.7	89.6	Peak Found	High	n/a	High
A0A024R3A9	JOSD3	2.948	2.488	224.7	64.1	80	31.1	High	n/a	n/a	n/a
Q9Y4A0	JRKL	1.805	0.824	124.2	73.7	89.6	112.5	High	High	High	High
P05412	JUN	0.143	0.365	14.3	285.7	25.8	74.3	n/a	High	High	Peak Found
P17275	JUNB	0.802	2.163	97.7	124.5	124.4	53.4	High	High	High	High
P17535	JUND	0.623	2.286	122.5	101.9	134.9	40.8	High	High	High	High
A0A024R1X8	JUP	1.15	0.573	72.1	57.5	94	176.4	High	High	High	High
O43525	KCNQ3							n/a	n/a	n/a	High
O60341	KDM1A	2.112	1.311	135.6	63.4	104.5	96.6	High	Peak Found	High	High
I3VM53	KDM2A	1.958	0.647	157.7	76.5	62.7	103	High	High	High	High
Q8NHM5	KDM2B	1.484	0.805	134.2	80.3	75.5	109.9	High	High	High	High
Q07666	KHDRBS1	1.355	1.023	85.1	60.3	133.8	120.7	High	High	High	High
Q9BY89	KIAA1671	1.213	0.798	69.8	63.5	111.5	155.2	High	Peak Found	High	High
Q14807	KIF22	1.406	1.157	114.6	85.4	110.2	89.8	High	High	High	High
Q02241	KIF23	6	12.515	186.3	31.1	169.1	13.5	Peak Found	n/a	Peak Found	High
Q13118	KLF10	1.317	1.557	121.5	84	119.4	75.1	High	High	High	High
X5DNR2	KLF13	1.109	1.563	108.1	83.8	122.5	85.6	High	High	High	High
Q9BXK1	KLF16	1.368	1.302	122.5	76.9	106.7	93.9	High	High	High	High
O43474	KLF4	0.951	1.579	83.8	91.5	133.1	91.6	High	High	High	High
Q13887	KLF5	1.063	1.367	102.6	104.6	105	87.8	High	High	High	High
A0A024R260	KLF9	0.959	0.858	114.6	116	80.2	89.2	High	High	High	High
M0QXE1	KLHL26							n/a	High	n/a	n/a
Q03164	KMT2A	0.875	1.363	102	102.7	114.5	80.8	High	High	High	High
Q9UMN6	KMT2B	1.062	1.263	106.7	89.3	116.1	87.9	High	High	High	High
Q1ED39	KNOP1	1.233	0.748	65.2	55.9	118.6	160.3	High	High	High	High
A0A024RDV7	KPNA3							High	n/a	n/a	n/a
Q5T749	KPRP	0.816	2.458	94.4	115.6	135.1	55	High	High	High	Peak Found
Q13601	KRR1	1.475	0.485	49.8	43.6	84.1	222.5	High	High	High	High
H6VRG1	KRT1	0.697	1.479	92.5	142.9	107.1	57.5	High	High	High	High
P13645	KRT10	0.515	2.224	69.3	137.5	133	60.2	High	High	High	High
P02533	KRT14	2.216	0.282	138.1	49.8	50.3	161.9	High	High	Peak Found	High
P08779	KRT16	1.998	0.259	96	53.4	70	180.6	High	n/a	Peak Found	High
Q04695	KRT17	15.038	0.326	304.4	18.4	18.9	58.3	High	n/a	n/a	High
P35908	KRT2	0.506	2.769	63.9	98.5	160.2	77.3	High	High	High	High
P13647	KRT5	1.679	0.846	138.3	104.3	63.8	93.5	High	High	High	High
A0A0S2Z428	KRT6A	3.216	0.271	169.2	39.8	43.6	147.4	High	n/a	n/a	High
P04259	KRT6B	3.34	0.149	109.5	35.1	32.8	222.5	High	Peak Found	n/a	High
P08729	KRT7	1.383	0.802	19.9	103	55.7	221.4	High	Peak Found	High	High
P05787	KRT8	1.105	0.613	64.2	54.1	119.4	162.3	High	High	High	High
P35527	KRT9	0.775	1.22	122.7	142.8	76.5	58	High	High	High	High
Q96JM7	L3MBTL3	1.798	1.628	111.3	66.1	128.8	93.8	High	Peak Found	High	High
P83111	LACTB	1.058	0.162	130.6	123.4	20.4	125.6	High	n/a	High	High
Q13753	LAMC2	22.307	5.2	158.5	7.1	196.6	37.8	High	n/a	Peak Found	n/a
Q4G0J3	LARP7							n/a	n/a	High	High
Q9Y4W2	LAS1L	1.983	0.611	129.1	66.7	59.5	144.6	High	High	High	High
Q6XYB7	LBX2							High	n/a	High	n/a
P09382	LGALS1	2.26	0.833	57.6	39.3	129.9	173.1	High	High	High	High
A0A024R9W0	LIAS							High	n/a	n/a	n/a
P18858	LIG1	0.047	0.122	11	236.4	16.6	135.9	n/a	High	n/a	High
P49916	LIG3	1.093	1.266	99.5	98.7	109.2	92.5	High	High	High	High
Q9BRT6	LLPH	1.136	0.195	30.5	30.8	77.3	261.4	n/a	n/a	High	High
P02545	LMNA	1.326	0.658	144.3	108.8	58.3	88.6	High	High	High	High
E9PMS6	LMO7	1.218	0.833	58.9	45.5	139.1	156.5	n/a	n/a	High	High
P27635	LOC100768740; LOC101344695; LOC105294701; LOC112632580; Rpl10; RPL10	1.228	0.644	76.1	63.7	100.6	159.5	High	High	High	High
A0A090N8G7	LOC402478							High	n/a	n/a	High
Q96DD0	LRRC39							n/a	n/a	n/a	High
Q96AG4	LRRC59	2.012	13.633	136.7	67.9	182.1	13.4	High	n/a	High	n/a
A0A024R2K4	LRRFIP2	0.723	0.613	46.4	57.8	121.3	174.5	High	High	High	High
A0A0A6YYJ8	LUC7L2	0.513	0.892	68.4	103.5	109.8	118.3	High	High	High	High
J3KPP4	LUC7L3	0.385	0.908	47.3	122.7	109.5	120.5	High	Peak Found	High	High
Q6NUK7	LYN	1.093	0.538	33.5	30.7	117.5	218.3	Peak Found	n/a	High	High
Q9Y250	LZTS1	0.496	1.108	68.9	138.8	101.1	91.2	Peak Found	High	Peak Found	High
H3BQK9	MACF1	0.237	0.161	12.4	52.3	46.6	288.7	n/a	n/a	n/a	High
Q9ULX9	MAFF							High	High	n/a	n/a
O15525	MAFG	0.909	2.109	92.1	99.3	149.8	58.7	High	High	High	Peak Found
A8WFP5	MAFK							n/a	High	n/a	n/a
A0A087WU53	MAGT1	6.909	0.279	258.9	37.5	22.6	81	Peak Found	High	n/a	n/a
Q9BXY0	MAK16							n/a	n/a	n/a	High
A0A087WZ40	MAP7							n/a	High	n/a	n/a
A0A0M3R6J9	MAP7D2	1.114	1.725	121.9	109.4	106.8	61.9	High	Peak Found	Peak Found	Peak Found
A8MXP9	MATR3	1.237	0.785	84.3	63.3	104.7	147.7	High	High	High	High
P61244	MAX	1.027	0.704	100	97.4	88.7	113.9	High	High	High	High
P56270	MAZ	1.54	1.34	108	93.1	117.2	81.7	High	High	High	High
Q9UBB5	MBD2	2.215	0.721	137.9	67.9	94.8	99.5	High	Peak Found	Peak Found	High
O95243	MBD4	1.142	1.301	125.2	99.3	94.4	81.1	High	High	High	High
Q96RQ3	MCCC1	0.796	1.249	98.1	113.1	88.1	100.8	High	High	High	High
Q9HCC0	MCCC2	1.408	1.452	120	90.5	117.8	71.7	High	High	High	High
A0A0S2Z4A5	MCM7	0.373	1.044	92.5	79.8	119.6	108.1	High	Peak Found	Peak Found	High
E9LUH4	MECP2	0.717	1.033	101.9	132.6	81.3	84.2	High	High	High	High
U4PSC4	MED4							High	n/a	n/a	n/a
A0A024R5E3	MEN1	4.169	1.235	147.1	65.9	101.8	85.3	High	High	High	High
G1JTE6	MICA	1.262	3.027	100.8	68.3	154.6	76.3	Peak Found	Peak Found	High	High
A0A1C7CYX1	MIDEAS	0.661	1.864	94.2	136.7	95.9	73.1	High	High	High	High
Q8IVT2	MISP	0.757	0.69	72.4	117	79.7	130.9	High	High	High	High
O75030	MITF	5.52	0.308	205.1	34	33.2	127.7	High	High	High	High
P46013	MKI67	1.06	1.092	101	96.7	108.6	93.8	High	High	High	High
Q70L73	MKI67	0.33	0.862	23.9	72.3	140.6	163.2	n/a	Peak Found	High	High
P51511	MMP15	0.937	1.276	115.1	122.8	90.9	71.2	High	Peak Found	n/a	Peak Found
Q9BU76	MMTAG2	0.879	0.784	151.7	81	117.3	50	High	High	High	High
P29372	MPG	1.09	1.113	122.9	95.8	96.7	84.6	High	High	High	High
O00566	MPHOSPH10	0.965	0.831	27.2	33.9	163	175.9	n/a	n/a	High	High
B9EGI2	MPRIP	1.469	2.597	79.9	54.4	191.9	73.9	n/a	n/a	Peak Found	High
A0A1W2PPU9	MPRIP	0.684	0.875	36.9	53.9	144.2	164.9	n/a	Peak Found	High	High
U6FSN9	Mprip-Ntrk1 fusion gene	0.999	0.687	57.5	53.5	112.4	176.6	n/a	n/a	High	High
A0A0A0MS57	MS4A14	44.472	24.076	190.7	4.3	196.8	8.2	Peak Found	n/a	High	n/a
Q96H12	MSANTD3	0.549	2.671	90.3	164.6	105.6	39.5	Peak Found	High	High	n/a
P43246	MSH2	2.43	0.929	131.7	61.9	99.5	106.9	High	High	High	High
P20585	MSH3	0.904	0.247	130.8	144.7	24.6	99.8	High	Peak Found	Peak Found	High
P52701	MSH6	1.329	0.901	89.3	82.2	126.7	101.7	High	High	High	High
Q13421	MSLN	4.979	0.987	55.3	11.1	165.8	167.9	Peak Found	High	Peak Found	High
O94776	MTA2	2.721	0.755	150.3	55.2	83.7	110.8	High	n/a	High	High
P42285	MTREX	2.181	0.922	98.9	48.1	125.9	127.1	High	Peak Found	High	High
B3KX63	MUS81	0.886	1.032	122.3	100.5	89.5	87.7	High	High	High	High
Q14764	MVP	1.694	1.346	99.4	72.6	125.1	102.9	High	High	Peak Found	High
I3L1L3	MYBBP1A	0.757	0.842	100.9	133.3	75.8	90	High	Peak Found	Peak Found	Peak Found
Q9BQG0	MYBBP1A	1.58	0.95	122.8	91	92.9	93.3	High	High	High	High
A0A087WUS5	MYC	1.12	1.049	96.5	86.1	111.3	106.1	Peak Found	High	Peak Found	High
P35580	MYH10	1.038	0.569	36.1	150	65	148.8	High	High	High	High
Q7Z406	MYH14	1.431	0.389	38.4	26.9	93.7	241	High	High	High	High
P35579	MYH9	1.178	0.785	57.2	45	133	164.8	High	High	High	High
J3QRS3	MYL12A	1.382	0.557	65.3	49.8	109.8	175.1	High	High	High	High
B7Z6Z4	MYL6	1.234	0.745	57.6	45.7	125.7	171	High	High	High	High
P14649	MYL6B	1.126	9.259	78.4	69.6	227.4	24.6	High	n/a	High	n/a
Q9NPC7	MYNN	0.773	2.129	84.8	109.7	139.8	65.7	High	High	High	High
Q92614	MYO18A	1.058	0.506	53.2	60.2	92.5	194.2	High	High	High	High
O43795	MYO1B	1.354	0.524	57.9	41.1	107.3	193.7	High	High	High	High
O00159	MYO1C	1.417	0.636	55	38.1	125.7	181.2	High	High	High	High
D3DTH7	MYO1C	1.439	0.814	76.7	53.3	121.2	148.8	High	High	High	High
Q12965	MYO1E	1.224	0.642	52.6	40.3	122.3	184.8	High	High	High	High
F8WE88	MYO5A	1.253	0.573	60.2	44.2	107.1	188.5	Peak Found	Peak Found	High	High
Q9ULV0	MYO5B	1.541	1.785	51.8	35.8	205.5	106.9	n/a	n/a	High	High
Q9NQX4	MYO5C	0.63	0.565	43.2	63.9	111.6	181.3	High	Peak Found	High	High
A0A0C4DFM5	MYOT	4.099	1.268	184.3	45	95.5	75.3	High	n/a	Peak Found	n/a
Q86VE0	MYPOP	1.081	0.401	108.7	58.3	63.9	169.1	High	High	Peak Found	High
Q9H0A0	NAT10	1.324	0.699	88.5	60.9	125.8	124.8	High	High	High	High
Q05CW7	NAT10	1.382	0.882	96.2	69.6	109.7	124.4	High	High	High	High
P19338	NCL	1.301	0.491	65.8	54.9	95.8	183.5	High	High	High	High
Q7Z3B1	NEGR1							n/a	n/a	High	High
Q8TAT5	NEIL3	0.241	0.04	4.3	17.8	14.7	363.3	n/a	n/a	n/a	High
P51957	NEK4							n/a	n/a	High	n/a
Q6NW34	NEPRO	3.129	0.755	137	43.8	94.3	125	High	High	High	High
Q0ZGT2	NEXN	0.858	0.468	49.1	45.9	118.1	187	High	High	High	High
Q13469	NFATC2	3.427	3.411	207.9	60.7	101.6	29.8	High	n/a	Peak Found	n/a
B1AKN8	NFIA							High	High	n/a	n/a
Q5VW26	NFIB	0.568	2.33	72.8	128.3	139.2	59.7	Peak Found	High	High	Peak Found
Q8NEJ9	NGDN	0.536	0.243	74.5	139	36.5	150	High	n/a	n/a	High
Q9NX24	NHP2	1.31	0.776	84.2	65.2	106	144.5	High	High	High	High
Q9BYG3	NIFK	0.961	0.969	99.6	95.1	106.9	98.4	High	High	High	High
Q8IY84	NIM1K							n/a	n/a	n/a	High
Q9Y221	NIP7	2.261	0.371	96.9	40.5	63.4	199.2	High	High	High	High
O15226	NKRF	1	0.568	66.5	56.4	101.9	175.3	High	High	High	High
Q9NVX2	NLE1							High	n/a	n/a	High
A0A024R4E1	NMNAT1							n/a	n/a	n/a	High
Q9NPI5	NMRK2	0.033	0.103	8.1	243.5	13.8	134.6	n/a	Peak Found	n/a	High
Q9BVI4	NOC4L							n/a	n/a	n/a	High
Q9BSC4	NOL10	1.542	0.585	108.9	53.2	92.1	145.8	High	n/a	High	High
Q9H6R4	NOL6	2.294	0.704	67.9	29.7	126.4	176	High	High	High	High
A0A024QZW2	NOL7	1.108	0.547	74.5	67	103.8	154.7	High	Peak Found	High	High
A0A024R250	NOL8	1.605	0.8	69.9	51.6	145.5	133	High	Peak Found	High	High
Q5SY16	NOL9	1.374	0.743	63.2	21.7	169.3	145.7	High	Peak Found	High	High
A0A0A0MRM9	NOLC1	1.182	0.745	88.3	82.8	86.6	142.3	High	High	High	High
S4R341	NOLC1							High	n/a	High	n/a
Q5C9Z4	NOM1							High	n/a	n/a	n/a
A0A0S2Z4Z9	NONO	2.079	1.029	162.1	69.4	103	65.5	High	High	High	High
Q9NPE3	NOP10	1.624	0.853	62.9	41.3	139.8	156	High	High	High	High
Q9Y3C1	NOP16	1.162	0.982	66.5	55.4	135.9	142.2	High	High	High	High
P46087	NOP2	1.31	0.727	76.5	51.3	115.7	156.6	High	High	High	High
Q9Y2X3	NOP58	1.756	0.884	101.7	53.8	101.9	142.6	High	High	High	High
A0A0S2Z491	NPM1	1.511	0.711	95.3	79.8	92.7	132.3	High	High	High	High
O75607	NPM3	7.601	4.332	142.9	18.8	193.6	44.7	Peak Found	High	Peak Found	n/a
A0A024R774	NRF1	3.71	0.237	173.2	46.7	34.5	145.6	High	n/a	n/a	High
B2RWP5	NSD1	0.818	2.49	83.6	103.9	146.7	65.7	High	High	High	High
O96028	NSD2	1.95	0.902	91	60.1	121	128	High	High	High	High
E5KTI5	NTHL1	1.368	0.974	109.8	94.9	97.7	97.6	High	High	High	High
Q4LE64	NUMA1 variant protein	0.978	1.009	78.6	95.9	112.8	112.7	High	High	High	High
A0A024R8B6	NUP214	1.067	0.797	107.7	102	94	96.3	High	High	High	High
Q99567	NUP88	1.122	0.838	136.2	97.9	79.3	86.7	High	High	Peak Found	High
P52948	NUP98	0.839	1.47	120.2	111.9	100.1	67.7	High	High	High	High
Q9BXS6	NUSAP1	1.175	1.085	48.4	39.1	270.7	41.8	High	High	High	High
H0YMD2	NUSAP1	1.47	4.04	107.3	73	176.2	43.6	n/a	n/a	High	n/a
Q6UWF7	NXPE4	0.024	0.154	7.1	298.2	12.6	82	n/a	High	n/a	Peak Found
O15294	OGT	0.895	0.774	68.8	75.3	123.6	132.4	High	Peak Found	High	High
Q13415	ORC1	0.937	0.971	82.9	64	136.1	116.9	High	High	High	High
Q6ZRI0	OTOG							n/a	n/a	High	n/a
D6W5E5	OTX1							High	High	High	n/a
P11940	PABPC1	1.563	0.565	97.1	58.8	78.4	165.7	High	High	High	High
Q6IQ30	PABPC4							High	n/a	n/a	n/a
Q86U42	PABPN1	1.751	1.35	46.1	26.3	188.2	139.4	High	n/a	Peak Found	High
D3DQR0	PACSIN3	0.583	0.572	51	66.7	113.4	168.8	High	High	High	High
Q9UM07	PADI4							High	n/a	n/a	n/a
A0A0S2Z5C3	PAK1IP1	1.08	0.532	74.4	56.9	91.8	176.9	High	Peak Found	High	High
G4U4J3	PAPD5	0.98	0.453	54.4	61.2	76.2	208.2	Peak Found	n/a	High	High
P09874	PARP1	1.065	1.249	99.4	104.8	106.9	88.9	High	High	High	High
Q9UGN5	PARP2	1.229	1.233	110.9	99.8	107.9	81.4	High	High	High	High
P15863	PAX1							High	n/a	n/a	n/a
A0A1W2PQG7	PAX6	1.652	0.552	121.3	74.6	56.5	147.6	High	High	High	High
A0A024R5C5	PC	0.987	1.194	103.9	100.6	106.5	89	High	High	High	High
Q53SS8	PCBP1	1.049	1.166	92.1	95.5	106.5	105.9	High	High	High	High
Q15366	PCBP2	0.376	0.758	45.9	93.9	110.8	149.4	High	High	High	High
P05165	PCCA	0.839	0.858	106.5	119.7	89.8	84	High	High	High	High
E7EX59	PCCB	1.593	1.147	99.8	78.2	121.9	100.1	High	High	High	High
O94913	PCF11	3.841	8.569	110.6	28.8	233.4	27.2	High	n/a	Peak Found	n/a
Q9BSM1	PCGF1	1.449	0.653	129	87.8	72.1	111.1	High	High	High	High
P12004	PCNA	2.674	1.187	70.2	126.8	55.7	147.3	High	High	High	High
Q14690	PDCD11	1.689	0.701	76.3	47.2	115.7	160.8	High	High	High	High
P16234	PDGFRA	1.422	0.517	54.9	38.6	104.5	202.1	Peak Found	n/a	High	Peak Found
P13667	PDIA4	1.453	1.239	117	80.5	112.1	90.4	High	Peak Found	High	High
O00541	PES1	1.473	0.932	90.5	65	126.9	117.6	High	Peak Found	Peak Found	High
O43933	PEX1	2.371	0.883	5.5	2.3	183.9	208.2	n/a	n/a	Peak Found	High
P17858	PFKL	0.85	2.755	106	124.7	124.2	45.1	High	High	n/a	n/a
P08237	PFKM							High	n/a	High	n/a
Q01813	PFKP	3.554	4.846	149.4	49	166	35.7	High	High	Peak Found	n/a
Q96HS1	PGAM5	0.559	1.391	36.2	64.8	173.9	125.1	n/a	Peak Found	n/a	High
A0A087X169	PHF19	0.922	1.095	73.6	116.3	93	117.1	High	High	High	High
O75151	PHF2	1.288	2.049	104.3	92.1	136.3	67.4	High	High	High	High
A0A024R1U2	PHF5A							n/a	n/a	High	High
A0A0D9SGE8	PHF6							High	n/a	High	High
Q96BK5	PINX1							n/a	n/a	High	High
Q99959	PKP2	0.819	0.85	49.7	60.7	133	156.5	n/a	Peak Found	High	Peak Found
Q13018	PLA2R1	1.36	0.732	139.2	102.3	67	91.5	High	Peak Found	Peak Found	Peak Found
Q15149	PLEC	1.445	0.667	73.4	47.3	118.5	160.8	High	High	High	High
A0A1B0GW72	PLEKHG4B	11.578	28.607	216.2	18.7	159.6	5.6	High	n/a	Peak Found	n/a
O60240	PLIN1							n/a	n/a	High	n/a
O43660	PLRG1	1.121	1.062	88.7	79.1	119.6	112.7	High	High	High	High
Q96T60	PNKP	1.127	1.321	104.1	95.3	114.6	86	High	High	High	High
P06746	POLB	1.042	1.24	117.9	88.5	110.8	82.8	High	High	High	High
Q9BY77	POLDIP3	0.75	0.919	67.7	82.4	118.4	131.5	High	High	High	High
Q8WUT1	POLDIP3	0.833	0.428	73.6	88.4	71.4	166.6	n/a	Peak Found	High	High
X6R2I3	POLI							n/a	n/a	n/a	High
B7ZKR9	POLR1A	1.565	0.681	130.4	67.7	79.1	122.8	High	n/a	Peak Found	High
Q9H9Y6	POLR1B	2.32	0.51	178.2	53.9	83.5	84.4	High	n/a	Peak Found	High
O15160	POLR1C	1.127	1.146	104.4	93.2	103.8	98.6	High	High	High	High
Q9Y2S0	POLR1D	1.482	1.08	115.5	76.3	110.2	97.9	High	High	High	High
Q3B726	POLR1F							High	n/a	n/a	n/a
P52434	POLR2H	1.613	1.411	123.5	72.4	113.6	90.5	High	High	High	High
A0A024R9G0	POLR2K	1.151	1.095	104.5	90.8	107	97.7	High	Peak Found	High	Peak Found
P62875	POLR2L	1.953	1.657	108.2	61.8	147.9	82	High	High	High	High
O14802	POLR3A	1.206	1.09	118.2	91	102.4	88.4	High	High	High	High
Q9BUI4	POLR3C	1.467	1.209	131.3	90.6	100.4	77.7	High	High	High	High
P05423	POLR3D	1.544	1.133	105.5	61.4	123.9	109.2	High	High	High	High
Q9NVU0	POLR3E	1.415	1.136	107.7	72.2	117.3	102.7	High	High	High	High
A0A024RAM1	POLR3G	1.293	0.775	131.1	117.9	68.2	82.8	High	High	High	High
Q9BT43	POLR3GL	1.14	1.356	137.4	119.7	82.4	60.6	High	Peak Found	High	High
A0A024R1P3	POLR3H	2.99	1.276	132.1	99.7	98.5	69.7	High	High	High	High
O00411	POLRMT	1.229	0.527	129.2	83	67.9	119.9	High	High	n/a	High
Q96F88	POP1	0.851	0.665	69.5	77.7	118.7	134.1	High	High	High	High
Q6S8J3	POTEE							n/a	n/a	High	n/a
A0A0B4J1V8	PPAN-P2RY11	1.388	0.514	83.5	65.1	84.6	166.8	High	High	High	High
Q8NEY8	PPHLN1							n/a	n/a	High	n/a
P62136	PPP1CA	1.378	0.614	81.3	48.5	97.4	172.8	High	High	High	High
F8W0W8	PPP1CC							n/a	n/a	n/a	High
A4D1I0	PPP1R9A	0.591	0.961	39.1	57.5	158.9	144.5	High	High	High	High
D3DTX6	PPP1R9B	0.827	0.679	63.8	51.6	135.8	148.8	High	High	High	High
A0A087X2F6	PRAC2							n/a	n/a	High	n/a
P78527	PRKDC	1.346	0.716	119.8	98.4	82	99.7	High	High	High	High
H7C2I1	PRMT1	0.34	0.685	54.1	159	76	110.9	n/a	High	High	Peak Found
Q9UMS4	PRPF19	1.352	1.293	96.5	79.2	130.6	93.7	High	High	High	High
O75400	PRPF40A	2.512	0.658	172.2	68.5	63.2	96.1	High	Peak Found	Peak Found	Peak Found
A0A024QZY5	PRPF4B	3.977	13.434	119.5	30.1	233.1	17.3	High	High	High	High
O94906	PRPF6	0.126	0.248	17.9	142.2	47.7	192.2	High	High	High	High
Q6P2Q9	PRPF8	1.343	0.937	90.7	70.1	116.2	123	High	High	High	High
Q9Y6M0	PRSS21							n/a	n/a	n/a	High
O75475	PSIP1	1.452	0.698	138.9	81.7	81.9	97.5	High	High	High	High
A0A0U1RRM4	PTBP1	1.393	1.18	111.2	79.8	113.1	95.9	High	Peak Found	High	Peak Found
Q9UHX1	PUF60	2.49	1.382	105.3	47.6	148.1	99	High	High	High	High
Q15397	PUM3	2.608	0.527	79.9	25.6	100.6	194	High	High	High	High
Q00577	PURA	0.414	0.303	84.4	204.2	25.9	85.5	High	High	n/a	High
Q96QR8	PURB	1.084	0.864	118	99.8	91.7	90.5	High	High	High	High
Q13610	PWP1	1.4	0.672	45.6	32.6	129.4	192.4	High	High	High	High
Q15269	PWP2	1.235	0.684	85.3	50.1	129.3	135.3	High	High	High	High
Q15032	R3HDM1	2.927	1.987	67.3	48.3	109.4	175	Peak Found	Peak Found	High	Peak Found
Q15286	RAB35	3.878	0.183	156.2	31	41.4	171.5	High	n/a	High	High
A4D2P0	RAC1	1.284	0.58	65.6	57	90.4	186.9	High	High	High	High
D6REE5	RACK1							n/a	High	n/a	n/a
P54725	RAD23A	0.768	0.375	104.2	121	63.6	111.3	High	High	High	High
P54727	RAD23B	1.126	0.643	122	147.3	54.4	76.3	High	High	High	High
P78406	RAE1	5.598	3.556	163.1	28.4	159.9	48.6	High	High	High	High
Q9P0K7	RAI14	0.925	0.733	52.7	57.8	121.8	167.7	High	High	High	High
P11233	RALA							n/a	n/a	High	n/a
Q2PPJ7	RALGAPA2	87.47	100	148.5	1.7	247.7	2.1	High	n/a	High	n/a
Q53GL6	RALY	1.166	1.171	66.4	63	147.2	123.4	High	High	High	High
J3KQE5	RAN							n/a	n/a	n/a	High
P10114	RAP2A	0.78	0.57	48.7	62.5	104.8	183.9	Peak Found	Peak Found	Peak Found	High
B7ZL55	RASA4	0.073	0.257	19.8	271	22.3	86.9	n/a	High	n/a	High
Q9NS23	RASSF1	93.693	19.933	230.9	2.5	158.7	8	Peak Found	n/a	High	n/a
Q09028	RBBP4	1.08	0.587	96.7	75.5	86.9	140.8	High	Peak Found	High	High
A0A024R9B5	RBBP5	0.864	1.25	101.5	119	92.7	86.8	High	High	High	High
Q16576	RBBP7	1.022	1.106	87	107.1	96.5	109.5	High	High	High	High
F8VZG9	RBFOX1							n/a	High	n/a	n/a
P28749	RBL1							n/a	n/a	High	n/a
Q96PK6	RBM14	1.346	1.117	105.1	77.3	116.5	101	High	High	High	High
Q96T37	RBM15	0.746	0.274	83.2	110.8	69.1	137	Peak Found	Peak Found	High	High
Q96I25	RBM17	1.098	0.867	81.2	77.6	113.2	127.9	High	High	High	High
A0A024RBL4	RBM19	0.25	0.332	48	94.5	56.8	200.7	n/a	Peak Found	High	High
P49756	RBM25							High	n/a	n/a	n/a
Q9NW13	RBM28	1.241	0.696	73.2	63.1	108.2	155.5	High	High	High	High
P42696	RBM34	1.055	0.772	91.2	43.8	133.3	131.6	High	High	High	High
Q14498	RBM39	1.055	1.036	101.9	101.8	105	91.3	High	High	High	High
Q9BWF3	RBM4	1.649	1.37	133.7	79.4	104	82.9	High	High	High	High
Q9BTD8	RBM42							n/a	n/a	High	High
Q9BQ04	RBM4B							High	n/a	n/a	n/a
A0A023T787	RBM8							n/a	n/a	n/a	High
P38159	RBMX	1.039	1.014	84.8	64.9	99.2	151.1	High	High	High	High
Q9Y388	RBMX2							n/a	n/a	n/a	High
Q5VY30	RBP4	6.777	20.136	138.6	20.5	229.5	11.4	High	n/a	High	n/a
P62877	RBX1	2.997	0.938	153.5	69.9	85.7	90.9	High	High	High	High
A0A024RAC5	RCC2	0.89	6.343	114.3	128.4	135.9	21.4	High	n/a	Peak Found	n/a
Q9Y2P8	RCL1							High	n/a	n/a	High
Q9UKL0	RCOR1							High	High	n/a	n/a
F8VVC7	RDH5							n/a	n/a	n/a	High
O95072	REC8							n/a	n/a	High	n/a
P46063	RECQL	1.604	0.672	135.8	80.6	74.3	109.3	High	High	High	High
Q8IYK8	REM2							High	n/a	n/a	n/a
Q13127	REST	0.236	4.106	27.4	146.7	197.6	28.2	Peak Found	High	High	Peak Found
Q9GZR2	REXO4	0.636	0.462	66.5	97.8	88.8	146.9	Peak Found	Peak Found	High	High
P35251	RFC1	1.003	1.091	105.9	110.5	94	89.5	High	High	High	High
P35250	RFC2	1.954	1.026	115.1	87	103.9	94.1	High	High	High	High
A0A024RDQ8	RFC3	1.131	1.071	114.4	82.7	102.4	100.5	High	High	High	High
P35249	RFC4	1.101	1.212	104.4	94.6	103.4	97.6	High	High	High	High
F5H0U6	RFC5	1.395	0.667	64.1	46	116	173.9	n/a	n/a	n/a	High
P40937	RFC5	2.77	0.823	133.6	67.2	87.8	111.4	High	High	High	High
P62745	RHOB	1.075	0.805	33.7	31.3	149.4	185.5	n/a	n/a	High	High
Q5UIP0	RIF1	0.635	2.374	62.5	98.4	168.3	70.9	High	High	High	High
Q13129	RLF	0.555	0.602	59.9	164.8	73.6	101.7	High	High	High	High
Q9H9A7	RMI1	1.137	1.286	92.1	81.1	136.3	90.6	High	High	High	High
Q96E14	RMI2	0.809	1.504	92.5	113.6	104.2	89.8	High	High	High	High
Q99496	RNF2	1.49	0.723	134.5	78	93.5	94.1	High	High	High	High
D3DU92	RNPS1	1.096	0.554	90.3	82.4	81	146.3	High	Peak Found	Peak Found	High
A0A1B2JLU2	RP2	4.116	0.464	110.2	26.8	83.4	179.7	n/a	n/a	Peak Found	High
P27694	RPA1	0.711	1.94	69.8	108.9	151.7	69.6	High	High	High	High
P15927	RPA2	0.763	1.949	84.1	111.2	134	70.7	High	High	High	High
A4D105	RPA3	0.82	1.624	88.1	113.1	127	71.9	High	High	High	High
P62906	RPL10A	1.536	0.772	62.6	54.4	124.6	158.4	High	High	High	High
P62913	RPL11	0.204	0.105	46.9	78.9	68.4	205.7	High	High	High	High
P30050	RPL12	1.912	0.859	98.8	42.2	114.7	144.4	High	High	High	High
P26373	RPL13	1.355	0.865	70.1	48.1	131.2	150.7	High	High	High	High
M0QYS1	RPL13A	1.897	0.801	93.1	40.7	114.4	151.8	High	High	High	High
Q6IPH7	RPL14	1.102	0.701	70.4	52.5	133	144.1	High	High	High	High
A0A024R2Q4	RPL15	1.198	0.637	64.9	55	106.8	173.3	High	High	High	High
A0A0A6YYL6	RPL17-C18orf32	1.464	0.772	73.5	47.2	129.2	150.2	High	High	High	High
J3QQ67	RPL18	1.871	0.698	61.4	51.4	110.2	177.1	High	High	High	High
Q02543	RPL18A	1.571	0.723	75.7	49.6	120	154.7	High	High	High	High
P84098	RPL19	0.991	0.721	119.3	42.9	130.6	107.2	High	High	High	High
Q6IAX2	RPL21	1.554	0.726	76.3	48.9	122	152.8	High	High	High	High
P35268	RPL22	1.229	0.861	188.3	40.4	67.8	103.5	High	High	High	High
H0Y8C2	RPL22L1							n/a	High	n/a	n/a
A0A024R1Q8	RPL23	1.097	0.696	69.1	70.3	104.9	155.7	High	High	High	High
P62750	RPL23A	1.38	0.816	86.8	83.5	91.4	138.4	High	High	High	High
P83731	RPL24	1.461	0.969	61.3	43.9	143	151.7	High	High	High	High
P61254	RPL26	1.343	1.151	93.7	39.7	162.5	104	High	High	High	High
A0A024R1V4	RPL27	0.868	0.984	92.6	111	99.2	97.2	High	High	High	High
P46776	RPL27A	1.22	0.729	79.6	80.7	101.8	137.9	High	High	High	High
P46779	RPL28	1.058	0.726	67.6	64.1	102.9	165.4	High	High	High	High
Q6IPI1	RPL29	1.181	0.82	63.3	52.6	122.6	161.5	High	High	High	High
P39023	RPL3	1.41	0.58	62.1	54.1	106.9	176.9	High	High	High	High
P62888	RPL30	1.106	0.717	61.2	61.4	111.1	166.3	High	High	High	High
B7Z4C8	RPL31	1.188	0.684	70.1	59.1	122.3	148.6	High	High	High	High
F8W727	RPL32	2.057	0.738	75.1	48.6	119.9	156.4	High	High	High	High
P49207	RPL34	1.32	0.658	62.3	52.4	113.1	172.2	High	High	High	High
P42766	RPL35	1.076	0.815	65.7	57.9	107	169.5	High	High	High	High
P18077	RPL35A	1.164	0.524	58.4	72.4	77.3	191.9	High	High	High	High
Q9Y3U8	RPL36	1.961	0.921	88.2	45	133.5	133.3	High	High	High	High
J3KQN4	RPL36A	0.813	0.508	88.7	76	127.3	108.1	High	High	High	High
P61927	RPL37	2.955	0.317	76.7	27	112	184.3	High	High	High	High
P61513	RPL37A	1.207	0.907	73.1	58.4	125.6	143	High	High	High	High
A0A024R8P8	RPL38	0.951	0.677	77	79.9	105.2	137.9	High	High	High	High
P62891	RPL39	1.011	1.083	67	63.4	139.3	130.4	High	High	High	High
A2RUM7	RPL5	1.559	0.583	74.7	44.7	105.1	175.5	High	High	High	High
A0A024R814	RPL7	1.901	0.628	81.3	37.4	101	180.2	High	High	High	High
P62424	RPL7A	1.331	0.772	67.4	59.9	118.1	154.6	High	High	High	High
A0A024RD36	RPL7L1							n/a	n/a	High	High
P62917	RPL8	1.413	0.9	72.4	47.4	137.4	142.9	High	High	High	High
Q53Z07	RPL9	1.705	0.776	100.2	48.3	82.3	169.2	n/a	n/a	n/a	High
A0A024RBS2	RPLP0	2.349	0.596	87.9	40.2	104.2	167.7	High	High	High	High
A0A024R608	RPLP1	1.656	0.62	165.3	99.8	51.7	83.3	High	High	High	High
P05387	RPLP2	0.671	0.729	95.2	146.1	68.8	89.8	High	High	High	High
P04843	RPN1	2.665	1.219	131.7	43.9	144	80.4	High	High	High	High
P78346	RPP30	3.051	0.467	80.9	29.9	116.1	173.2	High	Peak Found	High	High
P78345	RPP38	0.686	0.325	62.7	70.8	72.4	194.1	High	High	High	High
O75818	RPP40	0.944	2.669	74.8	79.2	179	67.1	n/a	n/a	Peak Found	High
A0A1W2PQS6	RPS10-NUDT3	2.304	0.253	134.3	39.7	42.7	183.2	Peak Found	High	n/a	High
P62280	RPS11	1.126	0.867	88	78.5	111	122.5	High	High	High	High
P25398	RPS12	1.427	0.629	78.2	63.1	105.3	153.5	High	High	High	High
P62277	RPS13	1.955	0.798	85.2	36.7	125.3	152.8	High	High	High	High
P62263	RPS14	1.494	0.813	81.2	49.7	106	163.1	High	High	High	High
K7ELC2	RPS15	1.541	0.633	87.4	56.7	99.2	156.7	High	Peak Found	Peak Found	High
P62244	RPS15A	1.728	0.74	91.8	43.8	113.7	150.7	High	High	High	High
P62249	RPS16	1.436	0.652	93.9	60.2	97.4	148.4	High	High	High	High
A0A075B716	RPS17	2.533	6.328	120.5	58.4	145.6	75.5	High	Peak Found	High	High
P62269	RPS18	1.263	0.465	85.4	64.2	74.1	176.3	High	High	High	High
P15880	RPS2	1.112	0.609	110.5	100	77.2	112.3	High	High	High	High
P60866	RPS20	2.489	1.298	93.7	37.7	151.7	116.9	High	Peak Found	High	High
A8K517	RPS23	1.044	0.822	82.3	77.1	114	126.6	High	High	High	High
P62847	RPS24	0.399	0.079	70.3	73	69.8	187	High	Peak Found	High	High
P62851	RPS25	1.12	1.091	110.3	101.9	100.2	87.6	High	High	High	High
P62854	RPS26	1.062	0.694	82.3	80.3	99.1	138.4	High	High	High	High
P42677	RPS27	1.439	1.108	91.6	63.7	128.6	116.1	High	High	High	High
P62979	RPS27A	1.33	1.017	60.6	45.6	148.1	145.6	High	High	High	High
H0YMV8	RPS27L	3.824	0.684	138.5	47.1	89.2	125.1	High	n/a	Peak Found	High
B2R4R9	RPS28	0.08	0.678	13.8	172.7	86.3	127.2	n/a	Peak Found	High	High
P62273	RPS29	1.094	1.115	57.4	52.5	153	137.2	High	n/a	High	High
P23396	RPS3	1.509	0.334	110.8	72.3	75.2	141.7	High	High	High	High
A8K4W0	RPS3A	1.245	0.8	66.3	54.7	122.9	156	High	High	High	High
P62701	RPS4X	1.055	0.775	76	67.6	118.1	138.3	High	High	High	High
M0R0R2	RPS5	0.16	0.087	18.5	101.6	16.6	263.3	High	High	High	High
A2A3R6	RPS6	1.505	0.678	64.1	50.6	126.8	158.5	High	High	High	High
P62081	RPS7	1.148	1.268	102.1	77.2	134.1	86.6	High	High	High	High
Q5JR94	RPS8	1.162	0.788	73.3	61.2	108.7	156.8	High	High	High	High
P46781	RPS9	2.787	0.69	120.6	48	104.6	126.8	High	High	High	High
A0A0C4DG17	RPSA							High	n/a	High	High
P62070	RRAS2	1.183	0.596	58.1	68.2	81.3	192.5	Peak Found	Peak Found	High	High
Q9NYV6	RRN3	1.22	0.438	103	75.6	56.2	165.2	High	n/a	n/a	High
Q9Y3B9	RRP15	1.019	0.579	44.4	63.3	96.6	195.6	High	High	High	High
Q14684	RRP1B	1.032	1.029	90.7	83.8	120	105.5	High	High	High	High
Q9Y3A4	RRP7A	1.703	0.91	55.6	33.3	135.7	175.4	High	High	High	High
O43159	RRP8	1.206	0.972	63.5	45.9	133.6	157.1	High	High	High	High
O43818	RRP9	1.172	0.679	127	108.3	66.6	98.1	n/a	n/a	n/a	High
Q15050	RRS1	1.134	0.429	74.1	61.2	84.7	180	High	Peak Found	High	High
O76021	RSL1D1	1.57	0.657	65.6	46.2	110.1	178	High	High	High	High
Q9Y3I0	RTCB	5.637	2.787	164.8	29.2	151.5	54.4	High	n/a	Peak Found	n/a
Q01196	RUNX1	3.851	1.095	136.6	55.1	121.3	87	High	High	High	High
B5BUB1	RUVBL1	2.074	1.233	125.6	59.3	122.1	93	High	High	High	High
Q9Y230	RUVBL2	2.196	2.03	134.3	61.4	134.7	69.6	High	High	High	High
Q8N488	RYBP	0.89	1.106	77.7	87.3	123.4	111.6	High	Peak Found	High	High
Q14151	SAFB2	0.842	0.709	125.7	149.4	51.9	73.1	High	n/a	n/a	n/a
Q6SPF0	SAMD1	1.047	1.357	112.8	91.6	113.1	82.6	High	High	High	High
X6RAL5	SAP18	1.745	1.039	82.3	41.4	153	123.3	Peak Found	High	High	High
O75446	SAP30	2.928	3.951	140.7	48	168.6	42.7	High	n/a	Peak Found	n/a
Q99590	SCAF11	1.02	4.697	93	91.2	178	37.9	High	High	High	High
Q12770	SCAP							High	n/a	n/a	n/a
Q9NVU7	SDAD1							n/a	n/a	n/a	High
Q9P0U3	SENP1							High	n/a	n/a	n/a
Q9H4L4	SENP3	1.58	0.487	77.6	36.1	87.2	199.1	High	High	High	High
A0A024R6I7	SERPINA1	1.158	0.576	84.7	73.2	88.5	153.7	Peak Found	High	Peak Found	High
P50454	SERPINH1	0.335	4.462	21.5	64.3	256.6	57.5	High	n/a	High	High
Q9Y6X0	SETBP1							n/a	High	n/a	n/a
Q15459	SF3A1							High	High	n/a	High
O75533	SF3B1	3.706	0.822	147.1	50.5	92.6	109.8	High	n/a	High	High
Q13435	SF3B2	0.974	0.905	83.8	76.3	118.1	121.8	High	Peak Found	High	High
P23246	SFPQ	1.291	1.133	120.3	85.1	113	81.7	High	High	High	High
B2R6F3	SFRS3	1.446	0.638	91.3	53.7	99.1	155.9	High	High	High	High
A0A024R6D8	SFRS5	1.211	1.129	88.7	54.8	151.7	104.8	Peak Found	n/a	Peak Found	High
A6QKW0	SHINC3	1.012	0.482	107.1	142.1	46	104.9	High	High	High	High
Q96ST3	SIN3A							High	n/a	n/a	High
O43166	SIPA1L1	0.53	0.301	106.3	83.8	63.8	146.1	High	Peak Found	Peak Found	High
Q8TBA2	SIX2	1.594	0.287	86	57.7	58.3	198	High	n/a	n/a	High
Q9UIU6	SIX4							High	n/a	n/a	n/a
P12755	SKI	1.919	0.744	153.7	62.8	82.4	101.1	High	High	High	High
P12757	SKIL	1.712	0.456	150.4	67.9	46.7	135	High	High	High	High
P63208	SKP1	2.4	0.735	146.1	70.7	87.4	95.8	High	High	High	High
D9HTE9	SLC25A1	1.136	2.854	95.4	92	176.3	36.3	High	High	Peak Found	High
A0A0S2Z3G3	SLC25A10	1.06	0.882	168.5	121.6	52.2	57.7	High	High	Peak Found	Peak Found
A0A024RBE8	SLC25A3	1.326	0.907	111.8	101.7	86.8	99.7	High	High	High	High
Q6NVC0	SLC25A5	1.138	0.674	114.7	117.1	64.6	103.6	High	High	Peak Found	High
Q01650	SLC7A5	0.49	0.842	64.5	146.2	80.7	108.6	High	High	High	High
A0A024R5X3	SLTM	0.494	0.79	59.9	101.5	96.4	142.2	High	High	High	High
Q8IY92	SLX4	0.401	0.551	71	198.1	43.9	87	High	High	High	High
Q15796	SMAD2	3.144	0.569	170.9	58	67.6	103.6	High	High	High	High
P84022	SMAD3	1.67	0.436	130.7	69.9	83.3	116	High	High	High	High
Q13485	SMAD4	1.832	0.42	154.8	61.5	52.1	131.6	High	High	High	High
O60264	SMARCA5	0.961	0.899	115.5	111.8	89.5	83.1	High	High	High	High
Q9NZC9	SMARCAL1	1.844	1.017	131.7	86.8	85	96.5	High	High	High	High
F8VXC8	SMARCC2							n/a	n/a	High	n/a
A0MNN4	SMU1							High	n/a	n/a	n/a
O00161	SNAP23	0.738	0.486	51.6	70	91.1	187.3	n/a	n/a	n/a	High
O75643	SNRNP200	3.033	0.721	114.7	42	132.6	110.7	High	Peak Found	High	High
P09661	SNRPA1	0.283	0.137	38.1	134.8	27.3	199.7	n/a	Peak Found	n/a	High
P62314	SNRPD1	1.105	2.722	115.2	104.3	132	48.5	High	High	High	High
P62318	SNRPD3	4.644	7.926	181.5	39.1	159.3	20.1	High	n/a	Peak Found	n/a
C9JVQ0	SNRPG	0.987	0.889	101.6	102.9	92	103.5	High	Peak Found	Peak Found	Peak Found
B1AHD1	SNU13	1.314	0.869	65.4	46.5	133.3	154.8	High	High	High	High
P18583	SON							n/a	n/a	High	High
P08047	SP1	1.445	1.446	101	112.3	101.7	85	High	High	High	High
Q9HB58	SP110							High	n/a	n/a	n/a
Q02086	SP2	1.961	1.124	139.4	65.4	114.5	80.6	High	High	High	High
Q8WWU3	SP3	1.107	1.369	98.5	102.4	113.5	85.6	High	High	High	High
Q02446	SP4	0.829	1.025	85.3	148	83.6	83.2	High	High	High	High
Q8NB90	SPATA5							n/a	n/a	High	High
F8W6C2	SPATS2L	0.484	0.464	46.2	95.3	81.9	176.6	High	High	n/a	High
Q9NUQ6	SPATS2L	0.533	1.053	69.9	101.5	118.8	109.8	High	High	High	High
A0A024QYY9	SPECC1	1.395	0.379	130.6	34.9	125.8	108.8	High	Peak Found	High	High
Q5T280	SPOUT1	0.961	0.156	59.3	58.6	42.9	239.2	High	High	High	High
A0A0D9SGF6	SPTAN1	0.938	0.728	48.5	52.6	130.3	168.5	High	Peak Found	High	Peak Found
Q13813	SPTAN1	5.768	6.818	83.5	14.5	263.4	38.6	High	High	High	n/a
B2ZZ89	SPTBN1	1.183	0.812	57.3	49.5	131.6	161.5	High	High	High	High
O15020	SPTBN2	0.777	0.711	65.3	84.9	101.5	148.2	n/a	n/a	High	High
Q68D10	SPTY2D1							n/a	n/a	High	High
P36956	SREBF1	1.791	0.647	153.3	85.6	63.3	97.8	High	n/a	n/a	High
Q12772	SREBF2	2.852	0.5	144	37.7	60.2	158	High	Peak Found	n/a	High
P37108	SRP14	1.628	0.866	93.4	58.9	114.9	132.9	High	High	High	High
P49458	SRP9	1.849	0.764	102.9	73.1	96	128	High	High	High	High
J3KTL2	SRSF1	1.25	0.468	69.4	53.5	88.6	188.4	High	High	High	High
O75494	SRSF10	1.917	0.582	146.4	76.4	65.2	112	High	High	High	High
Q05519	SRSF11							High	n/a	n/a	n/a
Q16629	SRSF7	1.352	0.514	68.4	48.1	100	183.5	High	High	High	High
Q9BRL6	SRSF8	1.368	0.685	94.4	68.9	95.4	141.4	High	Peak Found	Peak Found	High
P51571	SSR4	0.962	0.854	108.3	115.8	80.1	95.8	High	High	High	High
Q08945	SSRP1	1.419	1.001	136.9	102.1	80.6	80.4	High	High	High	High
P27105	STOM							n/a	n/a	n/a	High
Q8TCJ2	STT3B	0.998	0.78	124.4	128.6	73.5	73.5	High	High	High	Peak Found
M0R2Z9	SUGP2	1.278	0.6	80.5	70.4	125.1	124	High	High	High	High
F8WA42	SUMF2							High	n/a	n/a	n/a
Q9Y5B9	SUPT16H	1.255	1.076	127.5	93.4	95.1	84	High	High	High	High
Q15022	SUZ12	1.109	1.408	95.5	98.9	116.2	89.4	High	High	High	High
O95425	SVIL	1.069	0.803	53.5	45.2	135.2	166	High	High	High	High
Q8N3V7	SYNPO	0.629	4.061	66.4	105.6	182.9	45	Peak Found	n/a	High	High
Q92804	TAF15	1.327	0.904	108.3	94.2	100.9	96.6	High	High	High	High
Q15573	TAF1A	2.197	0.472	151.5	58.4	52.6	137.5	High	n/a	n/a	High
Q53T94	TAF1B	3.929	0.417	160.2	68.1	60.5	111.1	High	Peak Found	n/a	High
Q15572	TAF1C	2.524	0.398	180.5	48.8	37.3	133.5	High	n/a	Peak Found	High
Q6P1X5	TAF2							High	n/a	n/a	n/a
O00268	TAF4							High	n/a	n/a	n/a
Q15542	TAF5							High	n/a	High	High
Q16594	TAF9							n/a	n/a	n/a	High
Q13148	TARDBP	7.667	10.654	176.5	19.7	187	16.8	High	n/a	Peak Found	High
Q502V5	TAS2R5							n/a	n/a	High	n/a
Q12788	TBL3	1.939	0.854	115.2	25.8	137.2	121.8	High	High	High	High
Q6SJ96	TBPL2	1.854	0.721	130.6	70.5	83.4	115.6	High	High	Peak Found	High
O15119	TBX3	2.325	0.378	141.1	68.8	53.5	136.6	High	High	High	High
O14776	TCERG1	1.312	3.784	83.5	63.7	200	52.8	High	n/a	Peak Found	n/a
Q9UGU0	TCF20							n/a	High	n/a	n/a
A0A0D9SGH8	TCF7L2	0.555	1.359	81.3	148.5	102.8	67.5	High	High	High	High
E7ETY2	TCOF1	0.81	0.809	66.5	71.8	129.9	131.9	High	High	High	High
P17987	TCP1	0.594	0.319	32	53.9	76	238.1	Peak Found	High	High	Peak Found
A0A024R6L5	TDP1	1.501	1.046	122.9	84.1	98.7	94.3	High	High	High	High
H0YE88	TEAD1	4.039	0.288	202.4	28.6	39.7	129.3	High	n/a	Peak Found	High
Q15561	TEAD4	4.124	0.402	182.9	40.7	46.5	129.9	High	High	Peak Found	High
Q96QE5	TEFM	0.595	0.409	103	146.3	56	94.8	High	High	Peak Found	High
Q9NXF1	TEX10	2.178	0.477	85.8	40.6	119.4	154.1	High	High	High	High
Q96SH1	TFAP2A	3.889	0.112	134.2	94.7	66.3	104.7	High	High	High	High
Q01664	TFAP4	1.259	1.388	107.2	87.7	121.8	83.4	High	High	High	High
Q9H5Q4	TFB2M	1.077	0.728	100.7	109.1	70.7	119.4	High	High	High	High
Q14186	TFDP1							High	n/a	n/a	n/a
P19532	TFE3	4.679	0.598	210.5	35.2	36.7	117.6	High	High	Peak Found	High
B0QYS7	TFEB	5.553	0.226	207.1	41.7	32.4	118.9	High	High	Peak Found	High
Q9NVV9	THAP1	0.902	1.286	90	110	112	88.1	High	High	High	High
Q96EK4	THAP11	1.06	0.498	88.1	69.9	94.1	148	High	High	High	High
Q8WY91	THAP4	0.812	1.493	115.7	142.5	84.9	56.9	High	Peak Found	High	High
P0DJG4	THEGL	0.405	0.109	44.1	108.8	24.2	222.8	n/a	Peak Found	High	Peak Found
Q8WUY1	THEM6	0.783	0.794	82.4	105.2	94.1	118.4	High	Peak Found	n/a	Peak Found
Q9Y2W1	THRAP3	0.528	1.529	63.5	123.3	128.2	85.1	High	High	High	High
A0A024R3M1	THYN1	2.583	0.53	178.7	63.1	58	100.2	High	High	High	High
Q4W5G0	TIGD2	1.634	0.545	132.4	95.4	65.1	107.1	High	High	High	High
Q9Y5L4	TIMM13	1.378	1.037	126.3	85.7	101.6	86.4	High	High	High	High
O60220	TIMM8A	1.349	1.408	106.6	80.7	120.6	92	High	High	High	High
G3XAN8	TIMM8B	1.041	1.195	107.7	107.5	105.8	79	High	High	High	High
O43711	TLX3	1.271	1.854	125.6	98.8	114.1	61.5	High	High	High	High
H0Y9X1	TMA16	0.896	2.564	112.2	67.8	169.7	50.3	High	Peak Found	Peak Found	High
P42166	TMPO							High	n/a	n/a	n/a
H9KVB4	TNRC18	5.538	3.895	174.9	31.6	154	39.5	High	n/a	Peak Found	n/a
P11387	TOP1	1.186	0.852	104.3	108.3	93.6	93.8	High	High	High	High
P11388	TOP2A	1.721	0.734	106.1	69.2	105.5	119.2	High	High	High	High
Q02880	TOP2B	0.827	0.211	140.1	108.6	60.9	90.4	High	High	High	High
Q13472	TOP3A	1.086	1.145	111.7	101.9	98.1	88.3	High	High	High	High
Q92547	TOPBP1	0.137	0.086	25.8	189	14.7	170.5	High	High	n/a	High
A0A0S2Z4G4	TPM3	0.796	3.267	79.9	70.4	195.3	54.4	Peak Found	n/a	High	High
P67936	TPM4							n/a	n/a	n/a	High
P14373	TRIM27	0.455	0.332	52.1	93.1	58.1	196.7	n/a	Peak Found	High	High
Q9H2D6	TRIOBP							n/a	n/a	n/a	High
Q14669	TRIP12	1.009	1.024	111.4	87.4	100.4	100.8	High	High	High	High
Q9Y4A5	TRRAP							n/a	n/a	n/a	High
A0A024R8C1	TTF1	0.835	0.938	82.2	109.2	96.8	111.8	High	High	High	High
A0A024R0F1	TTF2	2.049	4.867	124.2	42.7	186.3	46.8	High	High	High	High
P68363	TUBA1B	1.926	0.893	108.3	66.7	105.2	119.8	High	High	High	High
P07437	TUBB	1.258	0.914	84.6	68.2	112.8	134.4	High	High	High	High
P68371	TUBB4B	1.281	1.237	109	85	113.9	92.1	High	High	High	Peak Found
A0A1B4Z394	TUBG2	3.88	14.036	90	23.2	267.8	19.1	High	High	High	High
Q9NNW7	TXNRD2							n/a	High	n/a	n/a
Q01081	U2AF1	1.019	0.967	85.8	99	106.7	108.5	High	High	High	High
P26368	U2AF2	0.666	1.05	72.9	109.5	111.4	106.1	High	High	High	High
O15042	U2SURP	0.143	0.139	20.6	143.5	28.8	207.2	n/a	Peak Found	High	High
B7ZKM6	UACA	1.326	0.558	71.6	52.8	101.4	174.2	n/a	n/a	n/a	High
Q3MIH3	UBA52							High	High	High	High
Q9NPG3	UBN1							n/a	n/a	n/a	High
P17480	UBTF	2.987	1.567	126.7	40.7	127.9	104.6	High	High	High	High
A0A087WTW0	UHRF1	1.141	0.69	132.2	115.8	62.1	90	High	High	High	High
O60287	URB1	1.813	0.467	71.6	47.8	93	187.7	High	Peak Found	High	High
A0A024R8V6	USP36	0.975	0.693	52.2	52.6	102.2	193	High	High	High	High
X6RAB3	USP6NL	0.248	0.423	25.9	104.3	80.2	189.6	n/a	n/a	n/a	High
Q93009	USP7	2.59	0.607	161.1	48.1	72.1	118.7	High	High	High	High
Q9BVJ6	UTP14A	1.918	0.714	83.5	46.2	151	119.4	High	n/a	High	High
H0Y8P4	UTP15							n/a	n/a	n/a	High
Q9Y5J1	UTP18	1.137	1.035	52.3	55.5	142.5	149.7	High	High	High	High
O75691	UTP20	1.425	0.493	109.3	86.5	69.2	134.9	High	High	High	High
Q14119	VEZF1	1.177	1.132	107.1	108.8	108.8	75.3	High	High	High	High
J9JIC7	VEZF1	1.278	2.044	101	79	147.7	72.3	High	High	High	High
Q69YN4	VIRMA	0.853	0.189	92.4	108.4	31.6	167.6	High	Peak Found	High	Peak Found
A0A096LPC5	WASHC2C	7.152	3.978	187.2	26.2	149.1	37.5	High	n/a	Peak Found	n/a
A0A087X256	WASHC4	6.834	0.95	136.8	20	118.5	124.7	Peak Found	n/a	Peak Found	High
Q9Y2W2	WBP11	1.715	1.534	101	58.9	145.4	94.7	n/a	n/a	High	High
Q9BV38	WDR18	1.173	0.689	61.1	53	107.8	178	High	High	High	High
Q5TDG3	WDR3	2.597	0.672	70.7	33.5	140.2	155.6	High	High	High	High
Q8NI36	WDR36	1.479	0.613	73.8	56.7	112.4	157	High	High	High	High
P61964	WDR5	0.984	1.294	88.7	88.8	128.6	93.8	High	High	High	High
A0MNP2	WDR57							High	n/a	High	n/a
Q9H967	WDR76	2.28	1.046	137	89.3	99.2	74.5	High	High	High	High
O95785	WIZ	1.312	2.144	46.2	35.2	217.3	101.3	Peak Found	Peak Found	High	Peak Found
Q14191	WRN	1.155	1.099	109.6	91.4	102.5	96.4	High	High	High	High
B7ZMN2	XKR3							n/a	n/a	High	n/a
A0A024R2M8	XPC	0.875	0.853	101.3	112.2	99.5	87	High	High	High	High
P13010	XRCC5	1.243	0.562	119	121.8	65.7	93.5	High	High	High	High
A0A024R1N4	XRCC6	0.988	0.567	106.9	136.4	56.6	100.1	High	High	High	High
Q8IY57	YAF2	1.475	1.299	136.7	98.6	80.8	83.8	High	High	High	High
J3QRU1	YES1	1.206	0.687	59.5	36.5	123.2	180.8	High	High	High	High
E7EX29	YWHAZ	1.455	0.178	56.2	30.8	55.6	257.3	High	Peak Found	Peak Found	High
P25490	YY1	1.976	1.676	132.2	75.7	111.1	81.1	High	High	High	High
Q8N680	ZBTB2	1.22	1.185	127	113.1	80.9	79	High	High	High	High
O43167	ZBTB24							n/a	High	n/a	Peak Found
P24278	ZBTB25	1.393	0.555	145.5	89.4	61.2	103.9	High	High	High	High
Q9HCK0	ZBTB26							High	n/a	n/a	n/a
Q9P1Z0	ZBTB4	0.868	0.32	87.4	106	82.2	124.4	High	High	High	High
O95365	ZBTB7A	0.959	2.051	93.7	95.8	138.5	72	High	High	High	High
A0A087WXF8	ZCCHC17	1.041	1.354	72.8	69.1	125.3	132.8	High	High	High	High
Q8N3Z6	ZCCHC7	0.758	0.127	79	90.4	27.1	203.5	High	Peak Found	High	High
Q8N567	ZCCHC9							n/a	n/a	n/a	High
O60293	ZFC3H1	0.913	0.764	99.5	90.9	78.7	130.9	High	High	Peak Found	High
A0A024R9R5	ZFP106							n/a	n/a	n/a	High
Q9NTW7	ZFP64	1.295	0.956	110.1	91.9	98.2	99.7	High	High	High	High
B2RNR6	ZFR	0.839	1.164	85.4	99.5	124.7	90.5	High	High	High	High
B7ZKJ5	ZFX	0.947	2.902	84.6	108.2	145.6	61.5	High	High	High	High
O95409	ZIC2	0.607	3.986	72.3	97.8	174.7	55.3	High	High	High	High
Q96T25	ZIC5	2.434	7.774	110.9	45.3	213.8	29.9	High	n/a	High	n/a
A6NHB5	ZMYM3							n/a	n/a	n/a	High
Q15326	ZMYND11	1.08	1.167	89.3	100.8	112.5	97.4	High	High	High	High
Q9ULU4	ZMYND8	1.134	0.467	64.5	56.9	88.8	189.9	n/a	Peak Found	n/a	High
Q6PJU4	ZNF134							n/a	High	n/a	n/a
Q15072	ZNF146	0.599	0.71	72.9	121.7	85.3	120.1	High	n/a	High	High
Q15697	ZNF174	1.717	1.344	163.2	95.1	81.2	60.5	High	n/a	Peak Found	n/a
P17023	ZNF19	9.097	10.033	198.2	21.8	163.7	16.3	Peak Found	n/a	High	n/a
J9JID5	ZNF236	0.865	1.499	95.7	110.7	116.1	77.5	High	High	Peak Found	n/a
Q8N554	ZNF276							High	n/a	n/a	n/a
A0A024R1M5	ZNF278	1.518	2.443	124.2	67.8	158.4	49.6	High	High	High	High
Q9Y2X9	ZNF281	0.842	1.696	83.3	108.8	139.4	68.5	High	High	High	High
Q9P2F9	ZNF319	3.291	0.469	162.2	38.4	63.7	135.7	High	High	High	High
Q5BKZ1	ZNF326							n/a	n/a	n/a	High
Q9H4Z2	ZNF335	1.845	2.47	67.9	36.8	210.3	85.1	n/a	n/a	High	n/a
Q9BYN7	ZNF341	1.36	0.644	149.3	90.5	65.9	94.3	High	High	High	High
Q8TF68	ZNF384	3.049	3.677	130.7	37.2	181.1	51	High	High	High	High
Q9H8N7	ZNF395	1.549	1.194	118.6	103.1	101.2	77	High	High	High	High
A0A024R5Q5	ZNF496	0.177	1.2	50	283.2	36.4	30.3	n/a	High	n/a	n/a
Q96ME7	ZNF512	1.458	0.402	97.7	67	67.5	167.8	High	Peak Found	High	High
Q96KM6	ZNF512B	1.167	1.599	87.9	109.4	120.8	81.9	High	High	High	High
A0A024QZB9	ZNF553	10.764	0.203	214.5	13.5	23.4	148.7	High	Peak Found	High	High
A9J4F5	ZNF593	2.001	0.344	94.3	47.1	66.2	192.4	n/a	n/a	n/a	High
O15014	ZNF609	1.626	1.742	91.2	56.1	160.6	92.2	High	n/a	Peak Found	n/a
Q9UEG4	ZNF629							n/a	n/a	High	n/a
Q14966	ZNF638	2.258	0.783	84.6	50.6	134	130.8	Peak Found	High	High	High
Q9UID6	ZNF639	1.916	0.974	140.1	87.2	88.2	84.5	High	High	High	High
Q5SXM1	ZNF678							n/a	n/a	High	n/a
Q8NDX6	ZNF740	3.064	1.79	145.2	56.8	119.5	78.5	High	High	High	High
Q32MQ0	ZNF750							n/a	n/a	High	n/a
Q6WRX3	ZYG11A	0.113	0.071	26.9	238.5	8.9	125.8	High	Peak Found	n/a	High

## Sheet: CGCG SILAC PASMAN
Accession	Gene Symbol	Abundance Ratio: (F1, Light) / (F1, Heavy)	Abundance Ratio: (F2, Light) / (F2, Heavy)	Abundances (Grouped): F1, Light	Abundances (Grouped): F1, Heavy	Abundances (Grouped): F2, Light	Abundances (Grouped): F2, Heavy	Found in Sample: F1: Light, Sample	Found in Sample: F1: Heavy, Sample	Found in Sample: F2: Light, Sample	Found in Sample: F2: Heavy, Sample
P09874	PARP1	0.842	0.791	94.1	99.4	93.9	112.6	High	High	High	High
[truncated: 805 more rows]

## Sheet: CGCG TMT light PASMAN
Proteome Discoverer output TMT data of light SILAC labelled peptides from PASMAN CGCG motif
[truncated: 683 more rows]

[truncated: 6 more sheets: CGCG TMT heavy PASMAN, BEND3miniTurbo LFQ, Perseus BEND3miniTurbo LFQ, BEND3miniTurbo LFQ CHIMERYS, Perseus BEND3miniTurbo CHIMERYS, SPKLF labelling efficiency]
