# Supplementary material for: Determining DNA–Protein Binding Affinities and Specificities from Crude Lysates Using a Combined SILAC/TMT Labeling Strategy
Source: J Proteome Res. 2023 Jul 19;22(8):2683–93. doi: 10.1021/acs.jproteome.3c00248 (PMC10407929; doi:10.1021/acs.jproteome.3c00248)
Supplement: Supplementary file 2 — pr3c00248_si_002.xlsx [file pr3c00248_si_002.xlsx]

## Sheet: PASMAN SP-KLF motif
PASMAN SP/KLF motif						PASMAN SP-KLF motif
Accession	KdApp	Gene Symbol					PAQMAN2_SP1_wt-shufwt	Gene Symbol	r-square
B2RAI2	54.1637					B2RAI2	54.1637		0.890709
Q59HH7	353.875					Q59HH7	353.875		0.993561
A0A024R5H0	244.851	BANF1				A0A024R5H0	244.851	BANF1	0.985708
Q16531	101.183	DDB1				Q16531	101.183	DDB1	0.90308
F1JVV5	556.417	EWSR1/ATF1 fusion				F1JVV5	556.417	EWSR1/ATF1 fusion	0.981564
P49916	524.542	LIG3				P49916	524.542	LIG3	0.996227
P09874	137.105	PARP1				P09874	137.105	PARP1	0.992141
P54727	237.483	RAD23B				P54727	237.483	RAD23B	0.990163
P08047	13.7754	SP1				P08047	13.7754	SP1	0.89069
Q02447	6.2607	SP3				Q02447	6.2607	SP3	0.943517
Q96SH1	162.432	TFAP2A				Q96SH1	162.432	TFAP2A	0.9672
Q14119	90.4265	VEZF1				Q14119	90.4265	VEZF1	0.997749
P13010	40.6469	XRCC5				P13010	40.6469	XRCC5	0.911965
A0A024R1N4	34.4612	XRCC6				A0A024R1N4	34.4612	XRCC6	0.852058
Q8NDX6	134.76	ZNF740				Q8NDX6	134.76	ZNF740	0.966638

## Sheet: PASMAN neg control SP-KLF motif
PASMAN negative control for SP/KLF motif
Accession	KdApp	Gene Symbol
E5KSX8	478.798
Q59HH7	390.312
Q7Z2E3	499.878	APTX
A0A024R5H0	633.336	BANF1
F1JVV5	443.02	EWSR1/ATF1 fusion
Q5T6U8	445.685	HMGA1
P17096	447.955	HMGA1
P49916	500.146	LIG3
P09874	126.353	PARP1
P54727	133.326	RAD23B
Q9H9A7	218.592	RMI1

## Sheet: PAQMAN CGCG motif K562
PAQMAN CGCG motif K562
Accession	KdApp	Gene Symbol
A8K5B6	340.895
Q8IUI2	153.065
Q5H9F3	229.325
Q8N9N5	11.2743	BANP
P41208	129.182	CETN2
Q7LFL8	199.476	CXXC5
Q9NXK8	416.936	FBXL12
P17482	322.63	HOXB9
Q8NHM5	150.762	KDM2B
Q13351	82.9711	KLF1
Q03164	221.423	KMT2A
Q96JM7	355.713	L3MBTL3
P49916	374.426	LIG3
P56270	203.286	MAZ
P20585	299.176	MSH3
Q9BQG0	387.723	MYBBP1A
P09874	400.615	PARP1
Q9BSM1	63.7242	PCGF1
P35251	240.147	RFC1
P35249	244.706	RFC4
P27694	327.753	RPA1
A0A024R1V4	463.811	RPL27
E5RJR5	59.5547	SKP1
Q01664	246.798	TFAP4
D3DQU2	423.579	TPP1
Q14119	332.768	VEZF1
A0A024R2M8	122.383	XPC
P13010	100.593	XRCC5
A0A024R1N4	99.5825	XRCC6

## Sheet: PASMAN CGCG unmethylated
PASMAN CGCG motif unmethylated
Accession	KdApp	Gene Symbol
P09874	43.7717	PARP1
P49916	121.663	LIG3
P35251	184.127	RFC1
Q16531	337.868	DDB1
Q59HH7	119.451
P35249	190.382	RFC4
Q7Z2E3	164.824	APTX
P43246	161.048	MSH2
B5BUD2	210.155	RFC2
E5KSX8	161.938
Q59GW7	212.975
P20585	167.255	MSH3
A0A024R2M8	30.4757	XPC
A0A024R5H0	223.203	BANF1
Q92466	320.222	DDB2
E9PB61	316.814	ALYREF
Q8N9N5	6.89959	BANP

## Sheet: PASMAN CGCG methylated
	PASMAN CGCG motif unmethylated
	Accession	KdApp	Gene Symbol
	P09874	42.9757	PARP1
	P49916	119.453	LIG3
	P35251	181.183	RFC1
	Q16531	198.247	DDB1
	Q59HH7	114.54
	P35249	190.26	RFC4
	Q96PK6	185.085	RBM14
	Q7Z2E3	112.661	APTX
	P43246	123.023	MSH2
	B5BUD2	198.226	RFC2
	E5KSX8	169.211
	Q59GW7	157.376
	P20585	141.215	MSH3
	A0A024R5H0	190.637	BANF1
	Q92466	185.363	DDB2

## Sheet: PAQMAN BEND3 motif
PAQMAN BEND3 motif
Accession	KdApp	Gene Symbol
P09874	116.572	PARP1
A0A024R1N4	10.582	XRCC6
P13010	10.4734	XRCC5
P49916	147.32	LIG3
P35251	537.349	RFC1
Q14527	400.827	HLTF
V9HW22	262.293	HEL-S-72p
P20585	139.285	MSH3
A0A0G2JIW1	448.013	HSPA1B
V9HWB4	380.478	HEL-S-89n
Q16531	266.279	DDB1
Q59HH7	144.333
A8K3S0	657.547
P35249	630.122	RFC4
P43246	122.25	MSH2
Q5T5X7	166.109	BEND3
P27694	351.006	RPA1
Q7Z2E3	191.17	APTX
A0A024R2M8	89.0262	XPC
A0A1S5RA93	322.897	PNKP
P68366	101.305	TUBA4A
H9A532	545.948
Q9BWF3	383.469	RBM4
O14802	140.597	POLR3A
Q8N1C8	177.531	HSPA9
E5KSX8	139.107
Q8NHM5	397.116	KDM2B
Q9P2N5	98.1033	RBM27
A8K7D9	74.6994
A4D105	313.021	RPA3
P08047	289.388	SP1
Q15853	155.933	USF2
A0A024R5H0	301.436	BANF1
Q01664	440.151	TFAP4
Q13887	226.88	KLF5
A0A024QZK8	109.532	HNRPH3
Q9BSM1	438.225	PCGF1
Q7Z3R8	122.952	DKFZp686D10173
Q8NDX6	33.39	ZNF740
A0A024R6L5	102.908	TDP1
P56270	56.4312	MAZ
P06746	110.931	POLB
Q14119	110.242	VEZF1
A0A1U9X8F1	407.08
Q5U0J5	238.242	CREB1
E5KS22	56.3142
Q9HAP2	244.291	MLXIP
P52434	153.493	POLR2H
Q8WWI3	345.906
B2R4H6	149.971
